# Supplementary material for: Improved Metabolic Models for E. coli and Mycoplasma genitalium from GlobalFit, an Algorithm That Simultaneously Matches Growth and Non-Growth Data Sets
Source: PLoS Comput Biol. 2016 Aug 2;12(8):e1005036. doi: 10.1371/journal.pcbi.1005036 (PMC4970803; doi:10.1371/journal.pcbi.1005036)
Supplement: S1 Database — We then restricted this dataset to reactions that are catalyzed by enzymes with significant sequence similarity to the M. genitalium genome (BLAST e-value <10−13). We removed globally blocked reactions, i.e., those reactions of the database that were not able to carry any flux in a supernetwork containing all reactions. Reversible reactions were represented as two independent irreversible reactions, corresponding to forward and backward directions. The database is provided as a tab-delimited text file with three columns: reaction ID; stoichiometric equation; gene-protein-reaction association (GPR). (TSV) [file pcbi.1005036.s002.tsv]

14GLUCANabcpp_FORW	h2o[c] + atp[c] + 14glucan[p] => h[c] + pi[c] + adp[c] + 14glucan[c]	(( MG014 or MG042 or MG042 or MG065 or MG080 or MG119 or MG179 or MG180 or MG187 or MG187 or MG410 or MG467 or MG526)) and (16131858) and (16131859) and (16131860)
2HBO_FORW	nad[c] + 2hb[c] => h[c] + nadh[c] + 2obut[c]	(MG460) or (MG460) or (MG460) or (MG460) or (MG460) or (MG460 and MG460) or (MG460) or (MG460)
2HBO_BACKW	h[c] + nadh[c] + 2obut[c] => nad[c] + 2hb[c]	(MG460) or (MG460) or (MG460) or (MG460) or (MG460) or (MG460 and MG460) or (MG460) or (MG460)
2OXOADOXm_FORW	2oxoadp[m] + coa[m] + nad[m] => co2[m] + nadh[m] + glutcoa[m]	(MG271 and MG272) and MG272 and 259013553
3KGK_FORW	atp[c] + 3dhguln[c] => h[c] + adp[c] + 3dhgulnp[c]	MG038
3M2OBLOXRD_FORW	h[c] + 3mob[c] + lpam[c] => co2[c] + 2mpdhl[c]	(MG274) and (MG273)
3M2OBLOXRD_BACKW	co2[c] + 2mpdhl[c] => h[c] + 3mob[c] + lpam[c]	(MG274) and (MG273)
3M2OPLOXRD_FORW	h[c] + 3mop[c] + lpam[c] => co2[c] + 2mbdhl[c]	(MG274) and (MG273)
3M2OPLOXRD_BACKW	co2[c] + 2mbdhl[c] => h[c] + 3mop[c] + lpam[c]	(MG274) and (MG273)
3PEPTabcpp_FORW	h2o[c] + atp[c] + LalaDgluMdap[p] => h[c] + pi[c] + adp[c] + LalaDgluMdap[c]	(( MG042 or MG065 or MG079 or MG080 or MG119 or MG179 or MG180 or MG410 or MG467)) and (16129205) and (16129206) and (90111250) and (( MG042 or MG065 or MG079 or MG080 or MG179 or MG180 or MG410 or MG467))
4M2OPLOXRD_FORW	h[c] + 4mop[c] + lpam[c] => co2[c] + 3mbdhl[c]	(MG274) and (MG273)
4M2OPLOXRD_BACKW	co2[c] + 3mbdhl[c] => h[c] + 4mop[c] + lpam[c]	(MG274) and (MG273)
4PEPTabcpp_FORW	h2o[c] + atp[c] + LalaDgluMdapDala[p] => h[c] + pi[c] + adp[c] + LalaDgluMdapDala[c]	(( MG042 or MG065 or MG079 or MG080 or MG119 or MG179 or MG180 or MG410 or MG467)) and (16129206) and (16129205) and (16129204) and (( MG042 or MG065 or MG079 or MG080 or MG179 or MG180 or MG410 or MG467))
5ADTSTSTERONEGLCte_FORW	h2o[c] + atp[c] + 5adtststeroneglc[c] => h[c] + pi[c] + adp[c] + 5adtststeroneglc[e]	(( MG014 or MG015 or MG015 or MG410))
ACGAMPM_FORW	acgam6p[c] => acgam1p[c]	MG053
ACGAMPM_BACKW	acgam1p[c] => acgam6p[c]	MG053
ACPPAT120_FORW	h[c] + pi[c] + ddcaACP[c] => ACP[c] + ddcap[c]	MG368
ACPPAT140_FORW	h[c] + pi[c] + myrsACP[c] => ACP[c] + ttdcap[c]	MG368
ACPPAT141_FORW	h[c] + pi[c] + tdeACP[c] => ACP[c] + ttdceap[c]	MG368
ACPPAT160_FORW	h[c] + pi[c] + palmACP[c] => ACP[c] + hdcap[c]	MG368
ACPPAT161_FORW	h[c] + pi[c] + hdeACP[c] => ACP[c] + hdceap[c]	MG368
ACPPAT180_FORW	h[c] + pi[c] + ocdcaACP[c] => ACP[c] + ocdcap[c]	MG368
ACPPAT181_FORW	h[c] + pi[c] + octeACP[c] => ACP[c] + ocdceap[c]	MG368
ADK1m_FORW	amp[m] + atp[m] => (2.0) adp[m]	(MG171) or (MG171) or (MG171) or (MG171) or (MG171) or (MG171)
ADK1m_BACKW	(2.0) adp[m] => amp[m] + atp[m]	(MG171) or (MG171) or (MG171) or (MG171) or (MG171) or (MG171)
ADK3_FORW	gtp[c] + amp[c] => adp[c] + gdp[c]	MG171
ADK3_BACKW	adp[c] + gdp[c] => gtp[c] + amp[c]	MG171
ADK3m_FORW	amp[m] + gtp[m] => adp[m] + gdp[m]	(MG171)
ADK3m_BACKW	adp[m] + gdp[m] => amp[m] + gtp[m]	(MG171)
ADK4_FORW	amp[c] + itp[c] => adp[c] + idp[c]	MG171
ADK4_BACKW	adp[c] + idp[c] => amp[c] + itp[c]	MG171
ADK4m_FORW	amp[m] + itp[m] => adp[m] + idp[m]	MG171
ADK4m_BACKW	adp[m] + idp[m] => amp[m] + itp[m]	MG171
ADKd_FORW	datp[c] + damp[c] => (2.0) dadp[c]	(MG171)
ADKd_BACKW	(2.0) dadp[c] => datp[c] + damp[c]	(MG171)
ADNK1_FORW	atp[c] + adn[c] => h[c] + adp[c] + amp[c]	MG171
ADPT2_FORW	ppi[c] + aicar[c] => prpp[c] + C04051[c]	MG276
ADPT2_BACKW	prpp[c] + C04051[c] => ppi[c] + aicar[c]	MG276
AGMHE_FORW	adphep_DD[c] => adphep_LD[c]	(MG118)
AGPAT120_FORW	ddcaACP[c] + 1ddecg3p[c] => ACP[c] + pa120[c]	( MG212 or 78193409 )
AGPAT140_FORW	myrsACP[c] + 1tdecg3p[c] => ACP[c] + pa140[c]	( MG212 or 78193409 )
AGPAT141_FORW	tdeACP[c] + 1tdec7eg3p[c] => ACP[c] + pa141[c]	( MG212 or 78193409 )
AGPAT160_FORW	palmACP[c] + 1hdecg3p[c] => ACP[c] + pa160[c]	( 78193409 or MG212 )
AGPAT161_FORW	hdeACP[c] + 1hdec9eg3p[c] => ACP[c] + pa161[c]	( 78193409 or MG212 )
AGPAT180_FORW	ocdcaACP[c] + 1odecg3p[c] => ACP[c] + pa180[c]	( 78193409 or MG212 )
AGPAT181_FORW	octeACP[c] + 1odec11eg3p[c] => ACP[c] + pa181[c]	( 78193409 or MG212 )
AGPAT190_FORW	1msg3p[c] + mstrACP[c] => ACP[c] + pa190190[c]	(MG212) or (15609319)
AHANDROSTANGLCte_FORW	h2o[c] + atp[c] + ahandrostanglc[c] => h[c] + pi[c] + adp[c] + ahandrostanglc[e]	(( MG014 or MG015 or MG015 or MG410))
AKGDH_FORW	coa[c] + nad[c] + akg[c] => nadh[c] + succoa[c] + co2[c]	(MG272) and (MG271) and (16128701)
AKGDb_FORW	coa[c] + sdhlam[c] => succoa[c] + dhlam[c]	(MG272)
AKGDb_BACKW	succoa[c] + dhlam[c] => coa[c] + sdhlam[c]	(MG272)
AKGDm_FORW	akg[m] + coa[m] + nad[m] => co2[m] + nadh[m] + succoa[m]	(MG271 and MG272) and MG272 and 259013553
ALAALAabcpp_FORW	h2o[c] + atp[c] + alaala[p] => h[c] + pi[c] + adp[c] + alaala[c]	(( MG042 or MG065 or MG079 or MG080 or MG179 or MG180 or MG410 or MG467)) and (16129444) and (16129445) and (( MG015 or MG042 or MG065 or MG079 or MG080 or MG119 or MG179 or MG180 or MG410 or MG467 or MG526)) and (16129446) or (16131415) and (( MG042 or MG065 or MG079 or MG080 or MG179 or MG180 or MG290 or MG303 or MG410 or MG467)) and (( MG042 or MG079 or MG080)) and (16131414) and (16131416)
ALATA_D2_FORW	pydx5p[c] + ala_D[c] => pyr[c] + pyam5p[c]	( MG394 or 16419445 )
ALATA_L2_FORW	ala_L[c] + pydx5p[c] => pyr[c] + pyam5p[c]	( 16419445 or MG394 )
ALAabcpp_FORW	h2o[c] + atp[c] + ala_L[p] => h[c] + ala_L[c] + pi[c] + adp[c]	(( MG042 or MG065 or MG080 or MG119 or MG180 or MG290 or MG410 or MG467)) and (16131329) and (49176358) and (( MG015 or MG119 or MG290 or MG410 or MG467)) and (16131328)
ALLPI_FORW	all6p[c] => allul6p[c]	(MG396)
ALLPI_BACKW	allul6p[c] => all6p[c]	(MG396)
ALLabcpp_FORW	h2o[c] + atp[c] + all_D[p] => h[c] + pi[c] + adp[c] + all_D[c]	(( MG119 or MG179 or MG179 or MG410)) and (16131912) and (16131914)
ALPHNH_FORW	(3) h[c] + h2o[c] + allphn[c] => (2.0) nh4[c] + (2.0) co2[c]	MG099
AMANK_FORW	atp[c] + acmana[c] => h[c] + adp[c] + acmanap[c]	(MG085)
AMID_FORW	h2o[c] + 4gudbd[c] => nh4[c] + 4gudbutn[c]	( MG099 or 285811258 )
AMPTASECG_FORW	h2o[c] + cgly[c] => cys_L[c] + gly[c]	( 16419571 or 16418817 or MG391 or MG391 )
AMPTASEPG_FORW	h2o[c] + progly[c] => pro_L[c] + gly[c]	( MG391 or MG391 or 16418817 or 16419571 )
ANDRSTRNGLCte_FORW	h2o[c] + atp[c] + andrstrnglc[c] => h[c] + pi[c] + adp[c] + andrstrnglc[e]	(( MG014 or MG015 or MG015 or MG410))
AP4AS_FORW	h[c] + (2) atp[c] => ppi[c] + ap4a[c]	MG136
ARBTNabcpp_FORW	h2o[c] + atp[c] + arbtn_fe3[p] => h[c] + pi[c] + adp[c] + arbtn_fe3[c]	( MG042 or MG065 or MG079 or MG080 or MG119 or MG179 or MG290 or MG303 or MG410 or MG467) and 150953597 and 150953598
ARBabcpp_FORW	h2o[c] + atp[c] + arab_L[p] => h[c] + pi[c] + adp[c] + arab_L[c]	(( MG119 or MG179)) and (145698280) and (16129851)
ASNTRS_1_FORW	asn_L[c] + atp[c] + trnaasn[c] => h[c] + ppi[c] + amp[c] + asntrna[c]	MG113
ASNTRSm_FORW	asn_L[m] + atp[m] + trnaasn[m] => amp[m] + asntrna[m] + ppi[m]	MG113
ASPTRS_Asn_FORW	asp_L[c] + atp[c] + trnaasn[c] => ppi[c] + amp[c] + asptrna_asn[c]	MG036
ASPTRSm_FORW	asp_L[m] + atp[m] + trnaasp[m] => amp[m] + asptrna[m] + ppi[m]	MG036
ASPabcpp_FORW	h2o[c] + atp[c] + asp_L[p] => h[c] + asp_L[c] + pi[c] + adp[c]	( MG042 or MG065 or MG080 or MG119 or MG179 or MG180 or MG290 or MG303 or MG410 or MG467 or MG526) and 150954100 and 150954099 and 150954101
ATPS1_FORW	h[c] + h2o[c] + atp[c] => pi[c] + adp[c] + (2.0) h[e]	(MG071 or MG071)
AU1abcpp_FORW	h2o[c] + atp[c] + au[c] => h[c] + pi[c] + adp[c] + au[p]	MG071
BILDGLCURte_FORW	h2o[c] + atp[c] + bildglcur[c] => h[c] + pi[c] + adp[c] + bildglcur[e]	(( MG014 or MG015 or MG015 or MG410))
BILDGLCURte_BACKW	h[c] + pi[c] + adp[c] + bildglcur[e] => h2o[c] + atp[c] + bildglcur[c]	(( MG014 or MG015 or MG015 or MG410))
BILGLCURte_FORW	h2o[c] + atp[c] + bilglcur[c] => h[c] + pi[c] + adp[c] + bilglcur[e]	(( MG014 or MG015 or MG015 or MG410))
BILGLCURte_BACKW	h[c] + pi[c] + adp[c] + bilglcur[e] => h2o[c] + atp[c] + bilglcur[c]	(( MG014 or MG015 or MG015 or MG410))
BUTKr_FORW	atp[c] + but[c] => adp[c] + butpi[c]	(MG357 or 15644502)
BUTSO3abcpp_FORW	h2o[c] + atp[c] + butso3[p] => h[c] + pi[c] + adp[c] + butso3[c]	(( MG042 or MG065 or MG179 or MG467 or MG526)) and (90111189) and (90111188) or (16128352) and (90111122) and (( MG042 or MG042 or MG065 or MG179 or MG180 or MG187 or MG290 or MG304 or MG410 or MG467))
CA2abcpp_FORW	h2o[c] + atp[c] + ca2[p] => h[c] + ca2[c] + pi[c] + adp[c]	MG071
CAATPS_FORW	h2o[c] + (2) ca2[c] + atp[c] => pi[c] + adp[c] + (2.0) ca2[e] + h[e]	(MG071) or (MG071) or (MG071) or (MG071)
CAMPt_FORW	h2o[c] + atp[c] + camp[c] => h[c] + pi[c] + adp[c] + camp[e]	(( MG014 or MG015 or MG015 or MG179 or MG290)) or (( MG014 or MG015 or MG015 or MG179 or MG410)) or (( MG014 or MG015 or MG015 or MG179 or MG410))
CD2abc1_FORW	h2o[c] + atp[c] + cd2[c] => h[c] + pi[c] + adp[c] + cd2[e]	(MG071)
CD2abc2_FORW	h2o[c] + atp[c] + cd2[e] => h[c] + pi[c] + adp[c] + cd2[c]	(MG071)
CD2abcpp_FORW	h2o[c] + atp[c] + cd2[c] => h[c] + pi[c] + adp[c] + cd2[p]	(MG071)
CGLYabcpp_FORW	h2o[c] + atp[c] + cgly[p] => h[c] + pi[c] + adp[c] + cgly[c]	( MG042 or MG079 or MG080 or MG410) and ( MG042 or MG065 or MG079 or MG080 or MG080 or MG179 or MG180 or MG290 or MG303 or MG410 or MG467) and 150957256 and 150957255 and 150957254
CGMPt_FORW	h2o[c] + atp[c] + 35cgmp[c] => h[c] + pi[c] + adp[c] + 35cgmp[e]	(( MG014 or MG015 or MG015 or MG179 or MG290)) or (( MG014 or MG015 or MG015 or MG179 or MG410)) or (( MG014 or MG015 or MG015 or MG179 or MG410))
CHLabc_FORW	h2o[c] + atp[c] + chol[e] => h[c] + pi[c] + adp[c] + chol[c]	(( MG014 or MG042 or MG042 or MG065 or MG080 or MG119 or MG179 or MG180 or MG187 or MG187 or MG290 or MG304 or MG410 or MG467)) and (446644205) and (446491266) and (446321086) or (446103136) and (( MG015 or MG042 or MG065 or MG080 or MG179 or MG180 or MG187 or MG187 or MG290 or MG303 or MG304 or MG410 or MG467))
CHLabcpp_FORW	h2o[c] + atp[c] + chol[p] => h[c] + pi[c] + adp[c] + chol[c]	( MG042 or MG065 or MG080 or MG119 or MG179 or MG180 or MG187 or MG290 or MG303 or MG410 or MG467) and 150955954 and 150955952 and 150955955
CHOLATEt3_FORW	h2o[c] + atp[c] + cholate[c] => h[c] + pi[c] + adp[c] + cholate[e]	(( MG014 or MG015 or MG015)) or (( MG014 or MG014 or MG015 or MG015 or MG065 or MG119 or MG179 or MG179 or MG180 or MG410 or MG410 or MG467)) or (( MG014 or MG015 or MG015)) or (( MG014 or MG015 or MG015))
CHSTEROLt_FORW	h2o[c] + atp[c] + chsterol[c] => h[c] + pi[c] + adp[c] + chsterol[e]	(( MG119 or MG179 or MG180))
CHSTEROLtg_FORW	h2o[c] + atp[c] + chsterol[g] => h[c] + pi[c] + adp[c] + chsterol[c]	(( MG119 or MG179 or MG180))
CHTBSptspp_FORW	pep[c] + chtbs[p] => pyr[c] + chtbs6p[c]	MG429
CIGAMS_FORW	cys_L[c] + atp[c] + igam[c] => (2.0) h[c] + ppi[c] + amp[c] + cigam[c]	(MG253)
COBALT2abcpp_FORW	h2o[c] + cobalt2[c] + atp[c] => h[c] + pi[c] + adp[c] + cobalt2[p]	MG071
COLIPAabcpp_FORW	h2o[c] + atp[c] + colipa[c] => h[c] + pi[c] + adp[c] + colipa[p]	( MG014 or MG015 or MG179 or MG410)
COabc_FORW	h2o[c] + atp[c] + cobalt2[e] => h[c] + pi[c] + cobalt2[c] + adp[c]	(( MG042 or MG179 or MG180 or MG290 or MG303 or MG304 or MG410 or MG467)) and (72396802) and (72396804) or (72395911) and (72395912) and (( MG042 or MG065 or MG179 or MG180 or MG303 or MG304 or MG410 or MG467))
CPGNabcpp_FORW	h2o[c] + atp[c] + cpgn[p] => h[c] + pi[c] + adp[c] + cpgn[c]	( MG042 or MG065 or MG079 or MG080 or MG119 or MG179 or MG290 or MG303 or MG410 or MG467) and 150953597 and 150953598
CRNDabcpp_FORW	h2o[c] + atp[c] + crn_D[p] => h[c] + pi[c] + adp[c] + crn_D[c]	(( MG015 or MG042 or MG042 or MG065 or MG079 or MG080 or MG119 or MG179 or MG180 or MG187 or MG187 or MG290 or MG303 or MG304 or MG410 or MG467)) and (16130593) and (16130592)
CRNabc_FORW	h2o[c] + atp[c] + crn[e] => h[c] + pi[c] + adp[c] + crn[c]	(( MG014 or MG042 or MG042 or MG065 or MG080 or MG119 or MG179 or MG180 or MG187 or MG187 or MG290 or MG304 or MG410 or MG467)) and (446644205) and (446491266) and (446321086) or (446103136) and (( MG015 or MG042 or MG065 or MG080 or MG179 or MG180 or MG187 or MG187 or MG290 or MG303 or MG304 or MG410 or MG467))
CRNabcpp_FORW	h2o[c] + atp[c] + crn[p] => h[c] + pi[c] + adp[c] + crn[c]	(( MG015 or MG042 or MG042 or MG065 or MG079 or MG080 or MG119 or MG179 or MG180 or MG187 or MG187 or MG290 or MG303 or MG304 or MG410 or MG467)) and (16130593) and (16130592)
CTBTabcpp_FORW	h2o[c] + atp[c] + ctbt[p] => h[c] + pi[c] + adp[c] + ctbt[c]	( MG015 or MG042 or MG042 or MG065 or MG079 or MG080 or MG119 or MG179 or MG180 or MG187 or MG187 or MG290 or MG303 or MG304 or MG410 or MG467) and 150956385 and 150956386
CU1abcpp_FORW	h2o[c] + atp[c] + cu[c] => h[c] + pi[c] + adp[c] + cu[p]	(MG071)
CU2abcpp_FORW	cu2[c] + h2o[c] + atp[c] => h[c] + pi[c] + adp[c] + cu2[p]	(MG071)
CU2abcu_syn_FORW	cu2[c] + h2o[c] + atp[c] => h[c] + pi[c] + adp[c] + cu2[u]	MG071
CUabcpp_FORW	h2o[c] + atp[c] + cu2[p] => h[c] + cu2[c] + pi[c] + adp[c]	MG071
CYSDSF_FORW	cys_L[c] => ala_L[c] + s[c]	MG336
CYSDSF_BACKW	ala_L[c] + s[c] => cys_L[c]	MG336
CYSLY3_FORW	nadph[c] + h[c] + cys_L[c] => ala_L[c] + nadp[c] + h2s[c]	MG336
CYSSADS_FORW	(2) h[c] + 3sala[c] => ala_L[c] + so2[c]	MG336
CYSabc2pp_FORW	h2o[c] + cys_L[c] + atp[c] => h[c] + pi[c] + adp[c] + cys_L[p]	( ( MG015 or MG179 or MG180 or MG304) and ( MG015 or MG179 or MG180) )
CYTK3_FORW	gtp[c] + cmp[c] => gdp[c] + cdp[c]	(MG171) or (MG171)
CYTK3_BACKW	gdp[c] + cdp[c] => gtp[c] + cmp[c]	(MG171) or (MG171)
CYTK4_FORW	gtp[c] + dcmp[c] => gdp[c] + dcdp[c]	(MG171) or (MG171)
CYTK4_BACKW	gdp[c] + dcdp[c] => gtp[c] + dcmp[c]	(MG171) or (MG171)
CYTK5_FORW	ctp[c] + dcmp[c] => cdp[c] + dcdp[c]	MG171
CYTK5_BACKW	cdp[c] + dcdp[c] => ctp[c] + dcmp[c]	MG171
CYTK6_FORW	ctp[c] + cmp[c] => (2.0) cdp[c]	MG171
CYTK6_BACKW	(2.0) cdp[c] => ctp[c] + cmp[c]	MG171
Cut1_FORW	cu2[c] + h2o[c] + atp[c] => h[c] + pi[c] + adp[c] + cu2[e]	(MG071 or MG071)
DADNC_FORW	(2) atp[c] => (2.0) ppi[c] + cdiamp[c]	( MG105 or MG105 )
DASYN120_FORW	h[c] + ctp[c] + pa120[c] => ppi[c] + cdpdddecg[c]	( MG190 or MG371)
DASYN140_FORW	h[c] + ctp[c] + pa140[c] => ppi[c] + cdpdtdecg[c]	( MG190 or MG371)
DASYN160_FORW	h[c] + ctp[c] + pa160[c] => ppi[c] + cdpdhdecg[c]	( MG190 or MG371)
DASYN161_FORW	h[c] + ctp[c] + pa161[c] => ppi[c] + cdpdhdec9eg[c]	( MG190 or MG371)
DASYN180_FORW	h[c] + ctp[c] + pa180[c] => ppi[c] + cdpdodecg[c]	( MG190 or MG371)
DASYN181_FORW	h[c] + ctp[c] + pa181[c] => ppi[c] + cdpdodec11eg[c]	( MG190 or MG371)
DHFS_FORW	atp[c] + glu_L[c] + dhpt[c] => h[c] + pi[c] + adp[c] + dhf[c]	(MG227 or 72396745)
DHQTi_FORW	3dhq[c] => h2o[c] + 3dhsk[c]	(1652476 or MG407)
DNMPPA_FORW	h2o[c] + dhpmp[c] => pi[c] + dhnpt[c]	MG071
DNTPPA_FORW	h2o[c] + ahdt[c] => h[c] + ppi[c] + dhpmp[c]	MG071
DPGM_FORW	13dpg[c] => h[c] + 23dpg[c]	MG430
DPGM_BACKW	h[c] + 23dpg[c] => 13dpg[c]	MG430
DRPA_FORW	2dr5p[c] => acald[c] + g3p[c]	MG050
DRTPPD_FORW	h[c] + h2o[c] + 25dthpp[c] => nh4[c] + 5aprbu[c]	( MG209 or MG370)
DURIK1_FORW	atp[c] + duri[c] => h[c] + adp[c] + dump[c]	(MG034) or (290656936)
DXYLK_FORW	atp[c] + dxyl[c] => h[c] + adp[c] + dxyl5p[c]	MG038
DYTK2_FORW	dtmp[c] + ttp[c] => dtdp[c] + tdp[c]	MG171
DYTK2_BACKW	dtdp[c] + tdp[c] => dtmp[c] + ttp[c]	MG171
E4PD_FORW	h2o[c] + nad[c] + e4p[c] => (2.0) h[c] + nadh[c] + 4per[c]	MG301
ESTRADIOLGLCt2_FORW	h2o[c] + atp[c] + estradiolglc[c] => h[c] + pi[c] + adp[c] + estradiolglc[e]	(( MG014 or MG015 or MG015 or MG179 or MG290))
ESTRIOLGLCte_FORW	h2o[c] + atp[c] + estriolglc[c] => h[c] + pi[c] + adp[c] + estriolglc[e]	(( MG014 or MG015 or MG015 or MG410))
ESTRONEGLCt_FORW	h2o[c] + atp[c] + estroneglc[c] => h[c] + pi[c] + adp[c] + estroneglc[e]	(( MG014 or MG015 or MG015)) or (( MG014 or MG015 or MG015)) or (( MG014 or MG015 or MG015))
ETHSO3abcpp_FORW	h2o[c] + atp[c] + ethso3[p] => h[c] + pi[c] + adp[c] + ethso3[c]	(( MG042 or MG065 or MG179 or MG467 or MG526)) and (90111189) and (90111188)
F6PP_FORW	h2o[c] + f6p[c] => pi[c] + fru[c]	MG265
FBA3_FORW	s17bp[c] => e4p[c] + dhap[c]	MG023
FBA3_BACKW	e4p[c] + dhap[c] => s17bp[c]	MG023
FE3DHBZSabcpp_FORW	h2o[c] + atp[c] + fe3dhbzs[p] => h[c] + pi[c] + adp[c] + fe3dhbzs[c]	( MG119 or MG179 or MG290 or MG410) and 150954027 and 150954028 and 150954030
FE3HOXabcpp_FORW	h2o[c] + atp[c] + fe3hox[p] => h[c] + pi[c] + adp[c] + fe3hox[c]	( MG042 or MG065 or MG079 or MG080 or MG119 or MG179 or MG290 or MG303 or MG410 or MG467) and 150953597 and 150953598
FECRMabcpp_FORW	h2o[c] + atp[c] + fecrm[p] => h[c] + pi[c] + adp[c] + fecrm[c]	( MG042 or MG065 or MG079 or MG080 or MG119 or MG179 or MG290 or MG303 or MG410 or MG467) and 150953597 and 150953598
FEENTER2tpp_FORW	h2o[c] + enter[c] + atp[c] => h[c] + pi[c] + adp[c] + enter[p]	( MG014 or MG014 or MG015 or MG015 or MG179 or MG179 or MG180 or MG410 or MG467)
FEENTERabcpp_FORW	h2o[c] + atp[c] + feenter[p] => h[c] + pi[c] + adp[c] + feenter[c]	( MG119 or MG179 or MG290 or MG410) and 150954027 and 150954030 and 150954028
FEOXAMabcpp_FORW	h2o[c] + atp[c] + feoxam[p] => h[c] + pi[c] + adp[c] + feoxam[c]	( MG042 or MG065 or MG079 or MG080 or MG119 or MG179 or MG290 or MG303 or MG410 or MG467) and 150953597 and 150953598
FMNAT_FORW	h[c] + atp[c] + fmn[c] => ppi[c] + fad[c]	MG145
FOLR2_FORW	nadph[c] + fol[c] => nadp[c] + dhf[c]	MG228
FORAMD_FORW	h2o[c] + frmd[c] => nh4[c] + for[c]	MG099
FRUK_FORW	atp[c] + f1p[c] => h[c] + adp[c] + fdp[c]	MG063
FRUptspp_FORW	pep[c] + fru[p] => pyr[c] + f1p[c]	MG062 and 150955988 and MG429 and 150956142
FTHFCL_FORW	atp[c] + 5fthf[c] => pi[c] + adp[c] + methf[c]	MG245
FTHFLi_FORW	thf[c] + atp[c] + for[c] => 10fthf[c] + pi[c] + adp[c]	MG013
FTHFLmi_FORW	atp[m] + for[m] + thf[m] => 10fthf[m] + adp[m] + pi[m]	MG013
G1PTT_FORW	h[c] + dttp[c] + g1p[c] => ppi[c] + dtdpglu[c]	( 16422491 or MG453 )
G3PAT120_FORW	ddcaACP[c] + glyc3p[c] => ACP[c] + 1ddecg3p[c]	MG368
G3PAT140_FORW	myrsACP[c] + glyc3p[c] => ACP[c] + 1tdecg3p[c]	MG368
G3PAT160_FORW	palmACP[c] + glyc3p[c] => ACP[c] + 1hdecg3p[c]	MG368
G3PAT161_FORW	hdeACP[c] + glyc3p[c] => ACP[c] + 1hdec9eg3p[c]	MG368
G3PAT180_FORW	ocdcaACP[c] + glyc3p[c] => ACP[c] + 1odecg3p[c]	MG368
G3PAT181_FORW	octeACP[c] + glyc3p[c] => ACP[c] + 1odec11eg3p[c]	MG368
G3PD1_FORW	nad[c] + glyc3p[c] => h[c] + nadh[c] + dhap[c]	(MG039 or 62420868)
G3PD1_BACKW	h[c] + nadh[c] + dhap[c] => nad[c] + glyc3p[c]	(MG039 or 62420868)
G3PT_FORW	h2o[c] + glyc3p[c] => pi[c] + glyc[c]	MG265
G6PP_FORW	h2o[c] + g6p[c] => pi[c] + glc_D[c]	MG265
GAL6PI_FORW	dgal6p[c] => tag6p_D[c]	(MG396) and (MG396)
GAL6PI_BACKW	tag6p_D[c] => dgal6p[c]	(MG396) and (MG396)
GALUi_FORW	h[c] + utp[c] + g1p[c] => ppi[c] + udpg[c]	( MG453 and MG453 )
GAPDi_nadp_FORW	nadph[c] + h[c] + 13dpg[c] => pi[c] + nadp[c] + g3p[c]	MG301
GCCc_FORW	nad[c] + dhlpro[c] => h[c] + nadh[c] + lpro[c]	( MG271 or MG271 )
GCHOLAt3_FORW	h2o[c] + atp[c] + gchola[c] => h[c] + pi[c] + adp[c] + gchola[e]	(( MG014 or MG015 or MG015)) or (( MG014 or MG014 or MG015 or MG015 or MG065 or MG119 or MG179 or MG179 or MG180 or MG410 or MG410 or MG467)) or (( MG014 or MG015 or MG015)) or (( MG014 or MG015 or MG015))
GDPDPK_FORW	atp[c] + gdp[c] => h[c] + amp[c] + ppgpp[c]	( MG278 or MG278 )
GDPTPDP_FORW	h2o[c] + gdptp[c] => gtp[c] + ppi[c]	MG278
GHMT2r_FORW	ser_L[c] + thf[c] => h2o[c] + mlthf[c] + gly[c]	(MG394) or (MG394)
GHMT2r_BACKW	h2o[c] + mlthf[c] + gly[c] => ser_L[c] + thf[c]	(MG394) or (MG394)
GHMT2rm_FORW	ser_L[m] + thf[m] => gly[m] + h2o[m] + mlthf[m]	(MG394)
GHMT2rm_BACKW	gly[m] + h2o[m] + mlthf[m] => ser_L[m] + thf[m]	(MG394)
GHMT3_FORW	h[c] + 3htmelys[c] => gly[c] + 4tmeabut[c]	(MG394) or (MG394)
GHMT3m_FORW	h[m] + 3htmelys[m] => gly[m] + 4tmeabut[m]	(MG394)
GLA_FORW	nad[c] + udpgalur[c] => (2.0) h[c] + nadh[c] + udpglcur[c]	MG118
GLA_BACKW	(2.0) h[c] + nadh[c] + udpglcur[c] => nad[c] + udpgalur[c]	MG118
GLGC_FORW	h[c] + atp[c] + g1p[c] => ppi[c] + adpglc[c]	(MG453)
GLNTRS_FORW	gln_L[c] + atp[c] + trnagln[c] => ppi[c] + amp[c] + glntrna[c]	MG462
GLUTRS_Gln_FORW	atp[c] + glu_L[c] + trnagln[c] => ppi[c] + amp[c] + glutrna_gln[c]	(MG462)
GLUTRSm_FORW	atp[m] + glu_L[m] + trnaglu[m] => amp[m] + glutrna[m] + ppi[m]	MG462
GLUabc_FORW	h2o[c] + atp[c] + glu_L[e] => h[c] + pi[c] + adp[c] + glu_L[c]	(( MG015 or MG042 or MG042 or MG065 or MG079 or MG080 or MG119 or MG179 or MG180 or MG187 or MG290 or MG303 or MG304 or MG410 or MG467)) and (446572562)
GLXO1_FORW	h2o[c] + nad[c] + glx[c] => (2.0) h[c] + nadh[c] + oxa[c]	(MG460) or (MG460) or (MG460 and MG460) or (37595754) or (MG460) or (MG460) or (MG460) or (MG460) or (37595754) or (MG460)
GLYALDt_FORW	glyald[e] => glyald[c]	(MG033)
GLYALDt_BACKW	glyald[c] => glyald[e]	(MG033)
GLYBabc_FORW	h2o[c] + atp[c] + glyb[e] => h[c] + pi[c] + adp[c] + glyb[c]	(( MG042 or MG065 or MG079 or MG080 or MG119 or MG179 or MG180 or MG187 or MG290 or MG304 or MG410 or MG467)) and (72397026) and (72397025)
GLYBabcpp_FORW	h2o[c] + atp[c] + glyb[p] => h[c] + pi[c] + adp[c] + glyb[c]	( MG042 or MG065 or MG080 or MG119 or MG179 or MG180 or MG187 or MG290 or MG303 or MG410 or MG467) and 150955954 and 150955952 and 150955955
GLYCL_FORW	gly[c] + thf[c] + nad[c] => mlthf[c] + nadh[c] + nh4[c] + co2[c]	(MG271) and (16130805) and (16130807) and (16130806)
GLYCt1_FORW	glyc[e] => glyc[c]	MG033
GLYKm_FORW	atp[m] + glyc[m] => adp[m] + glyc3p[m] + h[m]	(MG038) or (MG038) or (MG038) or (2713)
GM1LIPAabcpp_FORW	h2o[c] + atp[c] + hghhlipa[c] => h[c] + pi[c] + adp[c] + hghhlipa[p]	( MG014 or MG015 or MG179 or MG410 or MG467)
GM2LIPAabcpp_FORW	h2o[c] + atp[c] + hghhlipan[c] => h[c] + pi[c] + adp[c] + hghhlipan[p]	( MG014 or MG015 or MG179 or MG410 or MG467)
GMAND_FORW	gdpmann[c] => h2o[c] + gdpddman[c]	(1651657 or MG118)
GNK_FORW	atp[c] + glcn[c] => h[c] + adp[c] + 6pgc[c]	MG038
GPDDA1_FORW	h2o[c] + g3pc[c] => h[c] + glyc3p[c] + chol[c]	(MG293 or 446107464 or MG293 or MG293 or 446745333)
GPDDA2_FORW	h2o[c] + g3pe[c] => h[c] + glyc3p[c] + etha[c]	(MG293 or 446107464 or MG293 or MG293 or 446745333)
GPDDA3_FORW	h2o[c] + g3ps[c] => h[c] + ser_L[c] + glyc3p[c]	(MG293 or 446107464 or MG293 or MG293 or 446745333)
GPDDA4_FORW	h2o[c] + g3pg[c] => h[c] + glyc[c] + glyc3p[c]	(MG293 or 446107464 or MG293 or MG293 or 446745333)
GPDDA5_FORW	h2o[c] + g3pi[c] => h[c] + glyc3p[c] + inost[c]	(MG293 or 446107464 or MG293 or MG293 or 446745333)
GTHOm_FORW	gthox[m] + h[m] + nadph[m] => (2.0) gthrd[m] + nadp[m]	(MG271)
GTHOr_FORW	nadph[c] + h[c] + gthox[c] => nadp[c] + (2.0) gthrd[c]	(MG271)
GTHRDabc2pp_FORW	h2o[c] + gthrd[c] + atp[c] => h[c] + pi[c] + adp[c] + gthrd[p]	( ( MG015 or MG179 or MG180 or MG304) and ( MG015 or MG179 or MG180) )
GTHRDabcpp_FORW	h2o[c] + atp[c] + gthrd[p] => h[c] + pi[c] + gthrd[c] + adp[c]	(( MG042 or MG042 or MG065 or MG079 or MG079 or MG080 or MG080 or MG179 or MG179 or MG180 or MG180 or MG410 or MG410 or MG467)) and (16128800) and (16128799) and (16128798)
GTHRDabcv_FORW	gthrd[c] + atp[v] + h2o[v] => adp[v] + gthrd[v] + h[v] + pi[v]	( MG014 or MG015 or MG015)
GTPDPK_FORW	gtp[c] + atp[c] => h[c] + amp[c] + gdptp[c]	MG278
GTPH1_FORW	(2) h2o[c] + gtp[c] => (2.0) h[c] + (2.0) pi[c] + gmp[c]	(MG278)
GUAPRT_FORW	prpp[c] + gua[c] => ppi[c] + gmp[c]	(MG458)
HG2abcpp_FORW	h2o[c] + atp[c] + hg2[c] => h[c] + pi[c] + adp[c] + hg2[p]	(MG071)
HGR_FORW	nadph[c] + hg2[c] => h[c] + nadp[c] + hg0[c]	MG271
HGR_BACKW	h[c] + nadp[c] + hg0[c] => nadph[c] + hg2[c]	MG271
HISTRSm_FORW	atp[m] + his_L[m] + trnahis[m] => amp[m] + histrna[m] + ppi[m]	MG035
HPYRR2x_FORW	h[c] + nadh[c] + hpyr[c] => nad[c] + glyc_S[c]	(MG460) or (37595754) or (MG460) or (MG460) or (MG460 and MG460) or (MG460) or (MG460) or (37595754) or (MG460)
HXPRT_FORW	hxan[c] + prpp[c] => ppi[c] + imp[c]	(MG458)
ICYSDS_FORW	cys_L[c] + iscs[c] => ala_L[c] + iscssh[c]	( MG336 or 78193347 )
ILETRSm_FORW	atp[m] + ile_L[m] + trnaile[m] => amp[m] + iletrna[m] + ppi[m]	( MG334 or MG345)
ILEabcpp_FORW	h2o[c] + atp[c] + ile_L[p] => h[c] + pi[c] + ile_L[c] + adp[c]	(( MG042 or MG065 or MG080 or MG119 or MG180 or MG290 or MG410 or MG467)) and (( MG015 or MG119 or MG290 or MG410 or MG467)) and (16131329) and (49176358) and (16131328)
ISETACabcpp_FORW	h2o[c] + atp[c] + isetac[p] => h[c] + pi[c] + adp[c] + isetac[c]	(( MG042 or MG042 or MG065 or MG080 or MG179 or MG180 or MG410 or MG467 or MG526)) and (26986982) and (26986980) or (26986976) and (26986974) and (( MG014 or MG042 or MG042 or MG065 or MG119 or MG179 or MG180 or MG187 or MG290 or MG304 or MG410 or MG467))
K2L4Aabcpp_FORW	h2o[c] + atp[c] + kdo2lipid4[c] => h[c] + pi[c] + adp[c] + kdo2lipid4[p]	( MG014 or MG015 or MG179 or MG410)
Kt2r_FORW	h[e] + k[e] => h[c] + k[c]	(MG323)
Kt2r_BACKW	h[c] + k[c] => h[e] + k[e]	(MG323)
LDH_Lm_FORW	lac_L[m] + nad[m] => h[m] + nadh[m] + pyr[m]	(MG460)
LDH_Lm_BACKW	h[m] + nadh[m] + pyr[m] => lac_L[m] + nad[m]	(MG460)
LEUTRSm_FORW	atp[m] + leu_L[m] + trnaleu[m] => amp[m] + leutrna[m] + ppi[m]	( MG266 or MG334)
LEUabcpp_FORW	h2o[c] + atp[c] + leu_L[p] => h[c] + pi[c] + leu_L[c] + adp[c]	(( MG042 or MG065 or MG080 or MG119 or MG180 or MG290 or MG410 or MG467)) and (( MG015 or MG119 or MG290 or MG410 or MG467)) and (16131329) and (16131330) and (16131328) or (( MG042 or MG065 or MG080 or MG119 or MG180 or MG290 or MG410 or MG467)) and (( MG015 or MG119 or MG290 or MG410 or MG467)) and (16131329) and (49176358) and (16131328)
LIPACabcpp_FORW	h2o[c] + atp[c] + lipa_cold[c] => h[c] + pi[c] + adp[c] + lipa_cold[p]	( MG014 or MG015 or MG179 or MG410)
LIPAMPL_FORW	lipoamp[c] => lipopb[c] + amp[c]	MG270
LIPATPT_FORW	atp[c] + lipoate[c] => ppi[c] + lipoamp[c]	MG270
LIPAabcpp_FORW	h2o[c] + atp[c] + lipa[c] => h[c] + pi[c] + adp[c] + lipa[p]	( MG014 or MG015 or MG179 or MG410)
LYSTRSm_FORW	atp[m] + lys_L[m] + trnalys[m] => amp[m] + lystrna[m] + ppi[m]	MG136
MALTHXabcpp_FORW	h2o[c] + atp[c] + malthx[p] => h[c] + pi[c] + adp[c] + malthx[c]	(( MG014 or MG042 or MG042 or MG065 or MG080 or MG119 or MG179 or MG180 or MG187 or MG187 or MG410 or MG467 or MG526)) and (16131858) and (16131859) and (16131860)
MALTTTRabcpp_FORW	h2o[c] + atp[c] + maltttr[p] => h[c] + pi[c] + adp[c] + maltttr[c]	(( MG014 or MG042 or MG042 or MG065 or MG080 or MG119 or MG179 or MG180 or MG187 or MG187 or MG410 or MG467 or MG526)) and (16131858) and (16131859) and (16131860)
MCLOR_FORW	nad[c] + mercplac[c] => h[c] + nadh[c] + mercppyr[c]	(MG460 and MG460) or (MG460) or (MG460) or (MG460) or (MG460) or (MG460) or (MG460) or (MG460)
MCLOR_BACKW	h[c] + nadh[c] + mercppyr[c] => nad[c] + mercplac[c]	(MG460 and MG460) or (MG460) or (MG460) or (MG460) or (MG460) or (MG460) or (MG460) or (MG460)
MCLORi_FORW	h[c] + nadh[c] + mercppyr[c] => nad[c] + mercplac[c]	MG460
MDH_FORW	nad[c] + mal_L[c] => h[c] + nadh[c] + oaa[c]	MG460
MDH_BACKW	h[c] + nadh[c] + oaa[c] => nad[c] + mal_L[c]	MG460
MDHi2_FORW	h[c] + nadh[c] + oaa[c] => nad[c] + mal_L[c]	(MG460)
MDHy_FORW	nadp[c] + mal_L[c] => nadph[c] + h[c] + oaa[c]	(MG460)
MDHy_BACKW	nadph[c] + h[c] + oaa[c] => nadp[c] + mal_L[c]	(MG460)
ME2_FORW	nadp[c] + mal_L[c] => nadph[c] + co2[c] + pyr[c]	MG299
METSOXR1_FORW	trdrd[c] + metsox_S_L[c] => met_L[c] + h2o[c] + trdox[c]	( ( MG408 and MG124 ) or ( MG408 and MG124 ) )
METSOXR2_FORW	trdrd[c] + metsox_R_L[c] => met_L[c] + h2o[c] + trdox[c]	( ( MG448 and MG124 ) or ( MG448 and MG124 ) )
METTRSm_FORW	atp[m] + met_L[m] + trnamet[m] => amp[m] + mettrna[m] + ppi[m]	MG021
MG2uabcpp_FORW	h2o[c] + atp[c] + mg2[p] => h[c] + pi[c] + adp[c] + mg2[c]	( MG071 or MG071 )
MN6PP_FORW	h2o[c] + man6p[c] => pi[c] + man[c]	MG265
MNLptspp_FORW	pep[c] + mnl[p] => pyr[c] + mnl1p[c]	MG429 and 150957297 and 150956142
MNt2pp_FORW	h[p] + mn2[p] => h[c] + mn2[c]	(( MG119 or MG180 or MG290 or MG303 or MG410 or MG467)) and (1653000) and (1653002)
MOBDabcpp_FORW	h2o[c] + atp[c] + mobd[p] => h[c] + pi[c] + mobd[c] + adp[c]	(( MG014 or MG042 or MG042 or MG065 or MG079 or MG080 or MG119 or MG179 or MG180 or MG187 or MG187 or MG290 or MG303 or MG304 or MG410 or MG467 or MG526)) and (16130350) and (90111430) and (16130349) or (( MG014 or MG042 or MG042 or MG065 or MG079 or MG080 or MG119 or MG179 or MG180 or MG187 or MG187 or MG290 or MG303 or MG304 or MG410 or MG467 or MG526)) and (90111430) and (16131755) and (161303…
MSO3abcpp_FORW	h2o[c] + atp[c] + mso3[p] => h[c] + pi[c] + adp[c] + mso3[c]	(( MG042 or MG065 or MG179 or MG467 or MG526)) and (90111188) and (90111189)
MTHFC_1_FORW	h2o[c] + methf[c] => 10fthf[c]	(MG013)
MTHFC_1_BACKW	10fthf[c] => h2o[c] + methf[c]	(MG013)
MTHFCm_FORW	h2o[m] + methf[m] => 10fthf[m] + h[m]	MG013 or 337756501
MTHFCm_BACKW	10fthf[m] + h[m] => h2o[m] + methf[m]	MG013 or 337756501
MTHFCm_1_FORW	h2o[m] + methf[m] => 10fthf[m]	(MG013)
MTHFCm_1_BACKW	10fthf[m] => h2o[m] + methf[m]	(MG013)
MTHFD2i_FORW	mlthf[c] + nad[c] => nadh[c] + methf[c]	(MG013)
MTHFD2m_FORW	mlthf[m] + nad[m] => methf[m] + nadh[m]	(MG013)
MTHFD2m_BACKW	methf[m] + nadh[m] => mlthf[m] + nad[m]	(MG013)
MTHFD_1_FORW	mlthf[c] + nadp[c] => nadph[c] + h[c] + methf[c]	(MG013)
MTHFD_1_BACKW	nadph[c] + h[c] + methf[c] => mlthf[c] + nadp[c]	(MG013)
MTHFDm_FORW	mlthf[m] + nadp[m] => methf[m] + nadph[m]	MG013 or 337756501
MTHFDm_BACKW	methf[m] + nadph[m] => mlthf[m] + nadp[m]	MG013 or 337756501
MTHFDm_1_FORW	mlthf[m] + nadp[m] => h[m] + methf[m] + nadph[m]	(MG013)
MTHFDm_1_BACKW	h[m] + methf[m] + nadph[m] => mlthf[m] + nadp[m]	(MG013)
MYCTR_FORW	nadp[c] + (2) msh[c] => nadph[c] + h[c] + mssg[c]	(MG271)
MYCTR_BACKW	nadph[c] + h[c] + mssg[c] => nadp[c] + (2) msh[c]	(MG271)
MYCTR2_FORW	gthox[c] + (2) msh[c] => (2.0) gthrd[c] + mssg[c]	(MG271)
MYCTR2_BACKW	(2.0) gthrd[c] + mssg[c] => gthox[c] + (2) msh[c]	(MG271)
NADDP_FORW	h2o[c] + nad[c] => (2.0) h[c] + amp[c] + nmn[c]	( MG254 or 16422724 )
NADS1m_FORW	atp[m] + dnad[m] + nh4[m] => amp[m] + h[m] + nad[m] + ppi[m]	(MG383)
NADS1n_FORW	atp[n] + dnad[n] + nh4[n] => amp[n] + h[n] + nad[n] + ppi[n]	MG383
NADS2_FORW	h2o[c] + gln_L[c] + atp[c] + dnad[c] => h[c] + glu_L[c] + ppi[c] + nad[c] + amp[c]	(MG383)
NADTRHD_FORW	nadph[c] + nad[c] => nadh[c] + nadp[c]	( MG271 or ( 16419999 and 16419998 ) )
NI2abcpp_FORW	h2o[c] + ni2[c] + atp[c] => h[c] + pi[c] + adp[c] + ni2[p]	(MG071)
NI2uabcpp_FORW	h2o[c] + atp[c] + ni2[p] => h[c] + pi[c] + ni2[c] + adp[c]	( MG071 or ( 16419771 and 16419772 and 16419773 and MG467 and 16419775 ) )
NMNAT_FORW	h[c] + atp[c] + nmn[c] => ppi[c] + nad[c]	(MG240)
NMNS_FORW	h[c] + prpp[c] + ncam[c] => ppi[c] + nmn[c]	MG037
NTP1_FORW	h2o[c] + atp[c] => h[c] + pi[c] + adp[c]	( MG305 or MG110 )
NTP10_FORW	h2o[c] + itp[c] => h[c] + pi[c] + idp[c]	( 16423150 or MG110 )
NTP3_FORW	h2o[c] + gtp[c] => h[c] + pi[c] + gdp[c]	MG110
NTP5_FORW	h2o[c] + ctp[c] => h[c] + pi[c] + cdp[c]	MG110
NaKt_1_FORW	h2o[c] + atp[c] + k[e] + na1[c] => h[c] + pi[c] + adp[c] + k[c] + na1[e]	(MG071)
OBDHc_FORW	coa[c] + nad[c] + 2obut[c] => nadh[c] + co2[c] + ppcoa[c]	( ( MG274 and MG273 and MG272 and MG271 ) or ( MG274 and MG273 and MG272 and MG271 ) )
OCTNLL_FORW	h[c] + atp[c] + octa[c] => ppi[c] + amp[c] + octapb[c]	MG270
OHPHM6n_FORW	amet[n] + 2ohph_5[n] => h[n] + ahcys[n] + 2omph_5[n]	(MG463)
OIVD1m_FORW	4mop[m] + coa[m] + nad[m] => co2[m] + nadh[m] + ivcoa[m]	(MG272) and (MG273 and MG274) and (MG271) or (MG272) and (MG271) and (MG273 and MG274)
OIVD1r_FORW	coa[c] + nad[c] + 4mop[c] => nadh[c] + co2[c] + ivcoa[c]	( ( MG274 and MG273 and MG272 and MG271 ) or ( MG274 and MG273 and MG272 and MG271 ) )
OIVD2_FORW	coa[c] + nad[c] + 3mob[c] => nadh[c] + co2[c] + ibcoa[c]	( ( MG274 and MG273 and MG272 and MG271 ) or ( MG274 and MG273 and MG272 and MG271 ) )
OIVD2m_FORW	3mob[m] + coa[m] + nad[m] => co2[m] + nadh[m] + ibcoa[m]	(MG272) and (MG273 and MG274) and (MG271) or (MG272) and (MG271) and (MG273 and MG274)
OIVD3_FORW	coa[c] + nad[c] + 3mop[c] => nadh[c] + co2[c] + 2mbcoa[c]	( ( MG274 and MG273 and MG272 and MG271 ) or ( MG274 and MG273 and MG272 and MG271 ) )
OIVD3m_FORW	3mop[m] + coa[m] + nad[m] => co2[m] + nadh[m] + 2mbcoa[m]	(MG272) and (MG273 and MG274) and (MG271) or (MG272) and (MG271) and (MG273 and MG274)
OXGDC_FORW	h[c] + akg[c] => co2[c] + sucsal[c]	(MG272)
OXOADLR_FORW	h[c] + 2oxoadp[c] + lpam[c] => co2[c] + S_gtrdhdlp[c]	(MG272)
PA120abcpp_FORW	h2o[c] + atp[c] + pa120[c] => h[c] + pi[c] + adp[c] + pa120[p]	( MG014 or MG015 or MG179 or MG410)
PA140abcpp_FORW	h2o[c] + atp[c] + pa140[c] => h[c] + pi[c] + adp[c] + pa140[p]	( MG014 or MG015 or MG179 or MG410)
PA141abcpp_FORW	h2o[c] + atp[c] + pa141[c] => h[c] + pi[c] + adp[c] + pa141[p]	( MG014 or MG015 or MG179 or MG410)
PA160abcpp_FORW	h2o[c] + atp[c] + pa160[c] => h[c] + pi[c] + adp[c] + pa160[p]	( MG014 or MG015 or MG179 or MG410)
PA161abcpp_FORW	h2o[c] + atp[c] + pa161[c] => h[c] + pi[c] + adp[c] + pa161[p]	( MG014 or MG015 or MG179 or MG410)
PA180abcpp_FORW	h2o[c] + atp[c] + pa180[c] => h[c] + pi[c] + adp[c] + pa180[p]	( MG014 or MG015 or MG179 or MG410)
PA181abcpp_FORW	h2o[c] + atp[c] + pa181[c] => h[c] + pi[c] + adp[c] + pa181[p]	( MG014 or MG015 or MG179 or MG410)
PANTS_FORW	atp[c] + ala_B[c] + pant_R[c] => h[c] + ppi[c] + amp[c] + pnto_R[c]	MG330
PAPSR_FORW	paps[c] + trdrd[c] => (2.0) h[c] + pap[c] + so3[c] + trdox[c]	( ( (MG124) ) or ( (MG124) ) )
PCt_FORW	h2o[c] + atp[c] + pchol_hs[c] => h[c] + pi[c] + adp[c] + pchol_hs[e]	(( MG014 or MG014 or MG015 or MG015 or MG065 or MG065 or MG119 or MG179 or MG179 or MG180 or MG180 or MG290 or MG410 or MG410 or MG467)) or (( MG014 or MG014 or MG015 or MG015 or MG065 or MG065 or MG119 or MG179 or MG179 or MG180 or MG180 or MG290 or MG410 or MG410 or MG467)) or (( MG014 or MG014 or MG015 or MG015 or MG065 or MG065 or MG119 or MG179 or MG179 or MG180 or MG180 or MG290 or MG410 or…
PCt_BACKW	h[c] + pi[c] + adp[c] + pchol_hs[e] => h2o[c] + atp[c] + pchol_hs[c]	(( MG014 or MG014 or MG015 or MG015 or MG065 or MG065 or MG119 or MG179 or MG179 or MG180 or MG180 or MG290 or MG410 or MG410 or MG467)) or (( MG014 or MG014 or MG015 or MG015 or MG065 or MG065 or MG119 or MG179 or MG179 or MG180 or MG180 or MG290 or MG410 or MG410 or MG467)) or (( MG014 or MG014 or MG015 or MG015 or MG065 or MG065 or MG119 or MG179 or MG179 or MG180 or MG180 or MG290 or MG410 or…
PDHa_FORW	h[c] + pyr[c] + lpam[c] => co2[c] + adhlam[c]	MG273
PDHbr_FORW	coa[c] + adhlam[c] => accoa[c] + dhlam[c]	MG272
PDHbr_BACKW	accoa[c] + dhlam[c] => coa[c] + adhlam[c]	MG272
PDHcr_FORW	nad[c] + dhlam[c] => h[c] + nadh[c] + lpam[c]	MG271
PDHcr_BACKW	h[c] + nadh[c] + lpam[c] => nad[c] + dhlam[c]	MG271
PDHm_FORW	coa[m] + nad[m] + pyr[m] => accoa[m] + co2[m] + nadh[m]	(MG271 and MG272) and (MG274 and MG273) and (MG272) or (MG271 and MG272) and (MG274 and MG273) and (MG272)
PE120abcpp_FORW	h2o[c] + atp[c] + pe120[c] => h[c] + pi[c] + adp[c] + pe120[p]	( MG014 or MG015 or MG179 or MG410)
PE140abcpp_FORW	h2o[c] + atp[c] + pe140[c] => h[c] + pi[c] + adp[c] + pe140[p]	( MG014 or MG015 or MG179 or MG410)
PE141abcpp_FORW	h2o[c] + atp[c] + pe141[c] => h[c] + pi[c] + adp[c] + pe141[p]	( MG014 or MG015 or MG179 or MG410)
PE160abcpp_FORW	h2o[c] + pe160[c] + atp[c] => h[c] + pi[c] + pe160[p] + adp[c]	( MG014 or MG015 or MG179 or MG410)
PE161abcpp_FORW	h2o[c] + pe161[c] + atp[c] => h[c] + pi[c] + adp[c] + pe161[p]	( MG014 or MG015 or MG179 or MG410)
PE180abcpp_FORW	h2o[c] + atp[c] + pe180[c] => h[c] + pi[c] + adp[c] + pe180[p]	( MG014 or MG015 or MG179 or MG410)
PE181abcpp_FORW	h2o[c] + pe181[c] + atp[c] => h[c] + pi[c] + pe181[p] + adp[c]	( MG014 or MG015 or MG179 or MG410)
PFK_2_FORW	atp[c] + tag6p_D[c] => h[c] + adp[c] + tagdp_D[c]	( MG215 or 16421815 or 16419844 )
PFK_3_FORW	atp[c] + s7p[c] => h[c] + adp[c] + s17bp[c]	(MG215 or MG215)
PFK_ppi_FORW	ppi[c] + f6p[c] => h[c] + pi[c] + fdp[c]	MG215
PG120abcpp_FORW	h2o[c] + atp[c] + pg120[c] => h[c] + pi[c] + adp[c] + pg120[p]	( MG014 or MG015 or MG179 or MG410)
PG140abcpp_FORW	h2o[c] + atp[c] + pg140[c] => h[c] + pi[c] + adp[c] + pg140[p]	( MG014 or MG015 or MG179 or MG410)
PG141abcpp_FORW	h2o[c] + atp[c] + pg141[c] => h[c] + pi[c] + adp[c] + pg141[p]	( MG014 or MG015 or MG179 or MG410)
PG160abcpp_FORW	h2o[c] + atp[c] + pg160[c] => h[c] + pi[c] + pg160[p] + adp[c]	( MG014 or MG015 or MG179 or MG410)
PG161abcpp_FORW	h2o[c] + pg161[c] + atp[c] => h[c] + pi[c] + adp[c] + pg161[p]	( MG014 or MG015 or MG179 or MG410)
PG180abcpp_FORW	h2o[c] + atp[c] + pg180[c] => h[c] + pi[c] + adp[c] + pg180[p]	( MG014 or MG015 or MG179 or MG410)
PG181abcpp_FORW	pg181[c] + h2o[c] + atp[c] => pg181[p] + h[c] + pi[c] + adp[c]	( MG014 or MG015 or MG179 or MG410)
PGP120abcpp_FORW	h2o[c] + atp[c] + pgp120[c] => h[c] + pi[c] + adp[c] + pgp120[p]	( MG014 or MG015 or MG179 or MG410)
PGP140abcpp_FORW	h2o[c] + atp[c] + pgp140[c] => h[c] + pi[c] + adp[c] + pgp140[p]	( MG014 or MG015 or MG179 or MG410)
PGP141abcpp_FORW	h2o[c] + atp[c] + pgp141[c] => h[c] + pi[c] + adp[c] + pgp141[p]	( MG014 or MG015 or MG179 or MG410)
PGP160abcpp_FORW	h2o[c] + atp[c] + pgp160[c] => h[c] + pi[c] + adp[c] + pgp160[p]	( MG014 or MG015 or MG179 or MG410)
PGP161abcpp_FORW	h2o[c] + atp[c] + pgp161[c] => h[c] + pi[c] + adp[c] + pgp161[p]	( MG014 or MG015 or MG179 or MG410)
PGP180abcpp_FORW	h2o[c] + atp[c] + pgp180[c] => h[c] + pi[c] + adp[c] + pgp180[p]	( MG014 or MG015 or MG179 or MG410)
PGP181abcpp_FORW	h2o[c] + atp[c] + pgp181[c] => h[c] + pi[c] + adp[c] + pgp181[p]	( MG014 or MG015 or MG179 or MG410)
PGSA120_FORW	glyc3p[c] + cdpdddecg[c] => h[c] + cmp[c] + pgp120[c]	MG_RS00625
PGSA140_FORW	glyc3p[c] + cdpdtdecg[c] => h[c] + cmp[c] + pgp140[c]	MG_RS00625
PGSA141_FORW	glyc3p[c] + cdpdtdec7eg[c] => h[c] + cmp[c] + pgp141[c]	MG_RS00625
PGSA160_FORW	glyc3p[c] + cdpdhdecg[c] => h[c] + cmp[c] + pgp160[c]	MG_RS00625
PGSA160190_FORW	glyc3p[c] + cdpc16c19g[c] => h[c] + cmp[c] + pgp160190[c]	(MG_RS00625) or (15608959)
PGSA161_FORW	glyc3p[c] + cdpdhdec9eg[c] => h[c] + cmp[c] + pgp161[c]	MG_RS00625
PGSA180_FORW	glyc3p[c] + cdpdodecg[c] => h[c] + cmp[c] + pgp180[c]	MG_RS00625
PGSA181_FORW	glyc3p[c] + cdpdodec11eg[c] => h[c] + cmp[c] + pgp181[c]	MG_RS00625
PGSA190_FORW	glyc3p[c] + cdpc19c19g[c] => h[c] + cmp[c] + pgp190[c]	(MG_RS00625) or (15608959)
PGSA_HP_FORW	glyc3p[c] + cdpdag_HP[c] => h[c] + cmp[c] + pgp_HP[c]	(MG_RS00625)
PGSA_HP_BACKW	h[c] + cmp[c] + pgp_HP[c] => glyc3p[c] + cdpdag_HP[c]	(MG_RS00625)
PGSA_SA_FORW	glyc3p[c] + (0.02) cdpdag_SA[c] => h[c] + cmp[c] + (0.02) pgp_SA[c]	(MG_RS00625)
PGSA_SA_BACKW	h[c] + cmp[c] + (0.02) pgp_SA[c] => glyc3p[c] + (0.02) cdpdag_SA[c]	(MG_RS00625)
PIuabcpp_FORW	h2o[c] + atp[c] + pi[p] => h[c] + (2.0) pi[c] + adp[c]	(( MG065 or MG179 or MG180 or MG410)) and (16131595) and (16131594) and (16131596)
PNTK_FORW	atp[c] + pnto_R[c] => h[c] + adp[c] + 4ppan[c]	(MG382)
PPAKr_FORW	adp[c] + ppap[c] => atp[c] + ppa[c]	( MG357 or MG357 or MG357 )
PPAKr_BACKW	atp[c] + ppa[c] => adp[c] + ppap[c]	( MG357 or MG357 or MG357 )
PPDK_FORW	pi[c] + atp[c] + pyr[c] => h[c] + ppi[c] + amp[c] + pep[c]	(MG429)
PPGPPDP_FORW	h2o[c] + ppgpp[c] => ppi[c] + gdp[c]	MG278
PPM_FORW	r1p[c] => r5p[c]	( MG053 or MG053 )
PPM_BACKW	r5p[c] => r1p[c]	( MG053 or MG053 )
PPS_FORW	h2o[c] + atp[c] + pyr[c] => (2.0) h[c] + pi[c] + amp[c] + pep[c]	MG429
PROGLYabcpp_FORW	h2o[c] + atp[c] + progly[p] => h[c] + pi[c] + adp[c] + progly[c]	( MG042 or MG079 or MG080 or MG410) and ( MG042 or MG065 or MG079 or MG080 or MG080 or MG179 or MG180 or MG290 or MG303 or MG410 or MG467) and 150957256 and 150957255 and 150957254
PROSTGE1t3_FORW	h2o[c] + atp[c] + prostge1[c] => h[c] + pi[c] + adp[c] + prostge1[e]	(( MG014 or MG015 or MG015 or MG179 or MG290))
PROSTGE2t3_FORW	h2o[c] + atp[c] + prostge2[c] => h[c] + pi[c] + adp[c] + prostge2[e]	(( MG014 or MG015 or MG015 or MG179 or MG290))
PROabc_FORW	h2o[c] + atp[c] + pro_L[e] => h[c] + pro_L[c] + pi[c] + adp[c]	(( MG042 or MG065 or MG079 or MG080 or MG119 or MG179 or MG180 or MG187 or MG290 or MG304 or MG410 or MG467)) and (72397026) and (72397025)
PS120abcpp_FORW	h2o[c] + atp[c] + ps120[c] => h[c] + pi[c] + adp[c] + ps120[p]	( MG014 or MG015 or MG179 or MG410 or MG467)
PS140abcpp_FORW	h2o[c] + atp[c] + ps140[c] => h[c] + pi[c] + adp[c] + ps140[p]	( MG014 or MG015 or MG179 or MG410 or MG467)
PS141abcpp_FORW	h2o[c] + atp[c] + ps141[c] => h[c] + pi[c] + adp[c] + ps141[p]	( MG014 or MG015 or MG179 or MG410 or MG467)
PS160abcpp_FORW	h2o[c] + atp[c] + ps160[c] => h[c] + pi[c] + adp[c] + ps160[p]	( MG014 or MG015 or MG179 or MG410 or MG467)
PS161abcpp_FORW	h2o[c] + atp[c] + ps161[c] => h[c] + pi[c] + adp[c] + ps161[p]	( MG014 or MG015 or MG179 or MG410 or MG467)
PS180abcpp_FORW	h2o[c] + atp[c] + ps180[c] => h[c] + pi[c] + adp[c] + ps180[p]	( MG014 or MG015 or MG179 or MG410 or MG467)
PS181abcpp_FORW	h2o[c] + atp[c] + ps181[c] => h[c] + pi[c] + adp[c] + ps181[p]	( MG014 or MG015 or MG179 or MG410 or MG467)
PTA2_FORW	pi[c] + ppcoa[c] => coa[c] + ppap[c]	( MG299 ) or ( 16420577 )
PTRCabcpp_FORW	h2o[c] + atp[c] + ptrc[p] => h[c] + pi[c] + adp[c] + ptrc[c]	( ( (218928481) and (( MG014 or MG015 or MG042 or MG042 or MG065 or MG080 or MG119 or MG179 or MG180 or MG187 or MG187 or MG290 or MG304 or MG410 or MG467 or MG526)) and (218928483) and (MG044) ) or (( MG015 or MG042 or MG042 or MG065 or MG080 or MG119 or MG179 or MG180 or MG187 or MG187 or MG410 or MG467 or MG526)) )
PYK2_FORW	h[c] + pep[c] + udp[c] => utp[c] + pyr[c]	(MG216 or MG216)
PYK3_FORW	h[c] + pep[c] + gdp[c] => gtp[c] + pyr[c]	(MG216 or MG216)
PYK4_FORW	h[c] + pep[c] + cdp[c] => ctp[c] + pyr[c]	(MG216 or MG216)
PYK5_FORW	h[c] + pep[c] + idp[c] => pyr[c] + itp[c]	(MG216 or MG216)
PYNP1_FORW	csn[c] + r1p[c] => pi[c] + cytd[c]	MG051
R5PP_FORW	h2o[c] + r5p[c] => pi[c] + rib_D[c]	MG265
RBK_L1_FORW	atp[c] + rbl_L[c] => h[c] + adp[c] + ru5p_L[c]	MG038
RBK_L1_BACKW	h[c] + adp[c] + ru5p_L[c] => atp[c] + rbl_L[c]	MG038
RIBabcpp_FORW	h2o[c] + atp[c] + rib_D[p] => h[c] + pi[c] + adp[c] + rib_D[c]	( ( (218930906) and (218930908) and (( MG119 or MG179 or MG179 or MG410)) ) or ( (( MG065 or MG119 or MG119 or MG179 or MG179 or MG410)) and (218930339) and (218929588) and (218927228) ) or (( MG065 or MG119 or MG179)) )
RNDR1b_FORW	adp[c] + grxrd[c] => h2o[c] + dadp[c] + grxox[c]	(MG231 and MG229) and (16128817) or (16129027) and (MG231 and MG229) or (16129612) and (MG231 and MG229) or (16131481) and (MG231 and MG229)
RNTR1_FORW	atp[c] + trdrd[c] => h2o[c] + datp[c] + trdox[c]	( MG124 or MG124 )
RNTR2_FORW	gtp[c] + trdrd[c] => dgtp[c] + h2o[c] + trdox[c]	( MG124 or MG124 )
RNTR3_FORW	ctp[c] + trdrd[c] => h2o[c] + dctp[c] + trdox[c]	( MG124 or MG124 )
RNTR4_FORW	utp[c] + trdrd[c] => h2o[c] + dutp[c] + trdox[c]	( MG124 or MG124 )
SADT2_FORW	so4[c] + h2o[c] + gtp[c] + atp[c] => pi[c] + ppi[c] + gdp[c] + aps[c]	(MG451)
SALCHS4abcpp_FORW	h2o[c] + atp[c] + salchs4[c] => h[c] + pi[c] + adp[c] + salchs4[p]	( MG014 or MG014 or MG015 or MG015 or MG179 or MG179 or MG180 or MG410 or MG467)
SELCYSLY_FORW	dtt[c] + selcys[c] => h[c] + ala_L[c] + seln[c] + dttOX[c]	(MG336)
SELCYSLY2_FORW	pdx5p[c] + selcys[c] => h[c] + ala_L[c] + pydx5p[c] + seln[c]	(MG336)
SELCYSLY3_FORW	nadph[c] + selcys[c] => ala_L[c] + nadp[c] + seln[c]	( MG336 or MG336 )
SELMETAT_FORW	h2o[c] + atp[c] + selmeth[c] => pi[c] + ppi[c] + seasmet[c]	(MG047) or (11034825 and MG047) or (11034825 and MG047)
SERTRS2_FORW	ser_L[c] + atp[c] + trnasecys[c] => ppi[c] + amp[c] + sertrna_sec[c]	MG005
SLDxi2_FORW	h[c] + nadh[c] + 3spyr[c] => nad[c] + sl_L[c]	(MG460)
SLDy_FORW	nadp[c] + sl_L[c] => nadph[c] + h[c] + 3spyr[c]	(MG460)
SLDy_BACKW	nadph[c] + h[c] + 3spyr[c] => nadp[c] + sl_L[c]	(MG460)
SULFACabcpp_FORW	h2o[c] + atp[c] + sulfac[p] => h[c] + pi[c] + adp[c] + sulfac[c]	(( MG042 or MG065 or MG179 or MG467 or MG526)) and (90111189) and (90111188)
SULabcpp_FORW	h2o[c] + atp[c] + so4[p] => so4[c] + h[c] + pi[c] + adp[c]	(( MG014 or MG042 or MG042 or MG065 or MG079 or MG080 or MG119 or MG179 or MG180 or MG187 or MG187 or MG290 or MG303 or MG304 or MG410 or MG467 or MG526)) and (90111430) and (16131755) and (16130349) or (16130350) and (( MG014 or MG042 or MG042 or MG065 or MG079 or MG080 or MG119 or MG179 or MG180 or MG187 or MG187 or MG290 or MG303 or MG304 or MG410 or MG467 or MG526)) and (90111430) and (161303…
TAURabcpp_FORW	h2o[c] + atp[c] + taur[p] => h[c] + pi[c] + adp[c] + taur[c]	( MG042 or MG065 or MG179 or MG180 or MG187 or MG290 or MG304 or MG410 or MG467) and 150953733 and 150953735
TCHOLAabcv_FORW	atp[v] + h2o[v] + tchola[c] => adp[v] + h[v] + pi[v] + tchola[v]	( MG014 or MG015 or MG015 or MG179)
TCHOLAt3_FORW	h2o[c] + atp[c] + tchola[c] => h[c] + pi[c] + adp[c] + tchola[e]	(( MG014 or MG015 or MG015)) or (( MG014 or MG014 or MG015 or MG015 or MG065 or MG119 or MG179 or MG179 or MG180 or MG410 or MG410 or MG467)) or (( MG014 or MG015 or MG015)) or (( MG014 or MG015 or MG015))
TDPGDH_FORW	dtdpglu[c] => h2o[c] + dtdp4d6dg[c]	(MG118) or (MG118)
THFAT_FORW	h2o[c] + methf[c] => h[c] + 5fthf[c]	MG394
THIORDXi_FORW	h2o2[c] + trdrd[c] => (2.0) h2o[c] + trdox[c]	(MG124) and (16130405) or (MG124) and (16130405)
THMabcpp_FORW	h2o[c] + atp[c] + thm[p] => h[c] + pi[c] + adp[c] + thm[c]	(( MG015 or MG042 or MG042 or MG065 or MG080 or MG119 or MG179 or MG180 or MG187 or MG290 or MG410 or MG467)) and (16128061) and (16128062)
THRA2i_FORW	athr_L[c] => gly[c] + acald[c]	( MG394 or 16419445 )
THRAi_FORW	thr_L[c] => gly[c] + acald[c]	( MG394 or 16419445 )
THRTRSm_FORW	atp[m] + thr_L[m] + trnathr[m] => amp[m] + ppi[m] + thrtrna[m]	MG375
THRabcpp_FORW	h2o[c] + atp[c] + thr_L[p] => h[c] + pi[c] + adp[c] + thr_L[c]	(( MG042 or MG065 or MG080 or MG119 or MG180 or MG290 or MG410 or MG467)) and (( MG015 or MG119 or MG290 or MG410 or MG467)) and (16131329) and (49176358) and (16131328)
TMPK_FORW	atp[c] + thmmp[c] => adp[c] + thmpp[c]	(150953791 or MG372)
TPK1_FORW	tmp[c] + ttp[c] => (2.0) tdp[c]	MG171
TPK1_BACKW	(2.0) tdp[c] => tmp[c] + ttp[c]	MG171
TRDR2_FORW	nadph[c] + h[c] + q10[c] => nadp[c] + q10h2[c]	(MG271) or (MG271) or (MG271) or (MG271)
TRDR3_FORW	h[c] + nadh[c] + q10[c] => nad[c] + q10h2[c]	(MG271) or (MG271) or (MG271) or (MG271)
TRDRm_FORW	h[m] + nadph[m] + trdox[m] => nadp[m] + trdrd[m]	(MG271) or (MG271) or (MG271) or (MG271)
TRE6PP_FORW	h2o[c] + tre6p[c] => pi[c] + tre[c]	(150955789 or MG357)
TREptspp_FORW	pep[c] + tre[p] => pyr[c] + tre6p[c]	(150956144 and 150957973 and MG429 and 150956142 or MG069)
TRPTRSm_FORW	atp[m] + trnatrp[m] + trp_L[m] => amp[m] + ppi[m] + trptrna[m]	MG126
TSTSTERONEGLCte_FORW	h2o[c] + atp[c] + tststeroneglc[c] => h[c] + pi[c] + adp[c] + tststeroneglc[e]	(( MG014 or MG015 or MG015 or MG410))
TYRTRSm_FORW	atp[m] + trnatyr[m] + tyr_L[m] => amp[m] + ppi[m] + tyrtrna[m]	MG455
UAG4Ei_FORW	uacgam[c] => udpacgal[c]	(MG118) or (MG118)
UAG4Ei_BACKW	udpacgal[c] => uacgam[c]	(MG118) or (MG118)
UDPGDC_FORW	nad[c] + udpglcur[c] => nadh[c] + co2[c] + udpLa4o[c]	MG365
ULA4NFT_FORW	10fthf[c] + udpLa4n[c] => h[c] + thf[c] + udpLa4fn[c]	MG365
UMPK_FORW	atp[c] + ump[c] => adp[c] + udp[c]	( MG330 or MG434 )
UMPK_BACKW	adp[c] + udp[c] => atp[c] + ump[c]	( MG330 or MG434 )
UMPKn_FORW	atp[n] + ump[n] => adp[n] + udp[n]	MG171
UMPKn_BACKW	adp[n] + udp[n] => atp[n] + ump[n]	MG171
UREASE_FORW	atp[c] + hco3[c] + urea[c] => h[c] + pi[c] + adp[c] + allphn[c]	MG099
UREASE_BACKW	h[c] + pi[c] + adp[c] + allphn[c] => atp[c] + hco3[c] + urea[c]	MG099
UREAt_FORW	urea[e] => urea[c]	(MG033) or (446613753)
UREAt_BACKW	urea[c] => urea[e]	(MG033) or (446613753)
URIDK2r_FORW	atp[c] + dump[c] => adp[c] + dudp[c]	MG434
URIDK2r_BACKW	adp[c] + dudp[c] => atp[c] + dump[c]	MG434
URIDK2rn_FORW	atp[n] + dump[n] => adp[n] + dudp[n]	MG171
URIDK2rn_BACKW	adp[n] + dudp[n] => atp[n] + dump[n]	MG171
VALTRSm_FORW	atp[m] + trnaval[m] + val_L[m] => amp[m] + ppi[m] + valtrna[m]	( MG334 or MG345)
VALabcpp_FORW	h2o[c] + atp[c] + val_L[p] => h[c] + pi[c] + adp[c] + val_L[c]	(( MG042 or MG065 or MG080 or MG119 or MG180 or MG290 or MG410 or MG467)) and (( MG015 or MG119 or MG290 or MG410 or MG467)) and (49176358) and (16131329) and (16131328)
XPPT_FORW	prpp[c] + xan[c] => ppi[c] + xmp[c]	MG458
XYLK_FORW	atp[c] + xylu_D[c] => h[c] + adp[c] + xu5p_D[c]	( MG038 or 16418601 )
XYLK2_FORW	atp[c] + xylu_L[c] => h[c] + adp[c] + xu5p_L[c]	( 16418601 or MG038 )
ZN2abcpp_FORW	h2o[c] + zn2[c] + atp[c] => h[c] + pi[c] + adp[c] + zn2[p]	MG071
pentso3abcpp_FORW	h2o[c] + atp[c] + pentso3[p] => h[c] + pi[c] + adp[c] + pentso3[c]	(( MG042 or MG042 or MG065 or MG080 or MG179 or MG180 or MG410 or MG467 or MG526)) and (26986982) and (26986980) or (26986976) and (26986974) and (( MG014 or MG042 or MG042 or MG065 or MG119 or MG179 or MG180 or MG187 or MG290 or MG304 or MG410 or MG467))
