# Supplementary material for: Improved Metabolic Models for E. coli and Mycoplasma genitalium from GlobalFit, an Algorithm That Simultaneously Matches Growth and Non-Growth Data Sets
Source: PLoS Comput Biol. 2016 Aug 2;12(8):e1005036. doi: 10.1371/journal.pcbi.1005036 (PMC4970803; doi:10.1371/journal.pcbi.1005036)
Supplement: S2 Database — We then restricted this dataset to reactions that are catalyzed by enzymes with significant sequence similarity to the E. coli genome (BLAST e-value <10−13). We removed globally blocked reactions, i.e., those reactions of the database that were not able to carry any flux in a supernetwork containing all reactions. Reversible reactions were represented as two independent irreversible reactions, corresponding to forward and backward directions. The database is provided as a tab-delimited text file with three columns: reaction ID; stoichiometric equation; gene-protein-reaction association (GPR). (TSV) [file pcbi.1005036.s003.tsv]

12PPDt_FORW	12ppd_S[e] => 12ppd_S[c]	b3927
12PPDt_BACKW	12ppd_S[c] => 12ppd_S[e]	b3927
13DAMPPOX_FORW	h2o[c] + o2[c] + 13dampp[c] => nh4[c] + h2o2[c] + bamppald[c]	(b1386) or (b1386) or (b1386) or (b1386)
13PPDH_FORW	h[c] + nadh[c] + 3hppnl[c] => nad[c] + 13ppd[c]	( ( b1241 or b2453 or b2799 or b3011 or b3589) or ( b1241 or b2453 or b2799 or b3589) )
13PPDH_BACKW	nad[c] + 13ppd[c] => h[c] + nadh[c] + 3hppnl[c]	( ( b1241 or b2453 or b2799 or b3011 or b3589) or ( b1241 or b2453 or b2799 or b3589) )
1PPDCRc_FORW	nadph[c] + h[c] + 1pipdn2c[c] => nadp[c] + Lpipecol[c]	(( b0517 or b0801 or b3575))
2DGLCNRx_FORW	h[c] + nadh[c] + 2dhglcn[c] => nad[c] + glcn[c]	( b1033 or b1380 or b2913 or b3553)
2DGLCNRy_FORW	nadph[c] + h[c] + 2dhglcn[c] => nadp[c] + glcn[c]	( b1033 or b1380 or b2913 or b3553)
2DHGLCK_FORW	(2) h[c] + atp[c] + 2dhglcn[c] => adp[c] + 6p2dhglcn[c]	(( b1772 or b3526 or b3752))
2DHGLCNkt_tpp_FORW	h[p] + 2dhglcn[p] => h[c] + 2dhglcn[c]	(( b2246 or b2789 or b3691))
2DOXG6PP_FORW	h2o[c] + 2doxg6p[c] => pi[c] + 2dglc[c]	( b2293 or b2293 )
2HH24DDH_FORW	h2o[c] + 2hh24dd[c] => 4h2kpi[c]	b0350
2HH24DDH1_FORW	h2o[c] + 2hh24dd[c] => 24dhhed[c]	b0350
2OBUTtex_FORW	2obut[e] => 2obut[p]	( b3552 or b3552 )
2OBUTtex_BACKW	2obut[p] => 2obut[e]	( b3552 or b3552 )
2OXOADOXm_FORW	2oxoadp[m] + coa[m] + nad[m] => co2[m] + nadh[m] + glutcoa[m]	(b0726) and (( b0116 or b0304 or b3500 or b3962) and ( b0115 or b0727)) and (( b0115 or b0727)) or (b0726) and (( b0116 or b0304 or b3500 or b3962) and ( b0115 or b0727)) and (( b0115 or b0727))
2PGt6pp_FORW	pi[c] + 2pg[p] => pi[p] + 2pg[c]	( b2240 or b3666 or b3667 or b4356)
2PGtex_FORW	2pg[e] => 2pg[p]	( ( b0241 or b0929 or b1377 or b2215) or ( b0241 or b0929 or b1377 or b2215) or ( b0241 or b0929 or b1377 or b2215) or ( b0241 or b0929 or b1377 or b2215) )
2PGtex_BACKW	2pg[p] => 2pg[e]	( ( b0241 or b0929 or b1377 or b2215) or ( b0241 or b0929 or b1377 or b2215) or ( b0241 or b0929 or b1377 or b2215) or ( b0241 or b0929 or b1377 or b2215) )
34DHOXPEGOX_FORW	h[c] + nadh[c] + 34dhmald[c] => nad[c] + 34dhoxpeg[c]	(( b0356 or b1478 or b1580 or b1774 or b2091 or b2545)) or (( b0356 or b1478 or b1580 or b1774 or b2091 or b2545 or b3616) and ( b0356 or b1478 or b1580 or b1774 or b2091 or b2545 or b3616)) or (( b0356 or b0608 or b1478 or b1580 or b1774 or b2545)) or (( b2453 or b2799 or b3589)) or (( b0356 or b1478 or b1580 or b1774 or b2091 or b2545)) or (( b0356 or b1478 or b1580 or b1774 or b2545 or b3616))…
34DHOXPEGOX_BACKW	nad[c] + 34dhoxpeg[c] => h[c] + nadh[c] + 34dhmald[c]	(( b0356 or b1478 or b1580 or b1774 or b2091 or b2545)) or (( b0356 or b1478 or b1580 or b1774 or b2091 or b2545 or b3616) and ( b0356 or b1478 or b1580 or b1774 or b2091 or b2545 or b3616)) or (( b0356 or b0608 or b1478 or b1580 or b1774 or b2545)) or (( b2453 or b2799 or b3589)) or (( b0356 or b1478 or b1580 or b1774 or b2091 or b2545)) or (( b0356 or b1478 or b1580 or b1774 or b2545 or b3616))…
34DHPLACOX_FORW	h2o[c] + nad[c] + 34dhpac[c] => (2.0) h[c] + nadh[c] + 34dhpha[c]	(( b0312 or b1014 or b1300 or b1385 or b1415 or b1444 or b1525 or b1746 or b2661 or b3588)) or (( b0312 or b1014 or b1300 or b1385 or b1415 or b1444 or b1525 or b1746 or b2661 or b3588)) or (( b0312 or b1014 or b1300 or b1385 or b1415 or b1444 or b1525 or b1746 or b2661 or b3588)) or (( b0312 or b1014 or b1300 or b1385 or b1387 or b1415 or b1444 or b1525 or b1746 or b2661 or b3588))
34DHPLACOX_NADP_FORW	h2o[c] + nadp[c] + 34dhpac[c] => nadph[c] + (2.0) h[c] + 34dhpha[c]	(( b0312 or b1014 or b1300 or b1385 or b1415 or b1444 or b1525 or b1746 or b2661 or b3588)) or (( b0312 or b1014 or b1300 or b1385 or b1415 or b1444 or b1525 or b1746 or b2661 or b3588)) or (( b0312 or b1014 or b1300 or b1385 or b1415 or b1444 or b1525 or b1746 or b2661 or b3588))
34DHPLACOX_NADP_BACKW	nadph[c] + (2.0) h[c] + 34dhpha[c] => h2o[c] + nadp[c] + 34dhpac[c]	(( b0312 or b1014 or b1300 or b1385 or b1415 or b1444 or b1525 or b1746 or b2661 or b3588)) or (( b0312 or b1014 or b1300 or b1385 or b1415 or b1444 or b1525 or b1746 or b2661 or b3588)) or (( b0312 or b1014 or b1300 or b1385 or b1415 or b1444 or b1525 or b1746 or b2661 or b3588))
34DHXMANDACOX_FORW	h2o[c] + nad[c] + 34dhmald[c] => (2.0) h[c] + nadh[c] + 34dhoxmand[c]	(( b0312 or b1014 or b1300 or b1385 or b1415 or b1444 or b1525 or b1746 or b2661 or b3588)) or (( b0312 or b1014 or b1300 or b1385 or b1415 or b1444 or b1525 or b1746 or b2661 or b3588)) or (( b0312 or b1014 or b1300 or b1385 or b1387 or b1415 or b1444 or b1525 or b1746 or b2661 or b3588))
34DHXMANDACOX_NADP_FORW	h2o[c] + nadp[c] + 34dhmald[c] => nadph[c] + (2.0) h[c] + 34dhoxmand[c]	(( b0312 or b1014 or b1300 or b1385 or b1415 or b1444 or b1525 or b1746 or b2661 or b3588)) or (( b0312 or b1014 or b1300 or b1385 or b1415 or b1444 or b1525 or b1746 or b2661 or b3588))
34DHXMANDACOX_NADP_BACKW	nadph[c] + (2.0) h[c] + 34dhoxmand[c] => h2o[c] + nadp[c] + 34dhmald[c]	(( b0312 or b1014 or b1300 or b1385 or b1415 or b1444 or b1525 or b1746 or b2661 or b3588)) or (( b0312 or b1014 or b1300 or b1385 or b1415 or b1444 or b1525 or b1746 or b2661 or b3588))
3AIBTm_FORW	glu_L[m] + 2mop[m] => akg[m] + 3aib[m]	(( b1302 or b1748 or b2662 or b3073 or b3359)) or (( b1302 or b1748 or b2662 or b3073 or b3359))
3AIBTm_BACKW	akg[m] + 3aib[m] => glu_L[m] + 2mop[m]	(( b1302 or b1748 or b2662 or b3073 or b3359)) or (( b1302 or b1748 or b2662 or b3073 or b3359))
3DSPHR_FORW	nadph[c] + h[c] + 3dsphgn[c] => nadp[c] + sphgn[c]	(( b1093 or b1539 or b2426 or b4266))
3HBCDm_FORW	h2o[m] + b2coa[m] => 3hbcoa_R[m]	(( b0036 or b1393 or b1394 or b2262 or b2341 or b2919))
3HBCDm_BACKW	3hbcoa_R[m] => h2o[m] + b2coa[m]	(( b0036 or b1393 or b1394 or b2262 or b2341 or b2919))
3HKYNAKGAT_FORW	akg[c] + hLkynr[c] => glu_L[c] + 42A3HP24DB[c]	(( b1439 or b4340)) or (( b0600 or b2290 or b2379)) or (( b1439 or b4340))
3HOPCD_FORW	nad[c] + 3hpimcoa[c] => h[c] + nadh[c] + 3opimcoa[c]	( ( b1395 or b2341 or b3846) or ( b1395 or b2341 or b3846) or ( b1395 or b2341 or b3846) or ( b1395 or b2341 or b3846) )
3HOPCD_BACKW	h[c] + nadh[c] + 3opimcoa[c] => nad[c] + 3hpimcoa[c]	( ( b1395 or b2341 or b3846) or ( b1395 or b2341 or b3846) or ( b1395 or b2341 or b3846) or ( b1395 or b2341 or b3846) )
3HPCOAHYD_FORW	h2o[c] + 3hpcoa[c] => h[c] + coa[c] + 3hpp[c]	(b0036) or (b0036)
3M4HDXPAC_FORW	h2o[c] + nad[c] + 3mox4hpac[c] => (2.0) h[c] + nadh[c] + homoval[c]	(( b0312 or b1014 or b1300 or b1385 or b1415 or b1444 or b1525 or b1746 or b2661 or b3588)) or (( b0312 or b1014 or b1300 or b1385 or b1415 or b1444 or b1525 or b1746 or b2661 or b3588)) or (( b0312 or b1014 or b1300 or b1385 or b1415 or b1444 or b1525 or b1746 or b2661 or b3588)) or (( b0312 or b1014 or b1300 or b1385 or b1387 or b1415 or b1444 or b1525 or b1746 or b2661 or b3588))
3M4HDXPAC_BACKW	(2.0) h[c] + nadh[c] + homoval[c] => h2o[c] + nad[c] + 3mox4hpac[c]	(( b0312 or b1014 or b1300 or b1385 or b1415 or b1444 or b1525 or b1746 or b2661 or b3588)) or (( b0312 or b1014 or b1300 or b1385 or b1415 or b1444 or b1525 or b1746 or b2661 or b3588)) or (( b0312 or b1014 or b1300 or b1385 or b1415 or b1444 or b1525 or b1746 or b2661 or b3588)) or (( b0312 or b1014 or b1300 or b1385 or b1387 or b1415 or b1444 or b1525 or b1746 or b2661 or b3588))
3MBt2pp_FORW	h[p] + 3mb[p] => h[c] + 3mb[c]	( b4067 or b4067 or b4067 )
3MBt4pp_FORW	na1[p] + 3mb[p] => na1[c] + 3mb[c]	( b4067 or b4067 or b4067 )
3MBtex_FORW	3mb[e] => 3mb[p]	( b3552 or b3552 )
3MBtex_BACKW	3mb[p] => 3mb[e]	( b3552 or b3552 )
3MMD_FORW	nad[c] + r3mmal[c] => h[c] + nadh[c] + 2m3osuc[c]	( b0073 or b1800)
3MOBDC_FORW	h[c] + 3mob[c] => co2[c] + 2mppal[c]	( ( b0507 or b3671) or 285813466 or ( 285812280 and 285812280 ) )
3MOPDC_FORW	h[c] + 3mop[c] => co2[c] + 2mbald[c]	( 285813466 or 285810955 or ( b0507 or b3671) or 285812280 or 285811399 )
3MOX4HOXPGALDOX_FORW	h2o[c] + nad[c] + 3m4hpga[c] => (2.0) h[c] + nadh[c] + 3mox4hoxm[c]	(( b0312 or b1014 or b1300 or b1385 or b1415 or b1444 or b1525 or b1746 or b2661 or b3588)) or (( b0312 or b1014 or b1300 or b1385 or b1387 or b1415 or b1444 or b1525 or b1746 or b2661 or b3588)) or (( b0312 or b1014 or b1300 or b1385 or b1415 or b1444 or b1525 or b1746 or b2661 or b3588)) or (( b0312 or b1014 or b1300 or b1385 or b1415 or b1444 or b1525 or b1746 or b2661 or b3588))
3MOX4HOXPGALDOX_NADP_FORW	h2o[c] + nadp[c] + 3m4hpga[c] => nadph[c] + (2.0) h[c] + 3mox4hoxm[c]	(( b0312 or b1014 or b1300 or b1385 or b1415 or b1444 or b1525 or b1746 or b2661 or b3588)) or (( b0312 or b1014 or b1300 or b1385 or b1387 or b1415 or b1444 or b1525 or b1746 or b2661 or b3588)) or (( b0312 or b1014 or b1300 or b1385 or b1415 or b1444 or b1525 or b1746 or b2661 or b3588)) or (( b0312 or b1014 or b1300 or b1385 or b1415 or b1444 or b1525 or b1746 or b2661 or b3588))
3MOX4HOXPGALDOX_NADP_BACKW	nadph[c] + (2.0) h[c] + 3mox4hoxm[c] => h2o[c] + nadp[c] + 3m4hpga[c]	(( b0312 or b1014 or b1300 or b1385 or b1415 or b1444 or b1525 or b1746 or b2661 or b3588)) or (( b0312 or b1014 or b1300 or b1385 or b1387 or b1415 or b1444 or b1525 or b1746 or b2661 or b3588)) or (( b0312 or b1014 or b1300 or b1385 or b1415 or b1444 or b1525 or b1746 or b2661 or b3588)) or (( b0312 or b1014 or b1300 or b1385 or b1415 or b1444 or b1525 or b1746 or b2661 or b3588))
3OADPCOAT_FORW	succoa[c] + 3oxoadp[c] => oxadpcoa[c] + succ[c]	(b2221 and b2222)
3OXOADPt_pp_FORW	h[p] + 3oxoadp[p] => h[c] + 3oxoadp[c]	(( b1981 or b2587 or b3523 or b4111))
3OXOADPt_pp_BACKW	h[c] + 3oxoadp[c] => h[p] + 3oxoadp[p]	(( b1981 or b2587 or b3523 or b4111))
3PGt6pp_FORW	pi[c] + 3pg[p] => pi[p] + 3pg[c]	( b2240 or b3666 or b3667 or b4356)
3PGtex_FORW	3pg[e] => 3pg[p]	( ( b0241 or b0929 or b1377 or b2215) or ( b0241 or b0929 or b1377 or b2215) or ( b0241 or b0929 or b1377 or b2215) or ( b0241 or b0929 or b1377 or b2215) )
3PGtex_BACKW	3pg[p] => 3pg[e]	( ( b0241 or b0929 or b1377 or b2215) or ( b0241 or b0929 or b1377 or b2215) or ( b0241 or b0929 or b1377 or b2215) or ( b0241 or b0929 or b1377 or b2215) )
3SALATAi_FORW	h[c] + akg[c] + 3sala[c] => glu_L[c] + 3snpyr[c]	(( b0928 or b4054))
3SALATAim_FORW	akg[m] + h[m] + 3sala[m] => glu_L[m] + 3snpyr[m]	(( b0928 or b4054))
3_4DHBZ1t_pp_FORW	h[p] + 34dhbz[p] => h[c] + 34dhbz[c]	(b0353)
3_4DHBZ1t_pp_BACKW	h[c] + 34dhbz[c] => h[p] + 34dhbz[p]	(b0353)
4C2HM6SADH_FORW	h2o[c] + nad[c] + 2h5cmmusa[c] => (2.0) h[c] + nadh[c] + 5cm2hmu[c]	( b0312 or b1014 or b1300 or b1385 or b1387 or b1415 or b1444 or b1525 or b1746 or b2661 or b3588)
4CMCOAS_FORW	atp[c] + coa[c] + T4hcinnm[c] => ppi[c] + amp[c] + 4cmcoa[c]	(( b1701 or b1805))
4H2KPILY_FORW	4h2kpi[c] => sucsal[c] + pyr[c]	( b2245 or b3126)
4HBALDtex_FORW	4hbald[e] => 4hbald[p]	( b3552 or b3552 )
4HBALDtex_BACKW	4hbald[p] => 4hbald[e]	( b3552 or b3552 )
4HBAtex_FORW	4hba[e] => 4hba[p]	( b3552 or b3552 )
4HBAtex_BACKW	4hba[p] => 4hba[e]	( b3552 or b3552 )
4HBZR_FORW	(6) h[c] + 4hbzcoa[c] + fdxr_42[c] => h2o[c] + benzcoa[c] + fdxo_42[c]	( b2867 and ( b0286 or b2868) and ( b0284 or b2866 or b2881) )
4HBZtex_FORW	4hbz[e] => 4hbz[p]	( b3552 or b3552 )
4HBZtex_BACKW	4hbz[p] => 4hbz[e]	( b3552 or b3552 )
4HGLSD_FORW	h2o[c] + nad[c] + 4hglusa[c] => (2.0) h[c] + nadh[c] + e4hglu[c]	(( b0312 or b1014 or b1300 or b1385 or b1415 or b1444 or b1525 or b1746 or b2661 or b3588))
4HGLSD_BACKW	(2.0) h[c] + nadh[c] + e4hglu[c] => h2o[c] + nad[c] + 4hglusa[c]	(( b0312 or b1014 or b1300 or b1385 or b1415 or b1444 or b1525 or b1746 or b2661 or b3588))
4HGLSDm_FORW	4hglusa[m] + h2o[m] + nad[m] => e4hglu[m] + (2.0) h[m] + nadh[m]	(( b0312 or b1014 or b1300 or b1385 or b1415 or b1444 or b1525 or b1746 or b2661 or b3588)) or (( b0312 or b1014 or b1300 or b1385 or b1415 or b1444 or b1525 or b1746 or b2661 or b3588))
4HGLSDm_BACKW	e4hglu[m] + (2.0) h[m] + nadh[m] => 4hglusa[m] + h2o[m] + nad[m]	(( b0312 or b1014 or b1300 or b1385 or b1415 or b1444 or b1525 or b1746 or b2661 or b3588)) or (( b0312 or b1014 or b1300 or b1385 or b1415 or b1444 or b1525 or b1746 or b2661 or b3588))
4HOXPACDOX_NADP_FORW	h2o[c] + nadp[c] + 4hoxpacd[c] => nadph[c] + (2.0) h[c] + 4hphac[c]	(( b0312 or b1014 or b1300 or b1385 or b1415 or b1444 or b1525 or b1746 or b2661 or b3588)) or (( b0312 or b1014 or b1300 or b1385 or b1387 or b1415 or b1444 or b1525 or b1746 or b2661 or b3588)) or (( b0312 or b1014 or b1300 or b1385 or b1415 or b1444 or b1525 or b1746 or b2661 or b3588)) or (( b0312 or b1014 or b1300 or b1385 or b1415 or b1444 or b1525 or b1746 or b2661 or b3588))
4HOXPACDOX_NADP_BACKW	nadph[c] + (2.0) h[c] + 4hphac[c] => h2o[c] + nadp[c] + 4hoxpacd[c]	(( b0312 or b1014 or b1300 or b1385 or b1415 or b1444 or b1525 or b1746 or b2661 or b3588)) or (( b0312 or b1014 or b1300 or b1385 or b1387 or b1415 or b1444 or b1525 or b1746 or b2661 or b3588)) or (( b0312 or b1014 or b1300 or b1385 or b1415 or b1444 or b1525 or b1746 or b2661 or b3588)) or (( b0312 or b1014 or b1300 or b1385 or b1415 or b1444 or b1525 or b1746 or b2661 or b3588))
4HOXPACMON_FORW	h[c] + nadh[c] + o2[c] + 4hoxpac[c] => h2o[c] + nad[c] + 34dhpacet[c]	(b1007 or 16419614)
4HOXPACt2pp_1_FORW	h[p] + 4hoxpac[p] => h[c] + 4hoxpac[c]	( b2246 or b3127)
4HTHRK_FORW	atp[c] + 4hthr[c] => h[c] + adp[c] + phthr[c]	b0003
4HTHRtex_FORW	4hthr[e] => 4hthr[p]	( ( b0241 or b0929 or b1377 or b2215) or ( b0241 or b0929 or b1377 or b2215) or ( b0241 or b0929 or b1377 or b2215) or ( b0241 or b0929 or b1377 or b2215) )
4HTHRtex_BACKW	4hthr[p] => 4hthr[e]	( ( b0241 or b0929 or b1377 or b2215) or ( b0241 or b0929 or b1377 or b2215) or ( b0241 or b0929 or b1377 or b2215) or ( b0241 or b0929 or b1377 or b2215) )
4HTHRtrpp_FORW	h[p] + 4hthr[p] => h[c] + 4hthr[c]	( b2796 or b2845 or b3110 or b3116 or b3539)
4HTHRtrpp_BACKW	h[c] + 4hthr[c] => h[p] + 4hthr[p]	( b2796 or b2845 or b3110 or b3116 or b3539)
4hoxpactex_FORW	4hoxpac[e] => 4hoxpac[p]	( ( b0241 or b0929 or b1377 or b2215) or ( b0241 or b0929 or b1377 or b2215) or ( b0241 or b0929 or b1377 or b2215) or ( b0241 or b0929 or b1377 or b2215) )
4hoxpactex_BACKW	4hoxpac[p] => 4hoxpac[e]	( ( b0241 or b0929 or b1377 or b2215) or ( b0241 or b0929 or b1377 or b2215) or ( b0241 or b0929 or b1377 or b2215) or ( b0241 or b0929 or b1377 or b2215) )
5ADTSTSTERONEGLCte_FORW	h2o[c] + atp[c] + 5adtststeroneglc[c] => h[c] + pi[c] + adp[c] + 5adtststeroneglc[e]	(( b0448 or b0449 or b0449 or b0886 or b0886 or b0887 or b0887 or b0914 or b0914 or b1483))
5C2O3EDDC_FORW	h[c] + 5c2o3ed[c] => co2[c] + 2hh24dd[c]	b1180
5HBZIDS2_FORW	air[c] => pi[c] + nh4[c] + for[c] + 5hbzid[c]	b3994
5HOXINDACTO2OX_FORW	h2o[c] + o2[c] + 5hoxindact[c] => h[c] + h2o2[c] + 5hoxindoa[c]	(( b0284 or b2866 or b2881))
5HOXINDACTOX_FORW	h2o[c] + nad[c] + 5hoxindact[c] => (2.0) h[c] + nadh[c] + 5hoxindoa[c]	(( b0312 or b1014 or b1300 or b1385 or b1415 or b1444 or b1525 or b1746 or b2661 or b3588)) or (( b0312 or b1014 or b1300 or b1385 or b1387 or b1415 or b1444 or b1525 or b1746 or b2661 or b3588)) or (( b0312 or b1014 or b1300 or b1385 or b1387 or b1415 or b1444 or b1525 or b1746 or b2661 or b3588)) or (( b0312 or b1014 or b1300 or b1385 or b1387 or b1415 or b1444 or b1525 or b1746 or b2661 or b35…
5HOXINDACTOXm_FORW	h2o[m] + nad[m] + 5hoxindact[m] => (2.0) h[m] + nadh[m] + 5hoxindoa[m]	(( b0312 or b1014 or b1300 or b1385 or b1415 or b1444 or b1525 or b1746 or b2661 or b3588)) or (( b0312 or b1014 or b1300 or b1385 or b1415 or b1444 or b1525 or b1746 or b2661 or b3588)) or (( b0312 or b1014 or b1300 or b1385 or b1415 or b1444 or b1525 or b1746 or b2661 or b3588)) or (( b0312 or b1014 or b1300 or b1385 or b1387 or b1415 or b1444 or b1525 or b1746 or b2661 or b3588))
6PGALSZ_FORW	h2o[c] + lac6p[c] => glc_D[c] + dgal6p[c]	(( b2716 or b2901 or b3721))
6PHBG_FORW	h2o[c] + salc6p[c] => g6p[c] + 2hymeph[c]	(( b2716 or b2901 or b3721))
AACOAR_syn_FORW	nadph[c] + h[c] + aacoa[c] => nadp[c] + 3hbcoa_R[c]	( b0493 or b1093 or b2137 or b2426 or b2774 or b4266)
AACOAT_FORW	atp[c] + coa[c] + acac[c] => ppi[c] + amp[c] + aacoa[c]	(( b0335 or b4069))
AACOAT_BACKW	ppi[c] + amp[c] + aacoa[c] => atp[c] + coa[c] + acac[c]	(( b0335 or b4069))
AASAD3_FORW	h2o[c] + nad[c] + L2aadp6sa[c] => (2.0) h[c] + nadh[c] + L2aadp[c]	(( b0312 or b1014 or b1300 or b1385 or b1415 or b1444 or b1525 or b1746 or b2661 or b3588))
AATAi_FORW	akg[c] + L2aadp[c] => glu_L[c] + 2oxoadp[c]	(( b1439 or b4340)) or (( b1439 or b4340))
ABTArm_FORW	4abut[m] + akg[m] => glu_L[m] + sucsal[m]	(( b1302 or b1748 or b2662 or b3073 or b3359)) or (( b1302 or b1748 or b2662 or b3073 or b3359))
ABTArm_BACKW	glu_L[m] + sucsal[m] => 4abut[m] + akg[m]	(( b1302 or b1748 or b2662 or b3073 or b3359)) or (( b1302 or b1748 or b2662 or b3073 or b3359))
ABTDG_FORW	nad[c] + abt_D[c] => h[c] + nadh[c] + xylu_D[c]	( b1521 or b1542 or b2172 or b3600 or b4323)
ABTDG_BACKW	h[c] + nadh[c] + xylu_D[c] => nad[c] + abt_D[c]	( b1521 or b1542 or b2172 or b3600 or b4323)
ABUTDm_FORW	4abutn[m] + h2o[m] + nad[m] => 4abut[m] + (2.0) h[m] + nadh[m]	( ( b0312 or b1014 or b1300 or b1385 or b1387 or b1415 or b1444 or b1525 or b1746 or b2661 or b3588) or ( b0312 or b1014 or b1300 or b1385 or b1415 or b1444 or b1525 or b1746 or b2661 or b3588) )
ABUTt2r_FORW	4abut[e] + h[e] => h[c] + 4abut[c]	( ( b0112 or b0260 or b0402 or b0576 or b1453 or b2156 or b2663 or b3795 or b4208) or 285810830 )
ABUTt2r_BACKW	h[c] + 4abut[c] => 4abut[e] + h[e]	( ( b0112 or b0260 or b0402 or b0576 or b1453 or b2156 or b2663 or b3795 or b4208) or 285810830 )
ACACT10m_FORW	coa[m] + 2maacoa[m] => accoa[m] + ppcoa[m]	(( b1397 or b2224 or b2342 or b2844 or b3845))
ACACT10m_BACKW	accoa[m] + ppcoa[m] => coa[m] + 2maacoa[m]	(( b1397 or b2224 or b2342 or b2844 or b3845))
ACACT1m_FORW	(2) accoa[m] => aacoa[m] + coa[m]	(( b1393 or b1395 or b2341 or b3846)) and (( b1397 or b2224 or b2342 or b2844 or b3845)) or (( b1397 or b2224 or b2342 or b2844 or b3845))
ACACT1m_BACKW	aacoa[m] + coa[m] => (2) accoa[m]	(( b1393 or b1395 or b2341 or b3846)) and (( b1397 or b2224 or b2342 or b2844 or b3845)) or (( b1397 or b2224 or b2342 or b2844 or b3845))
ACACT1x_FORW	(2) accoa[x] => coa[x] + aacoa[x]	(( b1397 or b2224 or b2342 or b2844 or b3845))
ACACT4p_FORW	3odcoa[x] + coa[x] => accoa[x] + occoa[x]	(( b1397 or b2224 or b2844 or b3845))
ACACT5p_FORW	3oddcoa[x] + coa[x] => accoa[x] + dcacoa[x]	(( b1397 or b2224 or b2844 or b3845))
ACACT6p_FORW	3otdcoa[x] + coa[x] => accoa[x] + ddcacoa[x]	(( b1397 or b2224 or b2844 or b3845))
ACACT7p_FORW	3ohdcoa[x] + coa[x] => accoa[x] + tdcoa[x]	(( b1397 or b2224 or b2844 or b3845))
ACACT8p_FORW	3ohodcoa[x] + coa[x] => accoa[x] + pmtcoa[x]	(( b1397 or b2224 or b2844 or b3845))
ACACT9p_FORW	3ohxccoa[x] + coa[x] => accoa[x] + ttccoa[x]	(( b1397 or b2224 or b2844 or b3845))
ACAFDOR_FORW	h2o[c] + acald[c] + fdxo_42[c] => (3.0) h[c] + ac[c] + fdxr_42[c]	b1673
ACALDCD_FORW	(2) acald[c] => actn_R[c]	( 285813466 or 285812280 or ( b0507 or b3671) )
ACCOACrm_FORW	accoa[m] + atp[m] + hco3[m] => adp[m] + h[m] + malcoa[m] + pi[m]	(b3256)
ACCOALm_FORW	atp[m] + coa[m] + ppa[m] => amp[m] + ppcoa[m] + ppi[m]	(( b0037 or b0335 or b0594 or b1701 or b1805 or b4069))
ACGAMPM_FORW	acgam6p[c] => acgam1p[c]	(( b2048 or b3176))
ACGAMPM_BACKW	acgam1p[c] => acgam6p[c]	(( b2048 or b3176))
ACGApts_FORW	acgam[e] + pep[c] => acgam6p[c] + pyr[c]	(( b0679 or b1101 or b1621))
ACGKm_FORW	acglu[m] + atp[m] => acg5p[m] + adp[m]	b3958
ACHBSm_FORW	2obut[m] + h[m] + pyr[m] => 2ahbut[m] + co2[m]	( b0078 and ( b0077 or b0507 or b0871 or b2373 or b3671) )
ACITL_FORW	atp[c] + coa[c] + cit[c] => pi[c] + accoa[c] + adp[c] + oaa[c]	(b0729) or (b0729)
ACLSm_FORW	h[m] + (2) pyr[m] => alac_S[m] + co2[m]	( b0078 and ( b0077 or b0507 or b0871 or b2373 or b3671) )
ACNAMPH_FORW	h2o[c] + acnamp[c] => pi[c] + acnam[c]	b4374
ACNAMlt_FORW	h[c] + acnam[c] => h[l] + acnam[l]	(( b2789 or b3127 or b3691))
ACNAMlt_BACKW	h[l] + acnam[l] => h[c] + acnam[c]	(( b2789 or b3127 or b3691))
ACNAMt2_FORW	acnam[e] + h[e] => h[c] + acnam[c]	(( b1981 or b2587 or b3224 or b3523 or b4111 or b4279))
ACOAD10m_FORW	fad[m] + 2mbcoa[m] => fadh2[m] + 2mb2coa[m]	(( b0039 or b1695)) or (( b0039 or b1695))
ACOAD1fm_FORW	fad[m] + btcoa[m] => fadh2[m] + b2coa[m]	(( b0039 or b1695)) or (( b0039 or b1695)) or (( b0039 or b0221 or b1695 or b4187)) or (( b0039 or b1695)) or (b1695) or (( b0039 or b1695)) or (( b0039 or b0221 or b1695))
ACOAD1z_FORW	(2) nadh[c] + b2coa[c] + fdxo_4_2[c] => (2.0) nad[c] + btcoa[c] + fdxr_4_2[c]	(( b0039 or b0221 or b1695) and (( b0042 or b1698 or b2769) and b1697))
ACOAD8m_FORW	fad[m] + ivcoa[m] => fadh2[m] + 3mb2coa[m]	(( b0039 or b1695))
ACOAD9m_FORW	fad[m] + ibcoa[m] => fadh2[m] + 2mp2coa[m]	(( b0039 or b1695)) or (( b0039 or b1695))
ACOAH_FORW	h[c] + coa[c] + ac[c] => h2o[c] + accoa[c]	(b2920)
ACOAHim_FORW	accoa[m] + h2o[m] => ac[m] + coa[m] + h[m]	b2920
ACOATAm_FORW	ACP[m] + accoa[m] => acACP[m] + coa[m]	(( b1095 or b2323))
ACOATAm_BACKW	acACP[m] + coa[m] => ACP[m] + accoa[m]	(( b1095 or b2323))
ACONCtex_FORW	acon_C[e] => acon_C[p]	( ( b0241 or b0929 or b1377 or b2215) or ( b0241 or b0929 or b1377 or b2215) or ( b0241 or b0929 or b1377 or b2215) or ( b0241 or b0929 or b1377 or b2215) )
ACONCtex_BACKW	acon_C[p] => acon_C[e]	( ( b0241 or b0929 or b1377 or b2215) or ( b0241 or b0929 or b1377 or b2215) or ( b0241 or b0929 or b1377 or b2215) or ( b0241 or b0929 or b1377 or b2215) )
ACONT_FORW	cit[c] => icit[c]	(( b0072 or b1276)) or (b1276)
ACONT_BACKW	icit[c] => cit[c]	(( b0072 or b1276)) or (b1276)
ACONT3m_FORW	2mcit[m] => micit[m]	b0334
ACONT3m_BACKW	micit[m] => 2mcit[m]	b0334
ACONTm_FORW	cit[m] => icit[m]	(( b0072 or b0771 or b1276))
ACONTm_BACKW	icit[m] => cit[m]	(( b0072 or b0771 or b1276))
ACOTAim_FORW	acg5sa[m] + glu_L[m] => acorn[m] + akg[m]	( b0154 or b0774 or b1302 or b1748 or b2662 or b3073 or b3359)
ACP1_FMN_FORW	h2o[c] + fmn[c] => ribflv[c] + pi[c]	(b0982) or (b0982) or (b0982)
ACPS_FORW	h2o[c] + coa[c] => (2.0) h[c] + pap[c] + pan4p[c]	b1813
ACPpds_FORW	h2o[c] + ACP[c] => h[c] + apoACP[c] + pan4p[c]	(b1412)
ACS2_FORW	atp[c] + coa[c] + ppa[c] => ppi[c] + amp[c] + ppcoa[c]	(( b0335 or b4069)) or (( b0335 or b4069)) or (( b0335 or b4069))
ACSm_FORW	ac[m] + atp[m] + coa[m] => accoa[m] + amp[m] + ppi[m]	(( b0037 or b0335 or b0594 or b1701 or b1805 or b4069))
ACSp_FORW	ac[x] + atp[x] + coa[x] => accoa[x] + amp[x] + ppi[x]	( b0037 or b0335 or b1701 or b1805 or b4069)
ACTD_FORW	nad[c] + actn_R[c] => h[c] + nadh[c] + diact[c]	( b0596 or b1093 or b1619 or b2137 or b2426 or b2705 or b2774 or b2842 or b2902 or b3003 or b4249 or b4266)
ACTDa_FORW	nadp[c] + actn_R[c] => nadph[c] + h[c] + diact[c]	( b0596 or b1093 or b1619 or b2137 or b2426 or b2705 or b2774 or b2842 or b2902 or b3003 or b4249 or b4266)
ACYP_2_FORW	h2o[c] + actp[c] => h[c] + pi[c] + ac[c]	b0968
ACtr_FORW	ac[e] => ac[c]	b0010
ACtr_BACKW	ac[c] => ac[e]	b0010
ADAPAT_FORW	glu_L[c] + nal2a6o[c] => akg[c] + n6all26d[c]	( b0154 or b0774 or b1302 or b1748 or b2662 or b3073 or b3359)
ADAPAT_BACKW	akg[c] + n6all26d[c] => glu_L[c] + nal2a6o[c]	( b0154 or b0774 or b1302 or b1748 or b2662 or b3073 or b3359)
ADAe_FORW	adn[e] + h[e] + h2o[e] => ins[e] + nh4[e]	(b1623)
ADCPS2_FORW	atp[c] + adcobhex[c] + applp[c] => h[c] + pi[c] + adp[c] + adocbip[c]	(b1993) or (15609373)
ADHAPR_SC_FORW	nadph[c] + h[c] + (0.01) 1agly3p_SC[c] => nadp[c] + (0.01) 1ag3p_SC[c]	( b0493 or b1539)
ADK1m_FORW	amp[m] + atp[m] => (2.0) adp[m]	(b0474) or (b0474) or (b0474) or (b0474) or (b0474) or (b0474)
ADK1m_BACKW	(2.0) adp[m] => amp[m] + atp[m]	(b0474) or (b0474) or (b0474) or (b0474) or (b0474) or (b0474)
ADK2_FORW	amp[c] + pppi[c] => adp[c] + ppi[c]	(b0474)
ADK2_BACKW	adp[c] + ppi[c] => amp[c] + pppi[c]	(b0474)
ADK3m_FORW	amp[m] + gtp[m] => adp[m] + gdp[m]	(b0474)
ADK3m_BACKW	adp[m] + gdp[m] => amp[m] + gtp[m]	(b0474)
ADK4m_FORW	amp[m] + itp[m] => adp[m] + idp[m]	b0474
ADK4m_BACKW	adp[m] + idp[m] => amp[m] + itp[m]	b0474
ADKd_FORW	datp[c] + damp[c] => (2.0) dadp[c]	(b0474) or (b0474)
ADKd_BACKW	(2.0) dadp[c] => datp[c] + damp[c]	(b0474) or (b0474)
ADNt2_FORW	adn[e] + h[e] => h[c] + adn[c]	(( b2161 or b2164 or b2393))
ADNt4_FORW	adn[e] + na1[e] => na1[c] + adn[c]	(( b2161 or b2164 or b2393)) or (( b2161 or b2164 or b2393)) or (( b2161 or b2164 or b2393)) or (( b2161 or b2164 or b2393))
ADNt5_FORW	adn[e] + (2) na1[e] => (2.0) na1[c] + adn[c]	(( b2161 or b2164 or b2393))
ADOCBLPP_FORW	h2o[p] + adocblp[c] => adocbl[c] + pi[p]	( b0638 or b4395)
ADOCBLPS_FORW	agdpcbi[c] + 5prdmbz[c] => h[c] + gmp[c] + adocblp[c]	b1992
ADPT2_FORW	ppi[c] + aicar[c] => prpp[c] + C04051[c]	b0469
ADPT2_BACKW	prpp[c] + C04051[c] => ppi[c] + aicar[c]	b0469
ADSELK_FORW	atp[c] + adsel[c] => h[c] + adp[c] + 3padsel[c]	(b2750) or (b2750)
AEPtex_FORW	AEP[e] => AEP[p]	( ( b0241 or b0929 or b1377 or b2215) or ( b0241 or b0929 or b1377 or b2215) or ( b0241 or b0929 or b1377 or b2215) or ( b0241 or b0929 or b1377 or b2215) )
AEPtex_BACKW	AEP[p] => AEP[e]	( ( b0241 or b0929 or b1377 or b2215) or ( b0241 or b0929 or b1377 or b2215) or ( b0241 or b0929 or b1377 or b2215) or ( b0241 or b0929 or b1377 or b2215) )
AGAT_SC_FORW	(0.02) dcacoa[c] + (0.06) ddcacoa[c] + (0.1) tdcoa[c] + (0.27) pmtcoa[c] + (0.05) stcoa[c] + (0.17) hdcoa[c] + (0.24) odecoa[c] + (0.01) 1ag3p_SC[c] + (0.09) ocdycacoa[c] => coa[c] + (0.01) pa_SC[c]	(b3018)
AGMPTRCtpp_FORW	ptrc[c] + agm[p] => agm[c] + ptrc[p]	( b0112 or b0260 or b0402 or b0576 or b1453 or b2156 or b2663 or b3795 or b4208)
AGMPTRCtpp_BACKW	agm[c] + ptrc[p] => ptrc[c] + agm[p]	( b0112 or b0260 or b0402 or b0576 or b1453 or b2156 or b2663 or b3795 or b4208)
AGMTm_FORW	h2o[m] + agm[m] => urea[m] + ptrc[m]	(b2937)
AGPAT1_FORW	alpa_hs[c] + Rtotal2coa[c] => coa[c] + pa_hs[c]	(b3018) or (30520329) or (530383870) or (530419317) or (530419317) or (61743952) or (b3018)
AGPRim_FORW	acg5p[m] + h[m] + nadph[m] => acg5sa[m] + nadp[m] + pi[m]	(( b0242 or b0243))
AGPSx_FORW	adhap_hs[x] + alkylR1oh[x] => h[x] + akdhap_hs[x] + Rtotal[x]	(( b1687 or b4463))
AGTim_FORW	ala_L[m] + glx[m] => gly[m] + pyr[m]	(( b0154 or b0774 or b1302 or b1748 or b2662 or b3073 or b3359)) or (( b0154 or b0774 or b1302 or b1748 or b2662 or b3073 or b3359))
AHANDROSTANGLCte_FORW	h2o[c] + atp[c] + ahandrostanglc[c] => h[c] + pi[c] + adp[c] + ahandrostanglc[e]	(( b0448 or b0449 or b0449 or b0886 or b0886 or b0887 or b0887 or b0914 or b0914 or b1483))
AHEXASE3_FORW	h2o[c] + chtbs[c] => (2.0) acgam[c]	b1107
AHGDx_FORW	nad[c] + S2hglut[c] => h[c] + nadh[c] + akg[c]	(b2761)
AHGDx_BACKW	h[c] + nadh[c] + akg[c] => nad[c] + S2hglut[c]	(b2761)
AHMMPS_FORW	(2) h[c] + air[c] => pi[c] + gcald[c] + 4ahmmp[c]	(b3994) or (b3994)
AHSERL_FORW	achms[c] + ch4s[c] => h[c] + met_L[c] + ac[c]	( b3008 or b3939)
AHSERL2_FORW	h2s[c] + achms[c] => h[c] + ac[c] + hcys_L[c]	(( b3008 or b3939))
AIRCr_FORW	co2[c] + air[c] => h[c] + 5aizc[c]	(b2476)
AIRCr_BACKW	h[c] + 5aizc[c] => co2[c] + air[c]	(b2476)
AIRSK_FORW	atp[c] + airs[c] => h[c] + adp[c] + air[c]	( b3374 or b3526 or b3752)
AIRStex_FORW	airs[e] => airs[p]	( ( b0241 or b0929 or b1377 or b2215) or ( b0241 or b0929 or b1377 or b2215) or ( b0241 or b0929 or b1377 or b2215) or ( b0241 or b0929 or b1377 or b2215) )
AIRStex_BACKW	airs[p] => airs[e]	( ( b0241 or b0929 or b1377 or b2215) or ( b0241 or b0929 or b1377 or b2215) or ( b0241 or b0929 or b1377 or b2215) or ( b0241 or b0929 or b1377 or b2215) )
AKACAL_FORW	h2o[c] + accoa[c] + ohexa[c] => h[c] + coa[c] + Rh2cit[c]	(b0074)
AKGCAL_FORW	accoa[c] + akg[c] => h[c] + coa[c] + hacon_T[c]	(b0074)
AKGDa_FORW	h[c] + akg[c] + lpam[c] => co2[c] + sdhlam[c]	(b0726)
AKGDa_BACKW	co2[c] + sdhlam[c] => h[c] + akg[c] + lpam[c]	(b0726)
AKGDam_FORW	akg[m] + h[m] + lpam[m] => co2[m] + sdhlam[m]	( b0726 and ( b0115 or b0727) and ( b0116 or b0304 or b3500 or b3962) )
AKGDam_BACKW	co2[m] + sdhlam[m] => akg[m] + h[m] + lpam[m]	( b0726 and ( b0115 or b0727) and ( b0116 or b0304 or b3500 or b3962) )
AKGDb_FORW	coa[c] + sdhlam[c] => succoa[c] + dhlam[c]	(( b0115 or b0727))
AKGDb_BACKW	succoa[c] + dhlam[c] => coa[c] + sdhlam[c]	(( b0115 or b0727))
AKGDbm_FORW	coa[m] + sdhlam[m] => dhlam[m] + succoa[m]	( b0726 and ( b0115 or b0727) and ( b0116 or b0304 or b3500 or b3962) )
AKGDm_FORW	akg[m] + coa[m] + nad[m] => co2[m] + nadh[m] + succoa[m]	(b0726) and (( b0116 or b0304 or b3500 or b3962) and ( b0115 or b0727)) and (( b0115 or b0727)) or (b0726) and (( b0116 or b0304 or b3500 or b3962) and ( b0115 or b0727)) and (( b0115 or b0727))
AKGMAL_FORW	mal_L[e] + akg[c] => akg[e] + mal_L[c]	(( b0612 or b0770 or b3063))
AKGMAL_BACKW	akg[e] + mal_L[c] => mal_L[e] + akg[c]	(( b0612 or b0770 or b3063))
AKGt2r_FORW	akg[e] + h[e] => h[c] + akg[c]	(( b1981 or b2587 or b4111))
AKGt2r_BACKW	h[c] + akg[c] => akg[e] + h[e]	(( b1981 or b2587 or b4111))
AKP1_FORW	(3) h2o[c] + ahdt[c] => (2.0) h[c] + (3.0) pi[c] + dhnpt[c]	(b0383)
AKPCAL_FORW	h2o[c] + accoa[c] + ohepa[c] => h[c] + coa[c] + Rh3cit[c]	(b0074)
AKR1C1_FORW	nadph[c] + h[c] + prgstrn[c] => nadp[c] + aprgstrn[c]	(( b0207 or b1781 or b3012))
AKR1C41_FORW	h[c] + nadh[c] + xol7ah[c] => nad[c] + xol7ah2[c]	(( b0207 or b1781 or b3012))
AKR1C42_FORW	h[c] + nadh[c] + xoldioloneh[c] => nad[c] + xoltriol[c]	(( b0207 or b1781 or b3012))
AKR1D_FORW	nadph[c] + h[c] + xol7aone[c] => nadp[c] + xol7ah[c]	(( b0207 or b1781 or b3012))
AKR1D2_FORW	nadph[c] + h[c] + xoldiolone[c] => nadp[c] + xoldioloneh[c]	(( b0207 or b1781 or b3012))
ALAALAD_1_FORW	h2o[p] + alaala[p] => (2.0) ala_D[p]	b1488
ALAASNNaEx_FORW	asn_L[c] + ala_L[e] + na1[e] => ala_L[c] + asn_L[e] + na1[c]	(( b1729 or b3528 or b4077))
ALACYSNaEx_FORW	cys_L[c] + ala_L[e] + na1[e] => ala_L[c] + cys_L[e] + na1[c]	(b4077) or (( b1729 or b3528 or b4077))
ALAD_L_FORW	h2o[c] + ala_L[c] + nad[c] => h[c] + nadh[c] + nh4[c] + pyr[c]	b1603
ALAD_syn_FORW	h[c] + nadh[c] + nh4[c] + pyr[c] => h2o[c] + ala_L[c] + nad[c]	b1603
ALAGLNNaEx_FORW	gln_L[c] + ala_L[e] + na1[e] => ala_L[c] + gln_L[e] + na1[c]	(( b1729 or b3528 or b4077))
ALASERNaEx_FORW	ser_L[c] + ala_L[e] + na1[e] => ala_L[c] + ser_L[e] + na1[c]	(b4077) or (( b1729 or b3528 or b4077))
ALASm_FORW	gly[m] + h[m] + succoa[m] => 5aop[m] + co2[m] + coa[m]	(( b0776 or b3617)) or (( b0776 or b3617)) or (( b0776 or b3617)) or (( b0776 or b3617))
ALATA_D_FORW	ala_D[c] + akg[c] => pyr[c] + glu_D[c]	(( b1096 or b3770))
ALATA_D_BACKW	pyr[c] + glu_D[c] => ala_D[c] + akg[c]	(( b1096 or b3770))
ALATA_Lm_FORW	akg[m] + ala_L[m] => glu_L[m] + pyr[m]	( b2290 or b2379)
ALATA_Lm_BACKW	glu_L[m] + pyr[m] => akg[m] + ala_L[m]	( b2290 or b2379)
ALATHRNaEx_FORW	thr_L[c] + ala_L[e] + na1[e] => ala_L[c] + thr_L[e] + na1[c]	(b4077) or (( b1729 or b3528 or b4077))
ALAabc_FORW	h2o[c] + atp[c] + ala_L[e] => h[c] + ala_L[c] + pi[c] + adp[c]	(( b0066 or b0127 or b0199 or b0262 or b0366 or b0495 or b0652 or b0765 or b0794 or b0794 or b0809 or b0855 or b0864 or b0886 or b1117 or b1126 or b1246 or b1483 or b1484 or b1513 or b1900 or b1900 or b1917 or b2129 or b2149 or b2149 or b2306 or b2422 or b2547 or b2547 or b3195 or b3201 or b3271 or b3450 or b3454 or b3455 or b3463 or b3486 or b3486 or b3567 or b3567 or b3725 or b3749 or b3749 or …
ALAt2r_FORW	ala_L[e] + h[e] => h[c] + ala_L[c]	(b0007)
ALAt4_FORW	ala_L[e] + na1[e] => ala_L[c] + na1[c]	b1296 or 18482385 or 117168275 or 4507047 or 6005715 or 21361602 or 258614003
ALAt4_BACKW	ala_L[c] + na1[c] => ala_L[e] + na1[e]	b1296 or 18482385 or 117168275 or 4507047 or 6005715 or 21361602 or 258614003
ALCD1_FORW	nad[c] + meoh[c] => h[c] + nadh[c] + fald[c]	(( b0356 or b1478 or b1580 or b1774 or b2091 or b2545 or b3616)) or (( b0356 or b1478 or b1580 or b1774 or b2545 or b3616)) or (( b0356 or b1478 or b1580 or b1774 or b2091 or b2545)) or (( b0356 or b1478 or b1580 or b1774 or b2091 or b2545 or b3616) and ( b0356 or b1478 or b1580 or b1774 or b2091 or b2545 or b3616)) or (( b0356 or b1478 or b1580 or b1774 or b2091 or b2545 or b3616) and ( b0356 or…
ALCD1_BACKW	h[c] + nadh[c] + fald[c] => nad[c] + meoh[c]	(( b0356 or b1478 or b1580 or b1774 or b2091 or b2545 or b3616)) or (( b0356 or b1478 or b1580 or b1774 or b2545 or b3616)) or (( b0356 or b1478 or b1580 or b1774 or b2091 or b2545)) or (( b0356 or b1478 or b1580 or b1774 or b2091 or b2545 or b3616) and ( b0356 or b1478 or b1580 or b1774 or b2091 or b2545 or b3616)) or (( b0356 or b1478 or b1580 or b1774 or b2091 or b2545 or b3616) and ( b0356 or…
ALCD19y_FORW	nadph[c] + h[c] + glyald[c] => nadp[c] + glyc[c]	( ( b0207 or b1781 or b3012) or ( b0207 or b1781 or b3012) )
ALCD20y_FORW	nadp[c] + 2ppoh[c] => nadph[c] + h[c] + acetone[c]	(( b1241 or b2453 or b2799 or b3011 or b3589)) or (( b0325 or b1478 or b4269) or ( b0608 or b1774 or b1776))
ALCD20y_BACKW	nadph[c] + h[c] + acetone[c] => nadp[c] + 2ppoh[c]	(( b1241 or b2453 or b2799 or b3011 or b3589)) or (( b0325 or b1478 or b4269) or ( b0608 or b1774 or b1776))
ALCD21_D_FORW	nad[c] + 12ppd_R[c] => h[c] + nadh[c] + lald_D[c]	(( b0356 or b1478 or b1580 or b1774 or b2091 or b2545)) or (b1449) or (( b0356 or b1478 or b1580 or b1774 or b2091 or b2545 or b3616)) or (( b0356 or b0608 or b1478 or b1580 or b1774 or b2545)) or (( b0356 or b1478 or b1580 or b1774 or b2545 or b3616)) or (( b0356 or b1478 or b1580 or b1774 or b2091 or b2545 or b3616) and ( b0356 or b1478 or b1580 or b1774 or b2091 or b2545 or b3616)) or (( b0356…
ALCD21_L_FORW	nad[c] + 12ppd_S[c] => h[c] + nadh[c] + lald_L[c]	(( b0356 or b1478 or b1580 or b1774 or b2091 or b2545)) or (( b0356 or b1478 or b1580 or b1774 or b2091 or b2545 or b3616)) or (( b0356 or b1478 or b1580 or b1774 or b2091 or b2545 or b3616) and ( b0356 or b1478 or b1580 or b1774 or b2091 or b2545 or b3616)) or (( b0356 or b0608 or b1478 or b1580 or b1774 or b2545)) or (( b0356 or b1478 or b1580 or b1774 or b2091 or b2545 or b3616)) or (b1449) or…
ALCD22_D_FORW	nad[c] + lald_D[c] => h[c] + nadh[c] + mthgxl[c]	(( b0356 or b1478 or b1580 or b1774 or b2091 or b2545 or b3616)) or (( b2453 or b2799 or b3589)) or (( b0356 or b1478 or b1580 or b1774 or b2091 or b2545 or b3616) and ( b0356 or b1478 or b1580 or b1774 or b2091 or b2545 or b3616)) or (( b0356 or b1478 or b1580 or b1774 or b2091 or b2545)) or (( b0356 or b1478 or b1580 or b1774 or b2091 or b2545)) or (b1449) or (( b0356 or b1478 or b1580 or b1774…
ALCD22_L_FORW	nad[c] + lald_L[c] => h[c] + nadh[c] + mthgxl[c]	(( b0356 or b1478 or b1580 or b1774 or b2091 or b2545 or b3616)) or (( b2453 or b2799 or b3589)) or (( b0356 or b1478 or b1580 or b1774 or b2091 or b2545 or b3616) and ( b0356 or b1478 or b1580 or b1774 or b2091 or b2545 or b3616)) or (( b0356 or b1478 or b1580 or b1774 or b2091 or b2545)) or (( b0356 or b1478 or b1580 or b1774 or b2091 or b2545)) or (b1449) or (( b0356 or b1478 or b1580 or b1774…
ALCD22xi_FORW	h[c] + nadh[c] + 2mbald[c] => nad[c] + 2mbtoh[c]	( ( b0325 or b0356 or b1478 or b1580 or b1774 or b1776 or b4269 or b4358) or ( b0325 or b1478 or b4269) or ( b0325 or b0356 or b0608 or b1478 or b1580 or b1774 or b2545 or b3616) or ( b1241 or b2453 or b2799 or b3011 or b3589) or ( b0325 or b1478 or b4269) )
ALCD22xim_FORW	2mbald[m] + h[m] + nadh[m] => 2mbtoh[m] + nad[m]	( b0325 or b1478 or b1774 or b4269 or b4358)
ALCD22yi_FORW	nadph[c] + h[c] + 2mbald[c] => nadp[c] + 2mbtoh[c]	( ( b0207 or b1781 or b3012) or ( b0325 or b1478 or b4269) or 285810371 )
ALCD23xi_FORW	h[c] + nadh[c] + 2mppal[c] => nad[c] + ibutoh[c]	( ( b1241 or b2453 or b2799 or b3011 or b3589) or ( b0325 or b0356 or b1478 or b1580 or b1774 or b1776 or b4269 or b4358) or ( b0325 or b0356 or b0608 or b1478 or b1580 or b1774 or b2545 or b3616) or ( b0325 or b1478 or b4269) or ( b0325 or b1478 or b4269) )
ALCD23xim_FORW	2mppal[m] + h[m] + nadh[m] => ibutoh[m] + nad[m]	( b0325 or b1478 or b1774 or b4269 or b4358)
ALCD23yi_FORW	nadph[c] + h[c] + 2mppal[c] => nadp[c] + ibutoh[c]	( 285810371 or ( b0325 or b1478 or b4269) )
ALCD24xi_FORW	h[c] + nadh[c] + 3mbald[c] => nad[c] + iamoh[c]	( ( b0325 or b0356 or b0608 or b1478 or b1580 or b1774 or b2545 or b3616) or ( b1241 or b2453 or b2799 or b3011 or b3589) or ( b0325 or b1478 or b4269) or ( b0325 or b1478 or b4269) or ( b0325 or b0356 or b1478 or b1580 or b1774 or b1776 or b4269 or b4358) )
ALCD24xim_FORW	3mbald[m] + h[m] + nadh[m] => iamoh[m] + nad[m]	( b0325 or b1478 or b1774 or b4269 or b4358)
ALCD24yi_FORW	nadph[c] + h[c] + 3mbald[c] => nadp[c] + iamoh[c]	( ( b0325 or b1478 or b4269) or 285810371 )
ALCD25xi_FORW	h[c] + nadh[c] + pacald[c] => nad[c] + 2phetoh[c]	( ( b1241 or b2453 or b2799 or b3011 or b3589) or ( b0325 or b1478 or b4269) or ( b0325 or b0356 or b0608 or b1478 or b1580 or b1774 or b2545 or b3616) or ( b0325 or b1478 or b4269) or ( b0325 or b0356 or b1478 or b1580 or b1774 or b1776 or b4269 or b4358) )
ALCD25xim_FORW	h[m] + nadh[m] + pacald[m] => 2phetoh[m] + nad[m]	( b0325 or b1478 or b1774 or b4269 or b4358)
ALCD25yi_FORW	nadph[c] + h[c] + pacald[c] => nadp[c] + 2phetoh[c]	( ( b0325 or b1478 or b4269) or 285810371 )
ALCD26xi_FORW	h[c] + nadh[c] + id3acald[c] => nad[c] + ind3eth[c]	( ( b1241 or b2453 or b2799 or b3011 or b3589) or ( b0325 or b0356 or b0608 or b1478 or b1580 or b1774 or b2545 or b3616) or ( b0325 or b1478 or b4269) or ( b0325 or b0356 or b1478 or b1580 or b1774 or b1776 or b4269 or b4358) or ( b0325 or b1478 or b4269) )
ALCD26xim_FORW	h[m] + id3acald[m] + nadh[m] => ind3eth[m] + nad[m]	( b0325 or b1478 or b1774 or b4269 or b4358)
ALCD2ir_FORW	h[c] + nadh[c] + acald[c] => nad[c] + etoh[c]	(( b0325 or b0356 or b1478 or b1580 or b1774 or b1776 or b3616 or b4267 or b4269 or b4358))
ALCD2irm_FORW	acald[m] + h[m] + nadh[m] => etoh[m] + nad[m]	( b0325 or b1478 or b1774 or b4269 or b4358)
ALCD2m_FORW	etoh[m] + nad[m] => acald[m] + h[m] + nadh[m]	(( b0325 or b1478 or b1774 or b4269 or b4358))
ALCD2m_BACKW	acald[m] + h[m] + nadh[m] => etoh[m] + nad[m]	(( b0325 or b1478 or b1774 or b4269 or b4358))
ALCD2yf_FORW	nadp[c] + etoh[c] => nadph[c] + h[c] + acald[c]	(( b0207 or b1781 or b3012)) or (( b0207 or b1781 or b3012))
ALCD3_FORW	nad[c] + ppoh[c] => h[c] + nadh[c] + ppal[c]	( ( b1241 or b2453 or b2799 or b3011 or b3589) or ( b1241 or b2453 or b2799 or b3589) )
ALCD3_BACKW	h[c] + nadh[c] + ppal[c] => nad[c] + ppoh[c]	( ( b1241 or b2453 or b2799 or b3011 or b3589) or ( b1241 or b2453 or b2799 or b3589) )
ALCD3ir_FORW	h[c] + nadh[c] + ppal[c] => nad[c] + ppoh[c]	( b1241 or b2453 or b2799 or b3011 or b3589)
ALCD3ir_BACKW	nad[c] + ppoh[c] => h[c] + nadh[c] + ppal[c]	( b1241 or b2453 or b2799 or b3011 or b3589)
ALCD4_FORW	nad[c] + btoh[c] => h[c] + nadh[c] + btal[c]	( ( b1241 or b2453 or b2799 or b3011 or b3589) or ( b1241 or b2453 or b2799 or b3589) )
ALCD4_BACKW	h[c] + nadh[c] + btal[c] => nad[c] + btoh[c]	( ( b1241 or b2453 or b2799 or b3011 or b3589) or ( b1241 or b2453 or b2799 or b3589) )
ALCD4y_FORW	nadp[c] + btoh[c] => nadph[c] + h[c] + btal[c]	(( b1241 or b2453 or b2799 or b3011 or b3589) or ( b1241 or b2453 or b2799 or b3011 or b3589))
ALCDkt_FORW	etoh[c] + pqq[c] => acald[c] + pqqh2[c]	(b0124)
ALDD1_FORW	h2o[c] + nad[c] + fald[c] => (2.0) h[c] + nadh[c] + for[c]	(b0608 and b0608)
ALDD19x_P_FORW	h2o[c] + nadp[c] + pacald[c] => nadph[c] + (2.0) h[c] + pac[c]	(( b0312 or b1014 or b1300 or b1385 or b1415 or b1444 or b1525 or b1746 or b2661 or b3588)) or (( b0312 or b1014 or b1300 or b1385 or b1415 or b1444 or b1525 or b1746 or b2661 or b3588)) or (( b0312 or b1014 or b1300 or b1385 or b1415 or b1444 or b1525 or b1746 or b2661 or b3588)) or (( b0312 or b1014 or b1300 or b1385 or b1387 or b1415 or b1444 or b1525 or b1746 or b2661 or b3588))
ALDD20x_FORW	h2o[c] + nad[c] + id3acald[c] => (2.0) h[c] + nadh[c] + ind3ac[c]	(( b0312 or b1014 or b1300 or b1385 or b1387 or b1415 or b1444 or b1525 or b1746 or b2661 or b3588)) or (( b0312 or b1014 or b1300 or b1385 or b1387 or b1415 or b1444 or b1525 or b1746 or b2661 or b3588)) or (( b0312 or b1014 or b1300 or b1385 or b1387 or b1415 or b1444 or b1525 or b1746 or b2661 or b3588)) or (( b0312 or b1300 or b1385 or b1415 or b1444 or b1525 or b1746 or b2661 or b3588)) or (…
ALDD20xm_FORW	h2o[m] + id3acald[m] + nad[m] => (2.0) h[m] + ind3ac[m] + nadh[m]	(( b0312 or b1014 or b1300 or b1385 or b1415 or b1444 or b1525 or b1746 or b2661 or b3588)) or (( b0312 or b1014 or b1300 or b1385 or b1415 or b1444 or b1525 or b1746 or b2661 or b3588)) or (( b0312 or b1014 or b1300 or b1385 or b1387 or b1415 or b1444 or b1525 or b1746 or b2661 or b3588)) or (( b0312 or b1014 or b1300 or b1385 or b1415 or b1444 or b1525 or b1746 or b2661 or b3588))
ALDD20y_FORW	h2o[c] + nadp[c] + id3acald[c] => nadph[c] + (2.0) h[c] + ind3ac[c]	( b0312 or b1014 or b1300 or b1385 or b1415 or b1444 or b1525 or b1746 or b2661 or b3588)
ALDD20ym_FORW	h2o[m] + id3acald[m] + nadp[m] => (2.0) h[m] + ind3ac[m] + nadph[m]	( ( b0312 or b1014 or b1300 or b1385 or b1387 or b1415 or b1444 or b1525 or b1746 or b2661 or b3588) or ( b0312 or b1014 or b1300 or b1385 or b1415 or b1444 or b1525 or b1746 or b2661 or b3588) )
ALDD21_FORW	h2o[c] + nad[c] + pristanal[c] => (2.0) h[c] + nadh[c] + prist[c]	(( b0312 or b1300 or b1385 or b1415 or b1444 or b1525 or b1746 or b2661 or b3588))
ALDD22x_FORW	h2o[c] + nad[c] + aproa[c] => (2.0) h[c] + nadh[c] + ala_B[c]	( ( b0312 or b1014 or b1300 or b1385 or b1415 or b1444 or b1525 or b1746 or b2661 or b3588) or ( b0312 or b1014 or b1300 or b1385 or b1387 or b1415 or b1444 or b1525 or b1746 or b2661 or b3588) )
ALDD2xm_FORW	acald[m] + h2o[m] + nad[m] => ac[m] + (2.0) h[m] + nadh[m]	(( b0312 or b1014 or b1300 or b1385 or b1415 or b1444 or b1525 or b1746 or b2661 or b3588)) or (( b0312 or b1014 or b1300 or b1385 or b1387 or b1415 or b1444 or b1525 or b1746 or b2661 or b3588))
ALDD2ym_FORW	acald[m] + h2o[m] + nadp[m] => ac[m] + (2.0) h[m] + nadph[m]	( ( b0312 or b1014 or b1300 or b1385 or b1415 or b1444 or b1525 or b1746 or b2661 or b3588) or ( b0312 or b1014 or b1300 or b1385 or b1387 or b1415 or b1444 or b1525 or b1746 or b2661 or b3588) )
ALKP_FORW	h2o[c] + dhap[c] => pi[c] + dha[c]	(b0383) or (b0383) or (b0383) or (b0383)
ALLTNt2r_FORW	alltn[e] + h[e] => h[c] + alltn[c]	(b0511 or b0511)
ALLTNt2r_BACKW	h[c] + alltn[c] => alltn[e] + h[e]	(b0511 or b0511)
ALLTNti_FORW	alltn[e] => alltn[c]	b0511
ALPATE160pp_1_FORW	pe160[p] + apolpp[p] => 2agpe160[p] + lpp[p]	( b0657 and ( b1677 or b3014) )
ALPATG160pp_1_FORW	pg160[p] + apolpp[p] => 2agpg160[p] + lpp[p]	( b0657 and ( b1677 or b3014) )
ALPHNH_FORW	(3) h[c] + h2o[c] + allphn[c] => (2.0) nh4[c] + (2.0) co2[c]	( b0712 or b3256)
ALR_FORW	h2o[c] + nadp[c] + mthgxl[c] => nadph[c] + (2.0) h[c] + pyr[c]	(( b0207 or b1781 or b3012))
ALR3_FORW	nadph[c] + h[c] + acetol[c] => nadp[c] + 12ppd_S[c]	(( b0207 or b1781 or b3012)) or (( b0419 or b1771 or b3001)) or (( b0207 or b1781 or b3012)) or (( b0207 or b1781 or b3012))
AMAA_FORW	h2o[c] + acmama[c] => ala_L[c] + acmam[c]	(503002188 or 503004763 or b2435 or 503005661)
AMACR2p_FORW	(0.5) o2[x] + dhcholestancoa[x] => h2o[x] + dhcholoylcoa[x]	(( b0038 or b2371 or b2374)) or (( b0038 or b2371 or b2374))
AMACR2r_FORW	(0.5) o2[r] + dhcholestancoa[r] => h2o[r] + dhcholoylcoa[r]	(( b0038 or b2371 or b2374)) or (( b0038 or b2371 or b2374))
AMACRp_FORW	cholcoar[x] => cholcoas[x]	(( b0038 or b2371 or b2374)) or (( b0038 or b2371 or b2374))
AMACRr_FORW	cholcoar[r] => cholcoas[r]	(( b0038 or b2371 or b2374)) or (( b0038 or b2371 or b2374))
AMETt2_FORW	h[e] + amet[e] => h[c] + amet[c]	( b0112 or b0260 or b0402 or b0576 or b1453 or b2156 or b2663 or b3795 or b4208)
AMMQT6_FORW	amet[c] + 2dmmq6[c] => h[c] + ahcys[c] + mqn6[c]	(b3833)
AMMQT8_FORW	h[c] + amet[c] + 2dmmq8[c] => mql8[c] + ahcys[c]	(b3833)
AMPTASECGe_FORW	cgly[e] + h2o[e] => cys_L[e] + gly[e]	(b0932)
AMYLe_FORW	(199) h2o[e] + amylose300[e] => (100.0) glc_D[e] + (100.0) malt[e]	( b0403 or b3571 or b4239)
AMYe_FORW	(499) h2o[e] + starch1200[e] => (100.0) glc_D[e] + (100.0) malt[e] + (300.0) malttr[e]	(( b0403 or b3571 or b4239) and b3431)
ANDRSTRNGLCte_FORW	h2o[c] + atp[c] + andrstrnglc[c] => h[c] + pi[c] + adp[c] + andrstrnglc[e]	(( b0448 or b0449 or b0449 or b0886 or b0886 or b0887 or b0887 or b0914 or b0914 or b1483))
ANS2_FORW	chor[c] + nh4[c] => h[c] + h2o[c] + anth[c] + pyr[c]	(( b0593 or b1264 or b1812 or b2265) and ( b0032 or b1263 or b3360))
AOR_CL_FORW	(3) h[c] + ac[c] + fdxr_4_2[c] => h2o[c] + acald[c] + fdxo_4_2[c]	(b1673 or b1673)
AOXSr_FORW	h[c] + ala_L[c] + pmcoa[c] => coa[c] + co2[c] + 8aonn[c]	( b0776 or b3617)
AOXSr_BACKW	coa[c] + co2[c] + 8aonn[c] => h[c] + ala_L[c] + pmcoa[c]	( b0776 or b3617)
APAT2rm_FORW	akg[m] + ala_B[m] => glu_L[m] + msa[m]	(( b1302 or b1748 or b2662 or b3073 or b3359)) or (( b1302 or b1748 or b2662 or b3073 or b3359))
APAT2rm_BACKW	glu_L[m] + msa[m] => akg[m] + ala_B[m]	(( b1302 or b1748 or b2662 or b3073 or b3359)) or (( b1302 or b1748 or b2662 or b3073 or b3359))
APENTAMAH_FORW	h2o[c] + 5apentam[c] => 5aptn[c] + nh3[c]	(b0219)
APOLPPS_FORW	h2o[c] + diglyceride_prolpp[c] => apolpp[p] + lpp_sp[p]	b0027
APSR_FORW	aps[c] + trdrd[c] => (2.0) h[c] + amp[c] + so3[c] + trdox[c]	b2762
APSR_BACKW	(2.0) h[c] + amp[c] + so3[c] + trdox[c] => aps[c] + trdrd[c]	b2762
APTNAT_FORW	akg[c] + 5aptn[c] => glu_L[c] + oxptn[c]	(( b0154 or b0774 or b1302 or b1748 or b2662 or b3073 or b3359))
APTNAT_BACKW	glu_L[c] + oxptn[c] => akg[c] + 5aptn[c]	(( b0154 or b0774 or b1302 or b1748 or b2662 or b3073 or b3359))
ARAB1D1_FORW	nad[c] + arab_D[c] => h[c] + nadh[c] + Dara14lac[c]	(( b0207 or b1781 or b3012))
ARAB1D2_FORW	nadp[c] + arab_D[c] => nadph[c] + h[c] + Dara14lac[c]	( b0207 or b1781 or b3012)
ARABR_FORW	nadph[c] + h[c] + arab_L[c] => nadp[c] + abt[c]	(( b0207 or b1781 or b3012)) or (( b0419 or b1771 or b3001)) or (( b0207 or b1781 or b3012)) or (( b0207 or b1781 or b3012))
ARAT_FORW	glu_L[c] + 4met2obut[c] => h[c] + met_L[c] + akg[c]	(( b0928 or b4054) or ( b0928 or b4054))
ARBt2r_FORW	arab_L[e] + h[e] => h[c] + arab_L[c]	( b0270 or b1616 or b3657 or b3876 or b3877 or b4120)
ARBt2r_BACKW	h[c] + arab_L[c] => arab_L[e] + h[e]	( b0270 or b1616 or b3657 or b3876 or b3877 or b4120)
ARGN_FORW	arg_L[c] + h2o[c] => orn[c] + urea[c]	(b2937)
ARGNm_FORW	arg_L[m] + h2o[m] => orn[m] + urea[m]	(b2937)
ARGORNt7_FORW	arg_L[e] + orn[c] => arg_L[c] + orn[e]	(( b1605 or b4115))
ARGORNt7_BACKW	arg_L[c] + orn[e] => arg_L[e] + orn[c]	(( b1605 or b4115))
ARGTRSm_FORW	arg_L[m] + atp[m] + trnaarg[m] => amp[m] + argtrna[m] + ppi[m]	b1876
ARGt2r_FORW	arg_L[e] + h[e] => h[c] + arg_L[c]	((( b1296 or b1453 or b2663 or b3370) and 503002182) or 503003819 or ( b0112 or b0260 or b0402 or b0576 or b1453 or b2156 or b2663 or b3795 or b4208))
ARGt2r_BACKW	h[c] + arg_L[c] => arg_L[e] + h[e]	((( b1296 or b1453 or b2663 or b3370) and 503002182) or 503003819 or ( b0112 or b0260 or b0402 or b0576 or b1453 or b2156 or b2663 or b3795 or b4208))
ARGtiDF_FORW	arg_L[e] => arg_L[c]	(b1296) or (18482385) or (258614003) or (4507047)
AROH_FORW	Largn[c] => h2o[c] + phe_L[c] + co2[c]	b2599
ARSA_FORW	h2o[l] + sgalside_hs[l] => h[l] + so4[l] + galside_hs[l]	(b3801)
ARUH_FORW	arg_L[c] + pyr[c] => ala_L[c] + oxoarg_L[c]	(( b0600 or b1622 or b2290 or b2379 or b4340))
ARUH_BACKW	ala_L[c] + oxoarg_L[c] => arg_L[c] + pyr[c]	(( b0600 or b1622 or b2290 or b2379 or b4340))
ASADi_FORW	nadph[c] + h[c] + 4pasp[c] => pi[c] + nadp[c] + aspsa[c]	( b2319 or b3433)
ASCBt4_FORW	ascb_L[e] + na1[e] => na1[c] + ascb_L[c]	(b2888) or (b2888) or (b2888) or (b2888)
ASCBt4_BACKW	na1[c] + ascb_L[c] => ascb_L[e] + na1[e]	(b2888) or (b2888) or (b2888) or (b2888)
ASNALANaEx_FORW	ala_L[c] + asn_L[e] + na1[e] => asn_L[c] + ala_L[e] + na1[c]	(( b1729 or b3528 or b4077))
ASNCYSNaEx_FORW	cys_L[c] + asn_L[e] + na1[e] => asn_L[c] + cys_L[e] + na1[c]	(( b1729 or b3528 or b4077))
ASNGLNNaEx_FORW	gln_L[c] + asn_L[e] + na1[e] => asn_L[c] + gln_L[e] + na1[c]	(( b1729 or b3528 or b4077))
ASNNe_FORW	asn_L[e] + h2o[e] => asp_L[e] + nh4[e]	( b2957 or b2957 or b2957 or b2957 )
ASNNm_FORW	asn_L[m] + h2o[m] => asp_L[m] + nh4[m]	(b0828)
ASNSERNaEx_FORW	ser_L[c] + asn_L[e] + na1[e] => asn_L[c] + ser_L[e] + na1[c]	(( b1729 or b3528 or b4077))
ASNTHRNaEx_FORW	thr_L[c] + asn_L[e] + na1[e] => asn_L[c] + thr_L[e] + na1[c]	(( b1729 or b3528 or b4077))
ASNTRS_1_FORW	asn_L[c] + atp[c] + trnaasn[c] => h[c] + ppi[c] + amp[c] + asntrna[c]	( b0930 or b4129)
ASNTRSm_FORW	asn_L[m] + atp[m] + trnaasn[m] => amp[m] + asntrna[m] + ppi[m]	b0930
ASNt2r_FORW	asn_L[e] + h[e] => h[c] + asn_L[c]	(( b4123 or b4138))
ASO4rt2rpp_FORW	h[p] + aso4[p] => h[c] + aso4[c]	( b2987 or b3493)
ASO4rt2rpp_BACKW	h[c] + aso4[c] => h[p] + aso4[p]	( b2987 or b3493)
ASO4tex_FORW	aso4[e] => aso4[p]	( b3552 or b3552 )
ASO4tex_BACKW	aso4[p] => aso4[e]	( b3552 or b3552 )
ASPCTn_FORW	asp_L[n] + cbp[n] => cbasp[n] + h[n] + pi[n]	(( b0032 or b0033 or b0033 or b0273 or b4245))
ASPDt6_FORW	k[c] + h[e] + (3) na1[e] + asp_D[e] => h[c] + k[e] + (3.0) na1[c] + asp_D[c]	(( b3528 or b4077)) or (( b3528 or b4077)) or (( b3528 or b4077)) or (( b1729 or b3528 or b4077)) or (( b3528 or b4077))
ASPO1_FORW	asp_L[c] + h2o[c] + o2[c] => nh4[c] + h2o2[c] + oaa[c]	(( b0723 or b2574 or b4154))
ASPO2_FORW	asp_L[c] + nad[c] => (2.0) h[c] + nadh[c] + iasp[c]	( b0723 or b2574 or b4154)
ASPO2y_FORW	asp_L[c] + nadp[c] => nadph[c] + (2.0) h[c] + iasp[c]	( b0723 or b2574 or b4154)
ASPR_FORW	asp_D[c] => asp_L[c]	b2840
ASPR_BACKW	asp_L[c] => asp_D[c]	b2840
ASPTAm_FORW	akg[m] + asp_L[m] => glu_L[m] + oaa[m]	(( b0928 or b4054))
ASPTAm_BACKW	glu_L[m] + oaa[m] => akg[m] + asp_L[m]	(( b0928 or b4054))
ASPTAp_FORW	akg[x] + asp_L[x] => glu_L[x] + oaa[x]	( b0928 or b4054)
ASPTAp_BACKW	glu_L[x] + oaa[x] => akg[x] + asp_L[x]	( b0928 or b4054)
ASPTRS_Asn_FORW	asp_L[c] + atp[c] + trnaasn[c] => ppi[c] + amp[c] + asptrna_asn[c]	( b1866 or b2890 or b4129)
ASPTRSm_FORW	asp_L[m] + atp[m] + trnaasp[m] => amp[m] + asptrna[m] + ppi[m]	b1866
ASPt2r_FORW	asp_L[e] + h[e] => h[c] + asp_L[c]	(( b4123 or b4138))
ASPt2r_BACKW	h[c] + asp_L[c] => asp_L[e] + h[e]	(( b4123 or b4138))
ASPt6_FORW	k[c] + asp_L[e] + h[e] + (3) na1[e] => h[c] + asp_L[c] + k[e] + (3.0) na1[c]	( b3528 or b4077)
ASPt6_BACKW	h[c] + asp_L[c] + k[e] + (3.0) na1[c] => k[c] + asp_L[e] + h[e] + (3) na1[e]	( b3528 or b4077)
ATPS1_FORW	h[c] + h2o[c] + atp[c] => pi[c] + adp[c] + (2.0) h[e]	(( b0484 or b4242) or ( b0484 or b0697 or b4242))
ATRZCH_FORW	h2o[c] + atrz[c] => h[c] + cl[c] + hatrz[c]	(( b2879 or b2883))
AU1abcpp_FORW	h2o[c] + atp[c] + au[c] => h[c] + pi[c] + adp[c] + au[p]	( b0484 or b0697 or b3469 or b4242)
A_MANASE_FORW	(2) h2o[c] + m2mn[c] => (2.0) man[c] + mn[c]	(b0732)
BACCL_FORW	h[c] + atp[c] + btn[c] => ppi[c] + btamp[c]	(b3973)
BALAt2r_FORW	ala_B[e] + h[e] => h[c] + ala_B[c]	(( b0112 or b0260 or b0402 or b0576 or b1453 or b2156 or b2663 or b3795 or b4208))
BALAt2r_BACKW	h[c] + ala_B[c] => ala_B[e] + h[e]	(( b0112 or b0260 or b0402 or b0576 or b1453 or b2156 or b2663 or b3795 or b4208))
BAMPPALDOX_FORW	h2o[c] + nad[c] + bamppald[c] => (2.0) h[c] + nadh[c] + ala_B[c]	(( b0312 or b1014 or b1300 or b1385 or b1387 or b1415 or b1444 or b1525 or b1746 or b2661 or b3588)) or (( b0312 or b1014 or b1300 or b1385 or b1415 or b1444 or b1525 or b1746 or b2661 or b3588)) or (( b0312 or b1014 or b1300 or b1385 or b1387 or b1415 or b1444 or b1525 or b1746 or b2661 or b3588)) or (( b0312 or b1300 or b1385 or b1415 or b1444 or b1525 or b1746 or b2661 or b3588)) or (( b0312 o…
BAMPPALDOXm_FORW	h2o[m] + nad[m] + bamppald[m] => (2.0) h[m] + nadh[m] + ala_B[m]	(( b0312 or b1014 or b1300 or b1385 or b1415 or b1444 or b1525 or b1746 or b2661 or b3588)) or (( b0312 or b1014 or b1300 or b1385 or b1387 or b1415 or b1444 or b1525 or b1746 or b2661 or b3588)) or (( b0312 or b1014 or b1300 or b1385 or b1415 or b1444 or b1525 or b1746 or b2661 or b3588)) or (( b0312 or b1014 or b1300 or b1385 or b1415 or b1444 or b1525 or b1746 or b2661 or b3588))
BCOALIG_FORW	(4) h[c] + atp[c] + coa[c] + bz[c] => ppi[c] + amp[c] + benzcoa[c]	( b0037 or b0335 or b0594 or b1701 or b1805 or b2260 or b2836 or b4069)
BCOALIG2_FORW	atp[c] + coa[c] + 4hbz[c] => ppi[c] + amp[c] + 4hbzcoa[c]	( b0037 or b0335 or b0594 or b1701 or b1805 or b2260 or b2836 or b4069)
BDH_FORW	nad[c] + bhb[c] => h[c] + nadh[c] + acac[c]	(( b0596 or b1093 or b1619 or b2137 or b2426 or b2774 or b2842 or b2902 or b4266))
BDH_BACKW	h[c] + nadh[c] + acac[c] => nad[c] + bhb[c]	(( b0596 or b1093 or b1619 or b2137 or b2426 or b2774 or b2842 or b2902 or b4266))
BDHm_FORW	nad[m] + bhb[m] => h[m] + nadh[m] + acac[m]	(( b0493 or b1093)) or (( b0493 or b1093)) or (( b0493 or b1093))
BDHm_BACKW	h[m] + nadh[m] + acac[m] => nad[m] + bhb[m]	(( b0493 or b1093)) or (( b0493 or b1093)) or (( b0493 or b1093))
BGLA_FORW	h2o[c] + cellb[c] => (2.0) glc_D[c]	(b2132 or b2132)
BGLA1_FORW	h2o[c] + 6pgg[c] => g6p[c] + glc_D[c]	b1734
BGLK_FORW	h2o[c] + atp[c] + cellb[c] => h[c] + adp[c] + g6p[c] + glc_D[c]	b1119
BILDGLCURte_FORW	h2o[c] + atp[c] + bildglcur[c] => h[c] + pi[c] + adp[c] + bildglcur[e]	(( b0448 or b0449 or b0449 or b0886 or b0886 or b0887 or b0887 or b0914 or b0914 or b1483))
BILDGLCURte_BACKW	h[c] + pi[c] + adp[c] + bildglcur[e] => h2o[c] + atp[c] + bildglcur[c]	(( b0448 or b0449 or b0449 or b0886 or b0886 or b0887 or b0887 or b0914 or b0914 or b1483))
BILGLCURte_FORW	h2o[c] + atp[c] + bilglcur[c] => h[c] + pi[c] + adp[c] + bilglcur[e]	(( b0448 or b0449 or b0449 or b0886 or b0886 or b0887 or b0887 or b0914 or b0914 or b1483))
BILGLCURte_BACKW	h[c] + pi[c] + adp[c] + bilglcur[e] => h2o[c] + atp[c] + bilglcur[c]	(( b0448 or b0449 or b0449 or b0886 or b0886 or b0887 or b0887 or b0914 or b0914 or b1483))
BILIRED_FORW	nadph[c] + h[c] + biliverd[c] => nadp[c] + bilirub[c]	b1624
BTCOARx_FORW	h[c] + nadh[c] + btcoa[c] => coa[c] + nad[c] + btal[c]	(( b1241 or b2453 or b2455 or b2799 or b3589) or ( b1241 or b2453 or b2455 or b2799 or b3589))
BTDD_RR_FORW	nad[c] + btd_RR[c] => h[c] + nadh[c] + actn_R[c]	( b0356 or b0608 or b1313 or b1478 or b1580 or b1774 or b1776 or b2091 or b2545 or b3616 or b4267 or b4358)
BTDD_RR_BACKW	h[c] + nadh[c] + actn_R[c] => nad[c] + btd_RR[c]	( b0356 or b0608 or b1313 or b1478 or b1580 or b1774 or b1776 or b2091 or b2545 or b3616 or b4267 or b4358)
BTOHtex_FORW	btoh[e] => btoh[p]	( b3552 or b3552 )
BTOHtex_BACKW	btoh[p] => btoh[e]	( b3552 or b3552 )
BTS2_FORW	cys_L[c] + dtbt[c] => (2.0) h[c] + ala_L[c] + btn[c]	(b0775)
BTS2_BACKW	(2.0) h[c] + ala_L[c] + btn[c] => cys_L[c] + dtbt[c]	(b0775)
BTS3r_FORW	dtbt[c] + (2) s[c] => btn[c] + h2s[c]	(b0775)
BTS3r_BACKW	btn[c] + h2s[c] => dtbt[c] + (2) s[c]	(b0775)
BTS4_FORW	amet[c] + dtbt[c] + s[c] => h[c] + met_L[c] + btn[c] + dad_5[c]	b0775
BTSr_FORW	dtbt[c] + s[c] => (2.0) h[c] + btn[c]	b0775
BTSr_BACKW	(2.0) h[c] + btn[c] => dtbt[c] + s[c]	b0775
BUTAFDOR_FORW	h2o[c] + btal[c] + fdxo_42[c] => (3.0) h[c] + but[c] + fdxr_42[c]	b1673
BUTAFDOR_BACKW	(3.0) h[c] + but[c] + fdxr_42[c] => h2o[c] + btal[c] + fdxo_42[c]	b1673
BUTKr_FORW	atp[c] + but[c] => adp[c] + butpi[c]	(15644500 or b2296)
BUTt4pp_FORW	na1[p] + but[p] => na1[c] + but[c]	( b4067 or b4067 or b4067 )
BZALCtex_FORW	bzalc[p] => bzalc[e]	( b3552 or b3552 )
BZALCtex_BACKW	bzalc[e] => bzalc[p]	( b3552 or b3552 )
BZALDH_FORW	nad[c] + bzalc[c] => h[c] + nadh[c] + bzal[c]	( b0608 or b1478 or b1580 or b1774 or b1776 or b2091 or b2545 or b3616 or b4267 or b4358)
BZALDH_BACKW	h[c] + nadh[c] + bzal[c] => nad[c] + bzalc[c]	( b0608 or b1478 or b1580 or b1774 or b1776 or b2091 or b2545 or b3616 or b4267 or b4358)
BZALtex_FORW	bzal[p] => bzal[e]	( b3552 or b3552 )
BZALtex_BACKW	bzal[e] => bzal[p]	( b3552 or b3552 )
BZDH_FORW	h2o[c] + nad[c] + bzal[c] => (2.0) h[c] + nadh[c] + bz[c]	( b0312 or b1014 or b1300 or b1385 or b1387 or b1415 or b1444 or b1525 or b1746 or b2661 or b3588)
BZDH_BACKW	(2.0) h[c] + nadh[c] + bz[c] => h2o[c] + nad[c] + bzal[c]	( b0312 or b1014 or b1300 or b1385 or b1387 or b1415 or b1444 or b1525 or b1746 or b2661 or b3588)
BZDIOLDH_FORW	nad[c] + bz12diol[c] => nadh[c] + co2[c] + catechol[c]	( b1093 or b1619 or b2137 or b2426 or b2842 or b2902 or b4266)
BZSCD_FORW	fad[c] + bzsuccoa[c] => fadh2[c] + phitcoa[c]	( b0039 or b1695)
BZSCD_BACKW	fadh2[c] + phitcoa[c] => fad[c] + bzsuccoa[c]	( b0039 or b1695)
BZSCT_FORW	succoa[c] + bzsucc[c] => succ[c] + bzsuccoa[c]	( ( b0038 or b2371 or b2374) and ( b2371 or b2374) )
BZSCT_BACKW	succ[c] + bzsuccoa[c] => succoa[c] + bzsucc[c]	( ( b0038 or b2371 or b2374) and ( b2371 or b2374) )
BZt1pp_FORW	h[p] + bz[p] => h[c] + bz[c]	(( b1729 or b3528 or b4077)) or (( b0353 or b3224 or b4279))
BZt1pp_BACKW	h[c] + bz[c] => h[p] + bz[p]	(( b1729 or b3528 or b4077)) or (( b0353 or b3224 or b4279))
BZtex_FORW	bz[e] => bz[p]	( b3552 or b3552 )
BZtex_BACKW	bz[p] => bz[e]	( b3552 or b3552 )
C140SN_FORW	(12) nadph[c] + (17) h[c] + actACP[c] + (5) malACP[c] => (6.0) h2o[c] + (12.0) nadp[c] + (5.0) co2[c] + (5.0) ACP[c] + myrsACP[c]	(b0180) and (( b0596 or b1093 or b1619 or b2137 or b2426 or b2774 or b2842 or b2902 or b3003 or b4249 or b4266)) and (( b1095 or b2323)) and (( b1288 or b3003))
C160SN_FORW	(14) nadph[c] + (20) h[c] + actACP[c] + (6) malACP[c] => (7.0) h2o[c] + (14.0) nadp[c] + (6.0) co2[c] + (6.0) ACP[c] + palmACP[c]	(( b0596 or b1093 or b1619 or b2137 or b2426 or b2774 or b2842 or b2902 or b3003 or b4249 or b4266)) and (b0180) and (( b1095 or b2323)) and (( b1288 or b3003))
C180SN_FORW	(16) nadph[c] + (23) h[c] + actACP[c] + (7) malACP[c] => (8.0) h2o[c] + (16.0) nadp[c] + (7.0) co2[c] + (7.0) ACP[c] + ocdcaACP[c]	(( b0596 or b1093 or b1619 or b2137 or b2426 or b2774 or b2842 or b2902 or b3003 or b4249 or b4266)) and (b0180) and (( b1095 or b2323)) and (( b1288 or b3003))
C181SN_FORW	(15) nadph[c] + (22) h[c] + actACP[c] + (7) malACP[c] => (8.0) h2o[c] + (15.0) nadp[c] + (7.0) co2[c] + (7.0) ACP[c] + octeACP[c]	(b0180) and (( b0596 or b1093 or b1619 or b2137 or b2426 or b2774 or b2842 or b2902 or b3003 or b4249 or b4266)) and (( b1095 or b2323)) and (( b1288 or b3003))
C190cSN_FORW	amet[c] + octeACP[c] => h[c] + ahcys[c] + c190cACP[c]	(b1661) or (b0180) and (( b0596 or b1093 or b1619 or b2137 or b2426 or b2774 or b2842 or b2902 or b3003 or b4249 or b4266)) and (( b1095 or b2323)) and (( b1288 or b3003))
C2M26DCOAHLm_FORW	h2o[m] + c2m26dcoa[m] => 3h26dm5coa[m]	(( b1393 or b1395 or b2341 or b3846)) and (( b1397 or b2224 or b2342 or b2844 or b3845)) or (( b0036 or b1393 or b1394 or b2262 or b2341 or b2919 or b3846))
C2M26DCOAHLm_BACKW	3h26dm5coa[m] => h2o[m] + c2m26dcoa[m]	(( b1393 or b1395 or b2341 or b3846)) and (( b1397 or b2224 or b2342 or b2844 or b3845)) or (( b0036 or b1393 or b1394 or b2262 or b2341 or b2919 or b3846))
C2M26DCOAHLx_FORW	h2o[x] + c2m26dcoa[x] => 3h26dm5coa[x]	(b0036) or (( b1395 or b2341 or b3846))
C2M26DCOAHLx_BACKW	3h26dm5coa[x] => h2o[x] + c2m26dcoa[x]	(b0036) or (( b1395 or b2341 or b3846))
C3STDH1_FORW	nad[c] + 4mzym_int1[c] => h[c] + nadh[c] + co2[c] + 4mzym_int2[c]	b0868
C3STDH1Pr_FORW	nadp[r] + 4mzym_int1[r] => h[r] + nadph[r] + 4mzym_int2[r] + co2[r]	(b0868)
C3STDH1r_FORW	nad[r] + 4mzym_int1[r] => h[r] + nadh[r] + 4mzym_int2[r] + co2[r]	(b0868)
C3STDH2_FORW	nad[c] + zym_int1[c] => h[c] + nadh[c] + co2[c] + zym_int2[c]	b0868
C3STKR2r_FORW	h[r] + nadph[r] + zym_int2[r] => nadp[r] + zymst[r]	(( b1093 or b2137 or b2426 or b2842 or b4266))
C4STMO2Pr_FORW	nadp[r] + o2[r] + 4mzym_int2[r] => h[r] + nadph[r] + co2[r] + zym_int2[r]	(b0868)
CA2abc_FORW	h2o[c] + atp[c] + ca2[e] => h[c] + ca2[c] + pi[c] + adp[c]	(( b0484 or b4242) or ( b0484 or b4242))
CA2abcpp_FORW	h2o[c] + atp[c] + ca2[p] => h[c] + ca2[c] + pi[c] + adp[c]	( b0484 or b4242)
CAATPS_FORW	h2o[c] + (2) ca2[c] + atp[c] => pi[c] + adp[c] + (2.0) ca2[e] + h[e]	(b4242) or (b4242) or (b4242) or (b4242)
CACOAHA_FORW	h2o[c] + caffcoa[c] => accoa[c] + 34dhbald[c]	(( b0036 or b1393 or b2262 or b2919))
CAFFCOA_FORW	atp[c] + coa[c] + 34dhcinm[c] => ppi[c] + amp[c] + caffcoa[c]	(( b1701 or b1805))
CAMPt_FORW	h2o[c] + atp[c] + camp[c] => h[c] + pi[c] + adp[c] + camp[e]	(( b0066 or b0448 or b0448 or b0449 or b0449 or b0490 or b0886 or b0886 or b0887 or b0887 or b0914 or b1858 or b3450)) or (( b0448 or b0449 or b0449 or b0829 or b0879 or b0886 or b0886 or b0887 or b0887 or b0914 or b1917 or b2180 or b2180 or b4035)) or (( b0448 or b0449 or b0449 or b0829 or b0879 or b0886 or b0886 or b0887 or b0887 or b0914 or b1917 or b2180 or b2180 or b4035))
CAT2p_FORW	h2o2[x] + etoh[x] => (2.0) h2o[x] + acald[x]	(b1732)
CATm_FORW	(2) h2o2[m] => (2.0) h2o[m] + o2[m]	(b1732)
CATp_FORW	(2) h2o2[x] => (2.0) h2o[x] + o2[x]	(b1732)
CAt4_FORW	ca2[c] + h[e] => h[c] + ca2[e]	(b1216)
CAt4_BACKW	h[c] + ca2[e] => ca2[c] + h[e]	(b1216)
CAt6_FORW	ca2[c] + na1[e] => ca2[e] + na1[c]	(72396905 or b3196)
CAt6_BACKW	ca2[e] + na1[c] => ca2[c] + na1[e]	(72396905 or b3196)
CBL2tm_FORW	cbl2[c] => cbl2[m]	(b2918)
CBLAT2_FORW	h[c] + atp[c] + cbl1hbi[c] => pppi[c] + adocblhbi[c]	(b1270)
CBLATm_FORW	atp[m] + h[m] + cbl1[m] => adocbl[m] + pppi[m]	(b2918)
CBLATm_BACKW	adocbl[m] + pppi[m] => atp[m] + h[m] + cbl1[m]	(b2918)
CBPSam_FORW	(2) atp[m] + hco3[m] + nh4[m] => (2.0) adp[m] + (2.0) h[m] + pi[m] + cbp[m]	(( b0032 or b0033)) or (( b0032 or b0033))
CBPSn_FORW	(2) atp[n] + gln_L[n] + h2o[n] + hco3[n] => (2.0) adp[n] + cbp[n] + glu_L[n] + (2.0) h[n] + pi[n]	(( b0032 or b0033 or b0033 or b0273 or b4245))
CCP_FORW	(2) h[c] + h2o2[c] + (2) focytcc553[c] => (2.0) h2o[c] + (2.0) ficytcc553[c]	(b3518)
CD2abc1_FORW	h2o[c] + atp[c] + cd2[c] => h[c] + pi[c] + adp[c] + cd2[e]	(( b0484 or b0697 or b3469))
CD2abc2_FORW	h2o[c] + atp[c] + cd2[e] => h[c] + pi[c] + adp[c] + cd2[c]	(( b0484 or b0697 or b3469))
CDAPPA160190_FORW	h2o[c] + cdpc16c19g[c] => (2.0) h[c] + cmp[c] + pa160190[c]	(b3918)
CDAPPA190_FORW	h2o[c] + cdpc19c19g[c] => (2.0) h[c] + cmp[c] + pa190190[c]	(b3918)
CDAPPA_HP_FORW	h2o[c] + cdpdag_HP[c] => (2.0) h[c] + cmp[c] + pa_Hp[c]	(b3918)
CDGUNPD_FORW	h2o[c] + cdigmp[c] => h[c] + 5pg35pg[c]	( ( b0315 or b0385 or b0457 or b0833 or b1025 or b1168 or b1285 or b1489 or b1490 or b1535 or b1794 or b1815 or b1956 or b2067 or b2176 or b2395 or b2503 or b2604 or b3529 or b4061) or ( b0315 or b0385 or b0457 or b0833 or b1025 or b1168 or b1285 or b1341 or b1489 or b1490 or b1786 or b1794 or b1815 or b1956 or b2067 or b2176 or b2395 or b2503 or b2604 or b3529 or b4061) or ( b0315 or b0385 or b0…
CDP4D6DGLCRx_FORW	h[c] + nadh[c] + cdp4dh6doglc[c] => h2o[c] + nad[c] + cdp4dh36ddglc[c]	( ( b2253 or b3791) and b3844 )
CDPDGPm_SC_FORW	(0.01) cdpdag_SC[m] + glyc3p[m] => cmp[m] + h[m] + (0.01) pgp_SC[m]	b2585
CDPDGPm_SC_BACKW	cmp[m] + h[m] + (0.01) pgp_SC[m] => (0.01) cdpdag_SC[m] + glyc3p[m]	b2585
CDPGD_FORW	nadph[c] + h[c] + CDP_4keto_6deox_glc[c] => h2o[c] + nadp[c] + CDP_4keto_36dideox_glc[c]	( b2253 or b3791)
CEL6abc_FORW	h2o[c] + atp[c] + cell6[e] => h[c] + pi[c] + adp[c] + cell6[c]	(b3544 and ( b0831 or b1244 or b1486 or b2178 or b3477 or b3543) and ( b0832 or b1485 or b2179 or b3478 or b3542) and ( b0199 or b0490 or b0495 or b0829 or b0829 or b1246 or b1247 or b1290 or b1291 or b1483 or b1484 or b1917 or b2180 or b2180 or b2677 or b3479 or b3480 or b3486 or b3540 or b3541 or b3567 or b3725 or b4097) and ( b0066 or b0127 or b0151 or b0199 or b0262 or b0366 or b0490 or b0495…
CELLBabc_FORW	h2o[c] + atp[c] + cellb[e] => h[c] + pi[c] + adp[c] + cellb[c]	((b1243 and ( b0831 or b1244 or b1486 or b2178 or b3477 or b3543) and ( b3478 or b3542) and ( b0366 or b0495 or b0652 or b0829 or b0829 or b0855 or b1117 or b1246 or b1247 or b1290 or b1291 or b1483 or b1484 or b1917 or b2129 or b2180 or b2180 or b2306 or b2677 or b3450 or b3479 or b3480 or b3540 or b3541 or b3567 or b4097 or b4287) and ( b0066 or b0127 or b0151 or b0199 or b0262 or b0366 or b044…
CELabc_FORW	h2o[c] + atp[c] + cell4[e] => h[c] + pi[c] + adp[c] + cell4[c]	(b3544 and ( b0831 or b1244 or b1486 or b2178 or b3477 or b3543) and ( b0832 or b1485 or b2179 or b3478 or b3542) and ( b0199 or b0490 or b0495 or b0829 or b0829 or b1246 or b1247 or b1290 or b1291 or b1483 or b1484 or b1917 or b2180 or b2180 or b2677 or b3479 or b3480 or b3486 or b3540 or b3541 or b3567 or b3725 or b4097) and ( b0066 or b0127 or b0151 or b0199 or b0262 or b0366 or b0490 or b0495…
CF3Sa_FORW	atp[c] + f420_2[c] => ppi[c] + f390a[c]	(b1398 or b1398 or b1398)
CF3Sg_FORW	gtp[c] + f420_2[c] => ppi[c] + f390g[c]	(b1398 or b1398 or b1398)
CGLYt3_2_FORW	cgly[e] + (2) h[e] => (2.0) h[c] + cgly[c]	(( b0709 or b4130))
CGMPt_FORW	h2o[c] + atp[c] + 35cgmp[c] => h[c] + pi[c] + adp[c] + 35cgmp[e]	(( b0066 or b0448 or b0448 or b0449 or b0449 or b0490 or b0886 or b0886 or b0887 or b0887 or b0914 or b1858 or b3450)) or (( b0448 or b0449 or b0449 or b0829 or b0879 or b0886 or b0886 or b0887 or b0887 or b0914 or b1917 or b2180 or b2180 or b4035)) or (( b0448 or b0449 or b0449 or b0829 or b0879 or b0886 or b0886 or b0887 or b0887 or b0914 or b1917 or b2180 or b2180 or b4035))
CH2ACH_FORW	h2o[c] + h2acon_C[c] => tih2cit[c]	(( b0072 or b0118)) and (b0071)
CH2ACH_BACKW	tih2cit[c] => h2o[c] + h2acon_C[c]	(( b0072 or b0118)) and (b0071)
CH3ACH_FORW	h2o[c] + h3acon_C[c] => tih3cit[c]	(b0071) and (( b0072 or b0118))
CH3ACH_BACKW	tih3cit[c] => h2o[c] + h3acon_C[c]	(b0071) and (( b0072 or b0118))
CHACH_FORW	h2o[c] + hacon_C[c] => ihcit_T[c]	(( b0072 or b0118)) and (b0071)
CHACH_BACKW	ihcit_T[c] => h2o[c] + hacon_C[c]	(( b0072 or b0118)) and (b0071)
CHITOBpts_FORW	pep[c] + chitob[p] => pyr[c] + chit6p[c]	(b1736 and b1738 and b1737 and b2415 and ( b1702 or b2383 or b2416 or b2829 or b3947))
CHITPH_FORW	h2o[c] + chit6p[c] => acgam[c] + acgam6p[c]	( b1734 or b4119)
CHLabc_FORW	h2o[c] + atp[c] + chol[e] => h[c] + pi[c] + adp[c] + chol[c]	(( b0066 or b0127 or b0151 or b0199 or b0262 or b0366 or b0448 or b0449 or b0490 or b0495 or b0588 or b0652 or b0765 or b0794 or b0794 or b0809 or b0829 or b0829 or b0855 or b0864 or b0879 or b0886 or b0933 or b1117 or b1126 or b1246 or b1247 or b1290 or b1291 or b1441 or b1483 or b1484 or b1513 or b1858 or b1900 or b1917 or b2129 or b2180 or b2180 or b2211 or b2306 or b2422 or b2547 or b2547 or …
CHLt2_FORW	chol[e] + h[e] => h[c] + chol[c]	(( b0040 or b0314 or b1801))
CHLt2_BACKW	h[c] + chol[c] => chol[e] + h[e]	(( b0040 or b0314 or b1801))
CHOLATEt3_FORW	h2o[c] + atp[c] + cholate[c] => h[c] + pi[c] + adp[c] + cholate[e]	(( b0448 or b0449 or b0449 or b0886 or b0886 or b0887 or b0887 or b0914 or b0914)) or (( b0066 or b0127 or b0199 or b0199 or b0262 or b0262 or b0448 or b0448 or b0449 or b0449 or b0490 or b0490 or b0495 or b0495 or b0652 or b0809 or b0809 or b0829 or b0855 or b0855 or b0864 or b0879 or b0886 or b0886 or b0887 or b0887 or b0914 or b0914 or b1126 or b1247 or b1290 or b1441 or b1483 or b1484 or b151…
CHOLD2m_FORW	fad[m] + chol[m] => fadh2[m] + betald[m]	(b0311)
CHOLSH_FORW	h2o[c] + chols[c] => so4[c] + h[c] + chol[c]	(( b1498 or b3678))
CHOLS_ex_FORW	chols[e] => chols[p]	(( b2414 or b2421))
CHOLS_ex_BACKW	chols[p] => chols[e]	(( b2414 or b2421))
CHOLtu_FORW	chol[e] => chol[c]	b0045 or 302148518
CHOLtu_BACKW	chol[c] => chol[e]	b0045 or 302148518
CHSTEROLt_FORW	h2o[c] + atp[c] + chsterol[c] => h[c] + pi[c] + adp[c] + chsterol[e]	(( b0127 or b0199 or b0199 or b0262 or b0262 or b0366 or b0366 or b0495 or b0495 or b0794 or b0794 or b0794 or b0794 or b0809 or b0809 or b0855 or b0855 or b0879 or b1513 or b1900 or b2129 or b2547 or b2677 or b2677 or b3201 or b3201 or b3455 or b3486 or b3486 or b3486 or b3486 or b3749 or b3749 or b3749 or b4035 or b4087 or b4087 or b4106 or b4106 or b4287 or b4485))
CHSTEROLtg_FORW	h2o[c] + atp[c] + chsterol[g] => h[c] + pi[c] + adp[c] + chsterol[c]	(( b0127 or b0199 or b0199 or b0262 or b0262 or b0366 or b0366 or b0495 or b0495 or b0794 or b0794 or b0794 or b0794 or b0809 or b0809 or b0855 or b0855 or b0879 or b1513 or b1900 or b2129 or b2547 or b2677 or b2677 or b3201 or b3201 or b3455 or b3486 or b3486 or b3486 or b3486 or b3749 or b3749 or b3749 or b4035 or b4087 or b4087 or b4106 or b4106 or b4287 or b4485))
CIGAMS_FORW	cys_L[c] + atp[c] + igam[c] => (2.0) h[c] + ppi[c] + amp[c] + cigam[c]	(b0526)
CITCIa_FORW	citm[c] => h2o[c] + citac[c]	( ( b0072 or b0118 or b1276) and b0071 )
CITCIa_BACKW	h2o[c] + citac[c] => citm[c]	( ( b0072 or b0118 or b1276) and b0071 )
CITCIb_FORW	h2o[c] + citac[c] => r3mmal[c]	( ( b0072 or b0118 or b1276) and b0071 )
CITCIb_BACKW	r3mmal[c] => h2o[c] + citac[c]	( ( b0072 or b0118 or b1276) and b0071 )
CITMS_FORW	h2o[c] + accoa[c] + pyr[c] => h[c] + coa[c] + citm[c]	b0074
CITt_kt_FORW	h[p] + cit[p] => h[c] + cit[c]	( b1981 or b2587 or b3523 or b4111)
CLPNS120_FORW	(2) pg120[c] => glyc[c] + clpn120[c]	(( b0789 or b1046 or b1249) or ( b0789 or b1249))
CLPNS120_BACKW	glyc[c] + clpn120[c] => (2) pg120[c]	(( b0789 or b1046 or b1249) or ( b0789 or b1249))
CLPNS140_FORW	(2) pg140[c] => glyc[c] + clpn140[c]	(( b0789 or b1046 or b1249) or ( b0789 or b1249))
CLPNS140_BACKW	glyc[c] + clpn140[c] => (2) pg140[c]	(( b0789 or b1046 or b1249) or ( b0789 or b1249))
CLPNS160_FORW	(2) pg160[c] => glyc[c] + clpn160[c]	(( b0789 or b1046 or b1249) or ( b0789 or b1249))
CLPNS160_BACKW	glyc[c] + clpn160[c] => (2) pg160[c]	(( b0789 or b1046 or b1249) or ( b0789 or b1249))
CLPNS161_FORW	(2) pg161[c] => glyc[c] + clpn161[c]	(( b0789 or b1046 or b1249) or ( b0789 or b1249))
CLPNS161_BACKW	glyc[c] + clpn161[c] => (2) pg161[c]	(( b0789 or b1046 or b1249) or ( b0789 or b1249))
CLPNS180_FORW	(2) pg180[c] => glyc[c] + clpn180[c]	(( b0789 or b1046 or b1249) or ( b0789 or b1249))
CLPNS180_BACKW	glyc[c] + clpn180[c] => (2) pg180[c]	(( b0789 or b1046 or b1249) or ( b0789 or b1249))
CLPNS181_FORW	(2) pg181[c] => glyc[c] + clpn181[c]	(( b0789 or b1249) or ( b0789 or b1046 or b1249))
CLPNS181_BACKW	glyc[c] + clpn181[c] => (2) pg181[c]	(( b0789 or b1249) or ( b0789 or b1046 or b1249))
CLPNS_SA_FORW	(0.04) pg_SA[c] => glyc[c] + (0.02) clpn_SA[c]	(( b0789 or b1249) or ( b0789 or b1249))
CLPNS_SA_BACKW	glyc[c] + (0.02) clpn_SA[c] => (0.04) pg_SA[c]	(( b0789 or b1249) or ( b0789 or b1249))
CMCMSAD_FORW	h2o[c] + nad[c] + 5cmhmsa[c] => (2.0) h[c] + nadh[c] + 5cmhm[c]	( b0312 or b1014 or b1300 or b1385 or b1387 or b1415 or b1444 or b1525 or b1746 or b2661 or b3588)
CMPSAS_FORW	ctp[c] + acnam[c] => ppi[c] + cmpacna[c]	(b3198)
CMPSASn_FORW	acnam[n] + ctp[n] => ppi[n] + cmpacna[n]	(b3198)
COALDDH_FORW	h2o[c] + nad[c] + conialdh[c] => (2.0) h[c] + nadh[c] + fer[c]	(( b0312 or b1014 or b1300 or b1385 or b1415 or b1444 or b1525 or b1746 or b2661 or b3588))
COB1NDAAT1_FORW	h[c] + atp[c] + cob1nda[c] => pppi[c] + adcob1nda[c]	( 16420580 or b1270 )
COB1NDAAT1_BACKW	pppi[c] + adcob1nda[c] => h[c] + atp[c] + cob1nda[c]	( 16420580 or b1270 )
COB1NDAAT2_FORW	h2o[c] + atp[c] + cob1nda[c] => pi[c] + ppi[c] + adcob1nda[c]	b2459
COBALTt5_FORW	cobalt2[c] => cobalt2[e]	(b3816) or (72397436 or 72397437)
COBALTt5_BACKW	cobalt2[e] => cobalt2[c]	(b3816) or (72397436 or 72397437)
COCOAHA_FORW	h2o[c] + 4cmcoa[c] => accoa[c] + 4hbald[c]	(( b0036 or b1393 or b2262 or b2919))
CODH2r_FORW	h2o[c] + co[c] + (2) fdox[c] => (2.0) h[c] + co2[c] + (2.0) fdred[c]	(( b2468 or b2481 or b2713 or b2724 or b2886 or b3573 or b4072)) and (72398307 or 72398121)
CODH3_FORW	(2) h2o[c] + (2) co[c] + adfdOX[c] => (2.0) h[c] + (2.0) co2[c] + adfdRD[c]	(( b0284 or b2866 or b2881) and b2867 and ( b0286 or b2868))
CODSCL4MT_FORW	amet[c] + codscl4[c] => h[c] + ahcys[c] + codscl5a[c]	b3368
COQ3m_FORW	amet[m] + 2dpmhobq[m] => ahcys[m] + h[m] + q10[m]	(b2232)
COQ6m_FORW	o2[m] + 2dp6mep[m] => h2o[m] + 2dp6mobq[m]	(( b0662 or b2906 or b2907)) or (( b0662 or b2906 or b2907))
COabc_FORW	h2o[c] + atp[c] + cobalt2[e] => h[c] + pi[c] + cobalt2[c] + adp[c]	(( b0066 or b0127 or b0151 or b0199 or b0262 or b0366 or b0448 or b0449 or b0495 or b0588 or b0652 or b0794 or b0794 or b0809 or b0829 or b0829 or b0855 or b0864 or b0879 or b0886 or b0933 or b1117 or b1126 or b1246 or b1247 or b1290 or b1441 or b1483 or b1484 or b1709 or b1858 or b1900 or b1917 or b2129 or b2180 or b2180 or b2211 or b2306 or b2422 or b2547 or b2677 or b3195 or b3201 or b3271 or …
CPC4MT_FORW	amet[c] + copre4[c] => h[c] + ahcys[c] + copre5[c]	(b3368)
CPPPGOAN2_FORW	(2) nadph[c] + (2) amet[c] + cpppg3[c] + (2) fdxo_42[c] => (2.0) h[c] + (2.0) met_L[c] + (2.0) nadp[c] + (2.0) co2[c] + (2.0) dad_5[c] + pppg9[c] + (2.0) fdxr_42[c]	( b2955 or b3867)
CPPPGOAN2_1_FORW	(2) nadph[c] + (2) amet[c] + cpppg3[c] + (2) fdxo_4_2[c] => (2.0) h[c] + (2.0) met_L[c] + (2.0) nadp[c] + (2.0) co2[c] + (2.0) dad_5[c] + pppg9[c] + (2.0) fdxr_4_2[c]	( b2955 or b3867)
CRNabc_FORW	h2o[c] + atp[c] + crn[e] => h[c] + pi[c] + adp[c] + crn[c]	(( b0066 or b0127 or b0151 or b0199 or b0262 or b0366 or b0448 or b0449 or b0490 or b0495 or b0588 or b0652 or b0765 or b0794 or b0794 or b0809 or b0829 or b0829 or b0855 or b0864 or b0879 or b0886 or b0933 or b1117 or b1126 or b1246 or b1247 or b1290 or b1291 or b1441 or b1483 or b1484 or b1513 or b1858 or b1900 or b1917 or b2129 or b2180 or b2180 or b2211 or b2306 or b2422 or b2547 or b2547 or …
CRNt_FORW	crn[e] => crn[c]	(b0045)
CRNt_BACKW	crn[c] => crn[e]	(b0045)
CRNtHa_FORW	h[e] + crn[c] => h[c] + crn[e]	(b0045)
CRNtuNa_FORW	crn[e] + na1[e] => na1[c] + crn[c]	(b0045)
CRO4abcpp_FORW	h2o[c] + atp[c] + cro4[p] => h[c] + pi[c] + adp[c] + cro4[c]	( ( b0066 or b0127 or b0151 or b0199 or b0262 or b0366 or b0490 or b0495 or b0588 or b0652 or b0765 or b0794 or b0794 or b0809 or b0829 or b0829 or b0855 or b0864 or b0879 or b0933 or b1117 or b1126 or b1246 or b1247 or b1290 or b1441 or b1483 or b1484 or b1513 or b1756 or b1858 or b1900 or b1917 or b2129 or b2149 or b2180 or b2180 or b2306 or b2422 or b2547 or b2547 or b2677 or b3195 or b3201 or…
CRO4tex_FORW	cro4[e] => cro4[p]	( b3552 or b3552 )
CRO4tex_BACKW	cro4[p] => cro4[e]	( b3552 or b3552 )
CSNt2_FORW	csn[e] + h[e] => h[c] + csn[c]	(b0336 or 503003600)
CSm_FORW	accoa[m] + h2o[m] + oaa[m] => cit[m] + coa[m] + h[m]	(( b0333 or b0720)) or (( b0333 or b0720))
CSp_FORW	accoa[x] + h2o[x] + oaa[x] => cit[x] + coa[x] + h[x]	b0720
CTPS1_FORW	nh4[c] + utp[c] + atp[c] => (2.0) h[c] + pi[c] + adp[c] + ctp[c]	(b2780)
CU2abcu_syn_FORW	cu2[c] + h2o[c] + atp[c] => h[c] + pi[c] + adp[c] + cu2[u]	( b0484 or b0697 or b3469 or b4242)
CUabcpp_FORW	h2o[c] + atp[c] + cu2[p] => h[c] + cu2[c] + pi[c] + adp[c]	( b0484 or b0697 or b3469 or b4242)
CYANSTm_FORW	cyan[m] + tsul[m] => h[m] + so3[m] + tcynt[m]	(( b1757 or b2521))
CYO1b2_syn_FORW	(4) h[c] + (2) pcrd[u] + (0.5) o2[u] => (2.0) h[u] + (2.0) pcox[u] + h2o[u]	(b0431 or b0431) and (1652366 or 1652366) and (b0430 or b0430)
CYO1b2pp_syn_FORW	(4) h[c] + (0.5) o2[p] + (2) pcrd[p] => (2.0) h[p] + h2o[p] + (2.0) pcox[p]	(b0431 or b0431) and (1652366 or 1652366) and (b0430 or b0430)
CYO1b_syn_FORW	(4) h[c] + (2) focytc6[u] + (0.5) o2[u] => (2.0) h[u] + (2.0) ficytc6[u] + h2o[u]	(b0431 or b0431) and (1652366 or 1652366) and (b0430 or b0430)
CYO1bpp_syn_FORW	(4) h[c] + (0.5) o2[p] + (2) focytc6[p] => (2.0) h[p] + h2o[p] + (2.0) ficytc6[p]	(b0431 or b0431) and (1652366 or 1652366) and (b0430 or b0430)
CYRDAAT_FORW	h[c] + atp[c] + co1dam[c] => pppi[c] + adcobdam[c]	(b1270)
CYS_FORW	ser_L[c] + h2s[c] => h2o[c] + cys_L[c]	( b2414 or b2421)
CYS_BACKW	h2o[c] + cys_L[c] => ser_L[c] + h2s[c]	( b2414 or b2421)
CYSALANaEx_FORW	ala_L[c] + cys_L[e] + na1[e] => cys_L[c] + ala_L[e] + na1[c]	(b4077) or (( b1729 or b3528 or b4077))
CYSASNNaEx_FORW	asn_L[c] + cys_L[e] + na1[e] => cys_L[c] + asn_L[e] + na1[c]	(( b1729 or b3528 or b4077))
CYSDSF_FORW	cys_L[c] => ala_L[c] + s[c]	( b1680 or b2530 or b2810)
CYSDSF_BACKW	ala_L[c] + s[c] => cys_L[c]	( b1680 or b2530 or b2810)
CYSGLNNaEx_FORW	gln_L[c] + cys_L[e] + na1[e] => cys_L[c] + gln_L[e] + na1[c]	(( b1729 or b3528 or b4077))
CYSItex_FORW	cysi_L[e] => cysi_L[p]	( ( b0241 or b0929 or b1377 or b2215) or ( b0241 or b0929 or b1377 or b2215) or ( b0241 or b0929 or b1377 or b2215) or ( b0241 or b0929 or b1377 or b2215) )
CYSItex_BACKW	cysi_L[p] => cysi_L[e]	( ( b0241 or b0929 or b1377 or b2215) or ( b0241 or b0929 or b1377 or b2215) or ( b0241 or b0929 or b1377 or b2215) or ( b0241 or b0929 or b1377 or b2215) )
CYSLY3_FORW	nadph[c] + h[c] + cys_L[c] => ala_L[c] + nadp[c] + h2s[c]	( b1680 or b2530 or b2810)
CYSS2_FORW	acser[c] + tsul[c] => ac[c] + scys_L[c]	(( b2414 or b2421))
CYSSERNaEx_FORW	ser_L[c] + cys_L[e] + na1[e] => cys_L[c] + ser_L[e] + na1[c]	(b4077) or (( b1729 or b3528 or b4077))
CYSTA_FORW	cys_L[c] + akg[c] => glu_L[c] + mercppyr[c]	(( b0928 or b4054))
CYSTA_BACKW	glu_L[c] + mercppyr[c] => cys_L[c] + akg[c]	(( b0928 or b4054))
CYSTAi_FORW	glu_L[c] + mercppyr[c] => cys_L[c] + akg[c]	(( b0600 or b2290 or b2379 or b3572) or ( b0600 or b2290 or b2379))
CYSTAm_FORW	akg[m] + cys_L[m] => glu_L[m] + mercppyr[m]	(( b0928 or b4054))
CYSTAm_BACKW	glu_L[m] + mercppyr[m] => akg[m] + cys_L[m]	(( b0928 or b4054))
CYSTGL_FORW	h2o[c] + cyst_L[c] => nh4[c] + cys_L[c] + 2obut[c]	(( b3008 or b3939)) or (( b3008 or b3939))
CYSTHRNaEx_FORW	thr_L[c] + cys_L[e] + na1[e] => cys_L[c] + thr_L[e] + na1[c]	(b4077) or (( b1729 or b3528 or b4077))
CYSTLp_FORW	cyst_L[x] + h2o[x] => hcys_L[x] + nh4[x] + pyr[x]	( b3008 or b3939)
CYSTS_FORW	ser_L[c] + hcys_L[c] => h2o[c] + cyst_L[c]	(( b2414 or b2421))
CYSt2r_FORW	cys_L[e] + h[e] => h[c] + cys_L[c]	( ( b0112 or b0260 or b0402 or b0576 or b1453 or b2156 or b2663 or b3795 or b4208) or ( b0112 or b0260 or b0402 or b0576 or b1453 or b2156 or b2663 or b3795 or b4208) or ( b0112 or b0260 or b0402 or b0576 or b1453 or b2156 or b2663 or b3795 or b4208) or ( b0112 or b0260 or b0402 or b0576 or b1453 or b2156 or b2663 or b3795 or b4208) or ( b0112 or b0260 or b0402 or b0576 or b1453 or b2156 or b2663…
CYSt2r_BACKW	h[c] + cys_L[c] => cys_L[e] + h[e]	( ( b0112 or b0260 or b0402 or b0576 or b1453 or b2156 or b2663 or b3795 or b4208) or ( b0112 or b0260 or b0402 or b0576 or b1453 or b2156 or b2663 or b3795 or b4208) or ( b0112 or b0260 or b0402 or b0576 or b1453 or b2156 or b2663 or b3795 or b4208) or ( b0112 or b0260 or b0402 or b0576 or b1453 or b2156 or b2663 or b3795 or b4208) or ( b0112 or b0260 or b0402 or b0576 or b1453 or b2156 or b2663…
CYTBCYTC_FORW	ficytC[c] + focytb[c] => ficytb[c] + focytC[c]	b3518
CYTBCYTC_BACKW	ficytb[c] + focytC[c] => ficytC[c] + focytb[c]	b3518
CYTBD_FORW	(2) h[c] + q8h2[c] + (0.5) o2[c] => h2o[c] + (2.0) h[e] + q8[c]	(( b0490 or b0887 or b3463) and ( b0734 or b0979) and ( b0886 or b0887) and ( b0733 or b0978))
CYTBD2_FORW	(2) h[c] + mql8[c] + (0.5) o2[c] => h2o[c] + (2.0) h[e] + mqn8[c]	(( b0490 or b0887 or b3463) and ( b0734 or b0979) and ( b0886 or b0887) and ( b0733 or b0978))
CYTBDpp_1_FORW	(0.5) o2[p] + pqh2[p] => h2o[p] + pq[p]	(( b0733 or b0978) and ( b0734 or b0979))
CYTBDu_FORW	pqh2[u] + (0.5) o2[u] => pq[u] + h2o[u]	(( b0733 or b0978) and ( b0734 or b0979))
CYTDK1_FORW	atp[c] + cytd[c] => h[c] + adp[c] + cmp[c]	(b2066) or (b2066)
CYTDt2_FORW	cytd[e] + h[e] => h[c] + cytd[c]	(( b2161 or b2164 or b2393))
CYTDt4_FORW	cytd[e] + na1[e] => na1[c] + cytd[c]	(( b2161 or b2164 or b2393)) or (( b2161 or b2164 or b2393)) or (( b2161 or b2164 or b2393))
CYTDt5_FORW	cytd[e] + (2) na1[e] => (2.0) na1[c] + cytd[c]	(( b2161 or b2164 or b2393))
CYTK10_FORW	dgtp[c] + cmp[c] => cdp[c] + dgdp[c]	(b0474)
CYTK10_BACKW	cdp[c] + dgdp[c] => dgtp[c] + cmp[c]	(b0474)
CYTK10n_FORW	cmp[n] + dgtp[n] => cdp[n] + dgdp[n]	(b0474)
CYTK10n_BACKW	cdp[n] + dgdp[n] => cmp[n] + dgtp[n]	(b0474)
CYTK11_FORW	dgtp[c] + dcmp[c] => dcdp[c] + dgdp[c]	(b0474)
CYTK11_BACKW	dcdp[c] + dgdp[c] => dgtp[c] + dcmp[c]	(b0474)
CYTK11n_FORW	dgtp[n] + dcmp[n] => dcdp[n] + dgdp[n]	(b0474)
CYTK11n_BACKW	dcdp[n] + dgdp[n] => dgtp[n] + dcmp[n]	(b0474)
CYTK12_FORW	dctp[c] + dcmp[c] => (2.0) dcdp[c]	(b0474)
CYTK12_BACKW	(2.0) dcdp[c] => dctp[c] + dcmp[c]	(b0474)
CYTK12n_FORW	dcmp[n] + dctp[n] => (2.0) dcdp[n]	(b0474)
CYTK12n_BACKW	(2.0) dcdp[n] => dcmp[n] + dctp[n]	(b0474)
CYTK13_FORW	datp[c] + dcmp[c] => dcdp[c] + dadp[c]	(b0474)
CYTK13_BACKW	dcdp[c] + dadp[c] => datp[c] + dcmp[c]	(b0474)
CYTK13n_FORW	dcmp[n] + datp[n] => dadp[n] + dcdp[n]	(b0474)
CYTK13n_BACKW	dadp[n] + dcdp[n] => dcmp[n] + datp[n]	(b0474)
CYTK14_FORW	utp[c] + dcmp[c] => udp[c] + dcdp[c]	(b0474)
CYTK14_BACKW	udp[c] + dcdp[c] => utp[c] + dcmp[c]	(b0474)
CYTK14n_FORW	dcmp[n] + utp[n] => dcdp[n] + udp[n]	(b0474)
CYTK14n_BACKW	dcdp[n] + udp[n] => dcmp[n] + utp[n]	(b0474)
CYTK1n_FORW	atp[n] + cmp[n] => adp[n] + cdp[n]	(b0474)
CYTK1n_BACKW	adp[n] + cdp[n] => atp[n] + cmp[n]	(b0474)
CYTK2n_FORW	atp[n] + dcmp[n] => adp[n] + dcdp[n]	(b0474)
CYTK2n_BACKW	adp[n] + dcdp[n] => atp[n] + dcmp[n]	(b0474)
CYTK3_FORW	gtp[c] + cmp[c] => gdp[c] + cdp[c]	(b0474) or (b0474)
CYTK3_BACKW	gdp[c] + cdp[c] => gtp[c] + cmp[c]	(b0474) or (b0474)
CYTK3n_FORW	ctp[n] + dcmp[n] => cdp[n] + dcdp[n]	(b0474)
CYTK3n_BACKW	cdp[n] + dcdp[n] => ctp[n] + dcmp[n]	(b0474)
CYTK4_FORW	gtp[c] + dcmp[c] => gdp[c] + dcdp[c]	(b0474) or (b0474)
CYTK4_BACKW	gdp[c] + dcdp[c] => gtp[c] + dcmp[c]	(b0474) or (b0474)
CYTK4n_FORW	dcmp[n] + gtp[n] => dcdp[n] + gdp[n]	(b0474)
CYTK4n_BACKW	dcdp[n] + gdp[n] => dcmp[n] + gtp[n]	(b0474)
CYTK5_FORW	ctp[c] + dcmp[c] => cdp[c] + dcdp[c]	(b0474)
CYTK5_BACKW	cdp[c] + dcdp[c] => ctp[c] + dcmp[c]	(b0474)
CYTK5n_FORW	cmp[n] + gtp[n] => cdp[n] + gdp[n]	(b0474)
CYTK5n_BACKW	cdp[n] + gdp[n] => cmp[n] + gtp[n]	(b0474)
CYTK6_FORW	ctp[c] + cmp[c] => (2.0) cdp[c]	(b0474)
CYTK6_BACKW	(2.0) cdp[c] => ctp[c] + cmp[c]	(b0474)
CYTK6n_FORW	ctp[n] + cmp[n] => (2.0) cdp[n]	(b0474)
CYTK6n_BACKW	(2.0) cdp[n] => ctp[n] + cmp[n]	(b0474)
CYTK7_FORW	utp[c] + cmp[c] => udp[c] + cdp[c]	(b0474)
CYTK7_BACKW	udp[c] + cdp[c] => utp[c] + cmp[c]	(b0474)
CYTK7n_FORW	cmp[n] + utp[n] => cdp[n] + udp[n]	(b0474)
CYTK7n_BACKW	cdp[n] + udp[n] => cmp[n] + utp[n]	(b0474)
CYTK8_FORW	datp[c] + cmp[c] => cdp[c] + dadp[c]	(b0474)
CYTK8_BACKW	cdp[c] + dadp[c] => datp[c] + cmp[c]	(b0474)
CYTK8n_FORW	cmp[n] + datp[n] => cdp[n] + dadp[n]	(b0474)
CYTK8n_BACKW	cdp[n] + dadp[n] => cmp[n] + datp[n]	(b0474)
CYTK9_FORW	dctp[c] + cmp[c] => cdp[c] + dcdp[c]	(b0474)
CYTK9_BACKW	cdp[c] + dcdp[c] => dctp[c] + cmp[c]	(b0474)
CYTK9n_FORW	cmp[n] + dctp[n] => cdp[n] + dcdp[n]	(b0474)
CYTK9n_BACKW	cdp[n] + dcdp[n] => cmp[n] + dctp[n]	(b0474)
Clt_FORW	cl[e] => cl[c]	(72396491 or b1592)
Clt_BACKW	cl[c] => cl[e]	(72396491 or b1592)
Cuabc_FORW	h2o[c] + atp[c] + cu2[e] => h[c] + cu2[c] + pi[c] + adp[c]	(( b0484 or b0697 or b3469))
Cut1_FORW	cu2[c] + h2o[c] + atp[c] => h[c] + pi[c] + adp[c] + cu2[e]	(( b0484 or b0697 or b3469 or b4242) or ( b0484 or b0697 or b3469))
DABAAT_FORW	(2) h[c] + akg[c] + 24dab[c] => glu_L[c] + aspsa[c]	(( b0154 or b0774 or b1302 or b1748 or b2662 or b3073 or b3359)) or (( b0154 or b0774 or b1302 or b1748 or b2662 or b3073 or b3359))
DABAAT_BACKW	glu_L[c] + aspsa[c] => (2) h[c] + akg[c] + 24dab[c]	(( b0154 or b0774 or b1302 or b1748 or b2662 or b3073 or b3359)) or (( b0154 or b0774 or b1302 or b1748 or b2662 or b3073 or b3359))
DADAe_FORW	dad_2[e] + h[e] + h2o[e] => din[e] + nh4[e]	(b1623)
DADNt2_FORW	dad_2[e] + h[e] => h[c] + dad_2[c]	(( b2161 or b2164 or b2393))
DAGK_HP_FORW	atp[c] + 12dgr_HP[c] => h[c] + adp[c] + pa_Hp[c]	(b4042)
DALAt2r_FORW	ala_D[e] + h[e] => h[c] + ala_D[c]	(( b0112 or b0260 or b0402 or b0576 or b1453 or b2156 or b2663 or b3795 or b4208) or ( b0112 or b0260 or b0402 or b0576 or b1453 or b2156 or b2663 or b3795 or b4208))
DAPNH4T_FORW	h[c] + h2o[c] + glu_L[c] + thdp[c] => akg[c] + 26dap_LL[c]	b2379
DASYN160190_FORW	h[c] + ctp[c] + pa160190[c] => ppi[c] + cdpc16c19g[c]	(( b0175 or b1409))
DASYN181_9_FORW	h[c] + ctp[c] + pa181_9[c] => ppi[c] + cdpdodec9eg[c]	b0175
DASYN182_9_12_FORW	h[c] + ctp[c] + pa182_9_12[c] => ppi[c] + cdpdodec912eg[c]	b0175
DASYN183_6_9_12_FORW	h[c] + ctp[c] + pa183_6_9_12[c] => ppi[c] + cdpdodec6912eg[c]	b0175
DASYN183_9_12_15_FORW	h[c] + ctp[c] + pa183_9_12_15[c] => ppi[c] + cdpdodec91215eg[c]	b0175
DASYN184_6_9_12_15_FORW	h[c] + ctp[c] + pa184_6_9_12_15[c] => ppi[c] + cdpdodec691215eg[c]	b0175
DASYN190190_FORW	h[c] + ctp[c] + pa190190[c] => ppi[c] + cdpc19c19g[c]	(( b0175 or b1409))
DASYN_HP_FORW	h[c] + ctp[c] + pa_Hp[c] => ppi[c] + cdpdag_HP[c]	(( b0175 or b1409))
DASYN_HP_BACKW	ppi[c] + cdpdag_HP[c] => h[c] + ctp[c] + pa_Hp[c]	(( b0175 or b1409))
DASYN_SA_FORW	h[c] + ctp[c] + (0.02) pa_SA[c] => ppi[c] + (0.02) cdpdag_SA[c]	(( b0175 or b1409))
DASYN_SA_BACKW	ppi[c] + (0.02) cdpdag_SA[c] => h[c] + ctp[c] + (0.02) pa_SA[c]	(( b0175 or b1409))
DCPDP_FORW	h2o[c] + decdp_tb[c] => h[c] + pi[c] + decd_tb[c]	(b3057)
DCTPD2_FORW	h[c] + h2o[c] + ctp[c] => nh4[c] + utp[c]	(b2065)
DCYTt2_FORW	dcyt[e] + h[e] => h[c] + dcyt[c]	(( b2161 or b2164 or b2393))
DDCAt2pp_FORW	h[p] + ddca[p] => h[c] + ddca[c]	b2347
DDPAm_FORW	e4p[m] + h2o[m] + pep[m] => 2dda7p[m] + pi[m]	( b0754 or b1704 or b2601)
DDPGA_FORW	4h2oglt[c] => pyr[c] + glx[c]	(( b1850 or b4477) or ( b1850 or b4477))
DDPGA_BACKW	pyr[c] + glx[c] => 4h2oglt[c]	(( b1850 or b4477) or ( b1850 or b4477))
DGC3D_FORW	nad[c] + 2dglcn[c] => h[c] + nadh[c] + 3ddgc[c]	(( b0596 or b1093 or b1271 or b1539 or b1619 or b2137 or b2426 or b2705 or b2774 or b2842 or b2902 or b3003 or b4249 or b4266)) or (( b2426 or b2842 or b4266))
DGGH_FORW	h2o[c] + 6dg[c] => glc_D[c] + gal[c]	( b0403 or b4239)
DGUNC_FORW	(2) gtp[c] => (2.0) ppi[c] + cdigmp[c]	( ( b0385 or b1025 or b1285 or b1341 or b1490 or b1522 or b1535 or b1956 or b2786) or 403377926 or ( b0385 or b0399 or b1025 or b1285 or b1341 or b1490 or b1522 or b1535 or b1785 or b1786 or b1956 or b1969 or b2067 or b3868) or ( b0385 or b1025 or b1341 or b1490 or b1785) or b1025 or ( b0385 or b1025 or b1285 or b1341 or b1490 or b1522 or b1535 or b1785 or b1786 or b1794 or b1956) or ( b0385 or b…
DHAAt1r_FORW	dhdascb[e] => dhdascb[c]	(( b2841 or b2943 or b4031)) or (( b2841 or b2943 or b4031)) or (( b2841 or b2943 or b4031))
DHAAt1r_BACKW	dhdascb[c] => dhdascb[e]	(( b2841 or b2943 or b4031)) or (( b2841 or b2943 or b4031)) or (( b2841 or b2943 or b4031))
DHAD1m_FORW	23dhmb[m] => 3mob[m] + h2o[m]	( b0269 or b1851 or b3771 or b4297)
DHAD2m_FORW	23dhmp[m] => 3mop[m] + h2o[m]	( b0269 or b1851 or b3771 or b4297)
DHAK_FORW	atp[c] + dha[c] => h[c] + adp[c] + dhap[c]	( b1512 or b4295)
DHAPA_FORW	dhap[c] + Rtotalcoa[c] => coa[c] + adhap_hs[c]	(b4041)
DHAPAx_FORW	dhap[x] + Rtotalcoa[x] => coa[x] + adhap_hs[x]	(b4041)
DHBSZ3FEtonex_FORW	h[p] + fe3dhbzs3[e] => h[c] + fe3dhbzs3[p]	(( b0584 or b2155 or b3966) or ( b0584 or b2155 or b3966) or ( b0584 or b2155 or b3966)) and (b1252 and ( b0737 or b3006) and b3005)
DHBZS2H_FORW	h2o[c] + 23dhbzs2[c] => (2.0) 23dhbzs[c]	b0585 or b0585
DHBZS3H_FORW	h2o[c] + 23dhbzs3[c] => 23dhbzs[c] + 23dhbzs2[c]	b0585 or b0585
DHDPBMTm_FORW	amet[m] + 3dpdhb[m] => ahcys[m] + h[m] + 3dpdhb_me[m]	(b2232)
DHDPRx_r_FORW	h[c] + nadh[c] + 23dhdp[c] => nad[c] + thdp[c]	b0031
DHDPRx_r_BACKW	nad[c] + thdp[c] => h[c] + nadh[c] + 23dhdp[c]	b0031
DHEDAA_FORW	24dhhed[c] => sucsal[c] + pyr[c]	(( b2245 or b3126) and ( b2245 or b3126))
DHNAOT_FORW	octdp[c] + dhna[c] => h[c] + ppi[c] + co2[c] + 2dmmq8[c]	(b3930)
DHNAOT2_FORW	octdp[c] + dhna[c] => h[c] + ppi[c] + co2[c] + 2dmmq6[c]	(b3930)
DHNPA_FORW	dhnpt[c] => h[c] + gcald[c] + 2ahhmp[c]	(b3058)
DHNPA_1_FORW	dhnpt[c] => gcald[c] + 2ahhmp[c]	b0142
DHNPAm_FORW	dhnpt[m] => 2ahhmp[m] + gcald[m] + h[m]	( b0142 or b3177)
DHORD3_FORW	dhor_S[c] + mqn6[c] => orot[c] + mql6[c]	(b0945)
DHORD3_BACKW	orot[c] + mql6[c] => dhor_S[c] + mqn6[c]	(b0945)
DHORD4i_FORW	dhor_S[c] + q6[m] => orot[c] + q6h2[m]	b2147
DHORD7_FORW	dhor_S[c] + f420_2[c] => orot[c] + f420_2h2[c]	(b2147)
DHORD7_BACKW	orot[c] + f420_2h2[c] => dhor_S[c] + f420_2[c]	(b2147)
DHORD9_FORW	dhor_S[c] + q10[m] => orot[c] + q10h2[m]	(b0945)
DHORDi_FORW	o2[c] + dhor_S[c] => h2o2[c] + orot[c]	b0945
DHORDi_BACKW	h2o2[c] + orot[c] => o2[c] + dhor_S[c]	b0945
DHORTSn_FORW	h2o[n] + dhor_S[n] => cbasp[n] + h[n]	(( b0032 or b0033 or b0033 or b0273 or b4245))
DHORTSn_BACKW	cbasp[n] + h[n] => h2o[n] + dhor_S[n]	(( b0032 or b0033 or b0033 or b0273 or b4245))
DHPACCOAHIT_FORW	(2) h2o[c] + coa[c] + 2dhphaccoa[c] => h[c] + accoa[c] + 3hadpcoa[c] + h2[c]	(( b1397 or b2224 or b2342 or b2844 or b3845)) and (( b0036 or b1393 or b1394 or b2262 or b2919 or b3846)) and (( b1387 or b1415 or b2661))
DHPM1_FORW	h2o[c] + 56dura[c] => h[c] + cala[c]	(( b0512 or b2873)) or (( b0512 or b2873)) or (( b0512 or b2873))
DHPPDA_FORW	h[c] + h2o[c] + 25dhpp[c] => nh4[c] + 5apru[c]	b0414
DHPR_FORW	h[c] + nadh[c] + dhbpt[c] => nad[c] + thbpt[c]	(b0578)
DHPS_FORW	4abz[c] + 2ahhmp[c] => h2o[c] + dhpt[c]	b3177
DHPSm_FORW	2ahhmp[m] + 4abz[m] => dhpt[m] + h2o[m]	( b0142 or b3177)
DKMPASPL_FORW	aspsa[c] + dkmp[c] => g3p[c] + dohau[c]	(b1517)
DLTO_FORW	succoa[c] + lac_D[c] => succ[c] + laccoa[c]	( b2920 or b2920 )
DLTO_BACKW	succ[c] + laccoa[c] => succoa[c] + lac_D[c]	( b2920 or b2920 )
DLYSOXGAT_FORW	akg[c] + lys_D[c] => glu_D[c] + 6a2ohxnt[c]	(( b0928 or b4054))
DLYSOXGAT_BACKW	glu_D[c] + 6a2ohxnt[c] => akg[c] + lys_D[c]	(( b0928 or b4054))
DLYSPYRAT_FORW	pyr[c] + lys_D[c] => ala_D[c] + 6a2ohxnt[c]	(( b0928 or b4054))
DLYSPYRAT_BACKW	ala_D[c] + 6a2ohxnt[c] => pyr[c] + lys_D[c]	(( b0928 or b4054))
DMATT2_FORW	ipdp[c] + m3hdp[c] => ppi[c] + 3hgrdp[c]	(( b0421 or b3187))
DMBZIDS_FORW	ribflv[c] => dmbzid[c]	b1991
DMGDHm_FORW	fad[m] + h2o[m] + dmgly[m] => fadh2[m] + fald[m] + sarcs[m]	(b2905)
DMPPS_syn_FORW	nadph[c] + h[c] + h2mb4p[c] => h2o[c] + nadp[c] + dmpp[c]	b0029
DMQMT6m_FORW	amet[m] + 2omhmbl_5[m] => ahcys[m] + h[m] + q6h2[m]	(b2232)
DMTPHT_FORW	amet[c] + dmtphllqne[c] => h[c] + ahcys[c] + phllqne[c]	b3833
DNAMTn2r_FORW	amet[c] + dna[c] => h[c] + ahcys[c] + dna5mtc[c]	(150958027 or b1961)
DNAMTn2r_BACKW	h[c] + ahcys[c] + dna5mtc[c] => amet[c] + dna[c]	(150958027 or b1961)
DPGM_FORW	13dpg[c] => h[c] + 23dpg[c]	(b0755) or (b0755) or (b0755) or (b0755) or (b0755)
DPGM_BACKW	h[c] + 23dpg[c] => 13dpg[c]	(b0755) or (b0755) or (b0755) or (b0755) or (b0755)
DPGase_FORW	h2o[c] + 23dpg[c] => pi[c] + 3pg[c]	(b0755) or (b0755) or (b0755) or (b0755) or (b0755)
DPPS_FORW	(7) ipdp[c] + frdp[c] => (7.0) ppi[c] + decdp[c]	b0174
DPRm_FORW	2dhp[m] + h[m] + nadph[m] => nadp[m] + pant_R[m]	b3774
DRBK_FORW	atp[c] + drib[c] => h[c] + adp[c] + 2dr5p[c]	(b3752)
DRIBtex_FORW	drib[e] => drib[p]	( ( b0241 or b0929 or b1377 or b2215) or ( b0241 or b0929 or b1377 or b2215) or ( b0241 or b0929 or b1377 or b2215) or ( b0241 or b0929 or b1377 or b2215) )
DRIBtex_BACKW	drib[p] => drib[e]	( ( b0241 or b0929 or b1377 or b2215) or ( b0241 or b0929 or b1377 or b2215) or ( b0241 or b0929 or b1377 or b2215) or ( b0241 or b0929 or b1377 or b2215) )
DRIBtpp_FORW	h[p] + drib[p] => h[c] + drib[c]	b2801
DRIBtpp_BACKW	h[c] + drib[c] => h[p] + drib[p]	b2801
DRTPPD_FORW	h[c] + h2o[c] + 25dthpp[c] => nh4[c] + 5aprbu[c]	( b0058 or b1086 or b2594)
DSCLCOCH_FORW	cobalt2[c] + dscl[c] => (2.0) h[c] + codscl2[c]	( 16420554 or b3368 )
DSERt2_FORW	h[e] + ser_D[e] => h[c] + ser_D[c]	(( b0112 or b0260 or b0402 or b0576 or b1453 or b2156 or b2663 or b3795 or b4208) or ( b0112 or b0260 or b0402 or b0576 or b1453 or b2156 or b2663 or b3795 or b4208))
DURAD_FORW	nadp[c] + 56dura[c] => nadph[c] + h[c] + ura[c]	(( b2146 or b2147 or b2468 or b2878 or b2887 or b3213))
DURAD_BACKW	nadph[c] + h[c] + ura[c] => nadp[c] + 56dura[c]	(( b2146 or b2147 or b2468 or b2878 or b2887 or b3213))
DURAD2_FORW	nadp[c] + 56dthm[c] => nadph[c] + h[c] + thym[c]	(( b2146 or b2147 or b2468 or b2878 or b2887 or b3213))
DURAD2_BACKW	nadph[c] + h[c] + thym[c] => nadp[c] + 56dthm[c]	(( b2146 or b2147 or b2468 or b2878 or b2887 or b3213))
DURIt2_FORW	duri[e] + h[e] => h[c] + duri[c]	(( b2161 or b2164 or b2393))
DUTPDPm_FORW	h2o[m] + dutp[m] => h[m] + ppi[m] + dump[m]	(b3640)
DUTPDPn_FORW	h2o[n] + dutp[n] => dump[n] + h[n] + ppi[n]	(b3640)
DXYLUDtex_FORW	dxyl[e] => dxyl[p]	( ( b0241 or b0929 or b1377 or b2215) or ( b0241 or b0929 or b1377 or b2215) or ( b0241 or b0929 or b1377 or b2215) or ( b0241 or b0929 or b1377 or b2215) )
DXYLUDtex_BACKW	dxyl[p] => dxyl[e]	( ( b0241 or b0929 or b1377 or b2215) or ( b0241 or b0929 or b1377 or b2215) or ( b0241 or b0929 or b1377 or b2215) or ( b0241 or b0929 or b1377 or b2215) )
DYTK2_FORW	dtmp[c] + ttp[c] => dtdp[c] + tdp[c]	b0474
DYTK2_BACKW	dtdp[c] + tdp[c] => dtmp[c] + ttp[c]	b0474
D_LACDm_FORW	(2) ficytc[m] + lac_D[m] => (2.0) focytc[m] + pyr[m]	(( b1687 or b2979 or b4463))
D_LACt2_FORW	h[e] + lac_D[e] => h[c] + lac_D[c]	( b2975 or b3603)
D_LACt2_BACKW	h[c] + lac_D[c] => h[e] + lac_D[e]	( b2975 or b3603)
ECHH_10_FORW	(3) h[c] + (2) fdred[c] => h[e] + h2[c] + (2.0) fdox[c]	(( b2483 or b2722)) and (( b2278 or b2482 or b2484 or b2486)) and (72394861) and (72394859) and (( b2287 or b2489 or b2719)) and (( b2286 or b2487 or b2721))
ECHH_10_BACKW	h[e] + h2[c] + (2.0) fdox[c] => (3) h[c] + (2) fdred[c]	(( b2483 or b2722)) and (( b2278 or b2482 or b2484 or b2486)) and (72394861) and (72394859) and (( b2287 or b2489 or b2719)) and (( b2286 or b2487 or b2721))
ECOAH11p_FORW	h2o[x] + hxc2coa[x] => 3hxccoa[x]	( b1093 or b1271 or b1619 or b2137 or b2426 or b2426 or b2774 or b2842 or b2842 or b4266)
ECOAH11p_BACKW	3hxccoa[x] => h2o[x] + hxc2coa[x]	( b1093 or b1271 or b1619 or b2137 or b2426 or b2426 or b2774 or b2842 or b2842 or b4266)
ECOAH12m_FORW	h2o[m] + 2mp2coa[m] => 3hibutcoa[m]	(( b0036 or b1393 or b1394 or b2262 or b2919 or b3846)) or (( b1393 or b1395 or b2341 or b3846)) and (( b1397 or b2224 or b2342 or b2844 or b3845))
ECOAH12m_BACKW	3hibutcoa[m] => h2o[m] + 2mp2coa[m]	(( b0036 or b1393 or b1394 or b2262 or b2919 or b3846)) or (( b1393 or b1395 or b2341 or b3846)) and (( b1397 or b2224 or b2342 or b2844 or b3845))
ECOAH1m_FORW	3hbcoa[m] => h2o[m] + b2coa[m]	(( b0036 or b1393 or b1394 or b2262 or b2341 or b2919 or b3846)) or (( b1393 or b1395 or b2341 or b3846)) and (( b1397 or b2224 or b2342 or b2844 or b3845)) or (( b0036 or b1393 or b1394 or b2262 or b2919 or b3846))
ECOAH1m_BACKW	h2o[m] + b2coa[m] => 3hbcoa[m]	(( b0036 or b1393 or b1394 or b2262 or b2341 or b2919 or b3846)) or (( b1393 or b1395 or b2341 or b3846)) and (( b1397 or b2224 or b2342 or b2844 or b3845)) or (( b0036 or b1393 or b1394 or b2262 or b2919 or b3846))
ECOAH1x_FORW	3hbcoa[x] => h2o[x] + b2coa[x]	(b0036) or (( b1395 or b2341 or b3846))
ECOAH1x_BACKW	h2o[x] + b2coa[x] => 3hbcoa[x]	(b0036) or (( b1395 or b2341 or b3846))
ECOAH4p_FORW	3hdcoa[x] => dc2coa[x] + h2o[x]	( b1093 or b1271 or b1619 or b2137 or b2426 or b2426 or b2774 or b2842 or b2842 or b4266)
ECOAH4p_BACKW	dc2coa[x] + h2o[x] => 3hdcoa[x]	( b1093 or b1271 or b1619 or b2137 or b2426 or b2426 or b2774 or b2842 or b2842 or b4266)
ECOAH5p_FORW	3hddcoa[x] => dd2coa[x] + h2o[x]	( b1093 or b1271 or b1619 or b2137 or b2426 or b2426 or b2774 or b2842 or b2842 or b4266)
ECOAH5p_BACKW	dd2coa[x] + h2o[x] => 3hddcoa[x]	( b1093 or b1271 or b1619 or b2137 or b2426 or b2426 or b2774 or b2842 or b2842 or b4266)
ECOAH6p_FORW	3htdcoa[x] => h2o[x] + td2coa[x]	( b1093 or b1271 or b1619 or b2137 or b2426 or b2426 or b2774 or b2842 or b2842 or b4266)
ECOAH6p_BACKW	h2o[x] + td2coa[x] => 3htdcoa[x]	( b1093 or b1271 or b1619 or b2137 or b2426 or b2426 or b2774 or b2842 or b2842 or b4266)
ECOAH7p_FORW	3hhdcoa[x] => h2o[x] + hdd2coa[x]	( b1093 or b1271 or b1619 or b2137 or b2426 or b2426 or b2774 or b2842 or b2842 or b4266)
ECOAH7p_BACKW	h2o[x] + hdd2coa[x] => 3hhdcoa[x]	( b1093 or b1271 or b1619 or b2137 or b2426 or b2426 or b2774 or b2842 or b2842 or b4266)
ECOAH8p_FORW	3hodcoa[x] => h2o[x] + od2coa[x]	( b1093 or b1271 or b1619 or b2137 or b2426 or b2426 or b2774 or b2842 or b2842 or b4266)
ECOAH8p_BACKW	h2o[x] + od2coa[x] => 3hodcoa[x]	( b1093 or b1271 or b1619 or b2137 or b2426 or b2426 or b2774 or b2842 or b2842 or b4266)
ECOAH9m_FORW	h2o[m] + 2mb2coa[m] => 3hmbcoa[m]	(( b0036 or b1393 or b1394 or b2262 or b2919 or b3846)) or (( b1393 or b1395 or b2341 or b3846)) and (( b1397 or b2224 or b2342 or b2844 or b3845))
ECOAH9m_BACKW	3hmbcoa[m] => h2o[m] + 2mb2coa[m]	(( b0036 or b1393 or b1394 or b2262 or b2919 or b3846)) or (( b1393 or b1395 or b2341 or b3846)) and (( b1397 or b2224 or b2342 or b2844 or b3845))
EDTXS1N_FORW	ddcaACP[c] + kdo2lipid4n[c] => ACP[c] + kdo2lipid4Ln[c]	b1054
EHGLAT_FORW	akg[c] + e4hglu[c] => glu_L[c] + 4h2oglt[c]	(( b0928 or b4054))
EHGLAT2m_FORW	e4hglu[m] + oaa[m] => 4h2oglt[m] + asp_L[m]	(( b0928 or b4054))
EHGLATm_FORW	akg[m] + e4hglu[m] => 4h2oglt[m] + glu_L[m]	(( b0928 or b4054))
EHGLATp_FORW	akg[x] + e4hglu[x] => 4h2oglt[x] + glu_L[x]	( b0928 or b4054)
ENTERH_FORW	h2o[c] + enter[c] => 23dhbzs3[c]	b0585 or b0585
EPISTt_FORW	epist[e] => epist[c]	( b0151 or b0151 )
EPISTt_BACKW	epist[c] => epist[e]	( b0151 or b0151 )
ERGSTt_FORW	ergst[e] => ergst[c]	( b0151 or b0151 )
ERGSTt_BACKW	ergst[c] => ergst[e]	( b0151 or b0151 )
ESTRADIOLGLCt2_FORW	h2o[c] + atp[c] + estradiolglc[c] => h[c] + pi[c] + adp[c] + estradiolglc[e]	(( b0066 or b0448 or b0448 or b0449 or b0449 or b0490 or b0886 or b0886 or b0887 or b0887 or b0914 or b1858 or b3450))
ESTRIOLGLCte_FORW	h2o[c] + atp[c] + estriolglc[c] => h[c] + pi[c] + adp[c] + estriolglc[e]	(( b0448 or b0449 or b0449 or b0886 or b0886 or b0887 or b0887 or b0914 or b0914 or b1483))
ESTRONEGLCt_FORW	h2o[c] + atp[c] + estroneglc[c] => h[c] + pi[c] + adp[c] + estroneglc[e]	(( b0448 or b0449 or b0449 or b0886 or b0886 or b0887 or b0887 or b0914 or b0914)) or (( b0448 or b0449 or b0449 or b0886 or b0886 or b0887 or b0887 or b0914 or b0914)) or (( b0448 or b0449 or b0449 or b0886 or b0886 or b0887 or b0887 or b0914 or b0914))
ETF_FORW	fadh2[m] + etfox[m] => fad[m] + etfrd[m]	( b0042 or b1698 or b2769) and 4503609
ETFQO_FORW	q10[m] + etfrd[m] => q10h2[m] + etfox[m]	(( b0043 or b1699))
F4D_FORW	(1.8) h[c] + f420_2h2[c] + mphen[c] => (1.8) h[e] + f420_2[c] + mphenh2[c]	(( b2278 or b2484 or b2486)) and (72398006 and 72398005) and (b2282) and (72398004) and (b2288) and (72394966) and (b2281) and (( b2287 or b2489 or b2719)) and (( b2286 or b2487 or b2721)) and (72398000) and (( b2276 or b2277 or b2278 or b2482 or b2484 or b2486)) and (( b2276 or b2277 or b2278 or b2484 or b2486)) and (b2286)
F4H2O_FORW	o2[c] + (2) f420_2h2[c] => (2.0) h2o[c] + (2.0) f420_2[c]	(b2710 or b2710)
F4H2O_BACKW	(2.0) h2o[c] + (2.0) f420_2[c] => o2[c] + (2) f420_2h2[c]	(b2710 or b2710)
F4NH_FORW	(1.8) h[c] + h2[e] + mphen[c] => (1.8) h[e] + mphenh2[c]	(( b0973 or b2994) or ( b0973 or b2994)) and (72396507 or 72396513) and (( b0972 or b2997) or ( b0972 or b2997))
FA240tp_FORW	ttc[c] => ttc[x]	b0037
FA260tp_FORW	hexc[c] => hexc[x]	b0037
FACOAL100p_FORW	atp[x] + coa[x] + dca[x] => amp[x] + dcacoa[x] + ppi[x]	( b1701 or b1805 or b2836)
FACOAL100p_BACKW	amp[x] + dcacoa[x] + ppi[x] => atp[x] + coa[x] + dca[x]	( b1701 or b1805 or b2836)
FACOAL120p_FORW	atp[x] + coa[x] + ddca[x] => amp[x] + ddcacoa[x] + ppi[x]	( b1701 or b1805 or b2836)
FACOAL120p_BACKW	amp[x] + ddcacoa[x] + ppi[x] => atp[x] + coa[x] + ddca[x]	( b1701 or b1805 or b2836)
FACOAL140_FORW	atp[c] + coa[c] + ttdca[c] => ppi[c] + amp[c] + tdcoa[c]	(b1805)
FACOAL140p_FORW	atp[x] + coa[x] + ttdca[x] => amp[x] + ppi[x] + tdcoa[x]	( b1701 or b1805 or b2836)
FACOAL140p_BACKW	amp[x] + ppi[x] + tdcoa[x] => atp[x] + coa[x] + ttdca[x]	( b1701 or b1805 or b2836)
FACOAL141_FORW	atp[c] + coa[c] + ttdcea[c] => ppi[c] + amp[c] + tdecoa[c]	( ( b1701 or b1805) or b1805 or b1805 )
FACOAL141_BACKW	ppi[c] + amp[c] + tdecoa[c] => atp[c] + coa[c] + ttdcea[c]	( ( b1701 or b1805) or b1805 or b1805 )
FACOAL141p_FORW	atp[x] + coa[x] + ttdcea[x] => amp[x] + ppi[x] + tdecoa[x]	( b1701 or b1805 or b2836)
FACOAL141p_BACKW	amp[x] + ppi[x] + tdecoa[x] => atp[x] + coa[x] + ttdcea[x]	( b1701 or b1805 or b2836)
FACOAL160_FORW	atp[c] + coa[c] + hdca[c] => ppi[c] + amp[c] + pmtcoa[c]	( b1701 or b1805 or b2836)
FACOAL160_BACKW	ppi[c] + amp[c] + pmtcoa[c] => atp[c] + coa[c] + hdca[c]	( b1701 or b1805 or b2836)
FACOAL160p_FORW	atp[x] + coa[x] + hdca[x] => amp[x] + pmtcoa[x] + ppi[x]	( b1701 or b1805 or b2836)
FACOAL160p_BACKW	amp[x] + pmtcoa[x] + ppi[x] => atp[x] + coa[x] + hdca[x]	( b1701 or b1805 or b2836)
FACOAL161_FORW	atp[c] + coa[c] + hdcea[c] => ppi[c] + amp[c] + hdcoa[c]	(( b1701 or b1805 or b2836))
FACOAL161_BACKW	ppi[c] + amp[c] + hdcoa[c] => atp[c] + coa[c] + hdcea[c]	(( b1701 or b1805 or b2836))
FACOAL161p_FORW	atp[x] + coa[x] + hdcea[x] => amp[x] + hdcoa[x] + ppi[x]	( b1701 or b1805 or b2836)
FACOAL161p_BACKW	amp[x] + hdcoa[x] + ppi[x] => atp[x] + coa[x] + hdcea[x]	( b1701 or b1805 or b2836)
FACOAL180_FORW	atp[c] + coa[c] + ocdca[c] => ppi[c] + amp[c] + stcoa[c]	( b1701 or b1805 or b2836) or b1805 or ( b0037 or b1805 or b2836)
FACOAL181_FORW	atp[c] + coa[c] + ocdcea[c] => ppi[c] + amp[c] + odecoa[c]	(( b1701 or b1805 or b2836)) or (b1805) or (b1805)
FACOAL1812_FORW	atp[c] + coa[c] + vacc[c] => ppi[c] + amp[c] + vacccoa[c]	(( b1701 or b1805 or b2836))
FACOAL1812_BACKW	ppi[c] + amp[c] + vacccoa[c] => atp[c] + coa[c] + vacc[c]	(( b1701 or b1805 or b2836))
FACOAL1813_FORW	atp[c] + coa[c] + elaid[c] => ppi[c] + amp[c] + od2coa[c]	(( b1701 or b1805 or b2836))
FACOAL1813_BACKW	ppi[c] + amp[c] + od2coa[c] => atp[c] + coa[c] + elaid[c]	(( b1701 or b1805 or b2836))
FACOAL182_FORW	atp[c] + coa[c] + ocdcya[c] => ppi[c] + amp[c] + ocdycacoa[c]	( ( b1701 or b1805) or b1805 or b1805 )
FACOAL182_BACKW	ppi[c] + amp[c] + ocdycacoa[c] => atp[c] + coa[c] + ocdcya[c]	( ( b1701 or b1805) or b1805 or b1805 )
FACOAL1821_FORW	atp[c] + coa[c] + lnlc[c] => ppi[c] + amp[c] + lnlccoa[c]	(( b1701 or b1805 or b2836))
FACOAL1821_BACKW	ppi[c] + amp[c] + lnlccoa[c] => atp[c] + coa[c] + lnlc[c]	(( b1701 or b1805 or b2836))
FACOAL1822_FORW	atp[c] + coa[c] + lneldc[c] => ppi[c] + amp[c] + lneldccoa[c]	(( b1701 or b1805 or b2836))
FACOAL1822_BACKW	ppi[c] + amp[c] + lneldccoa[c] => atp[c] + coa[c] + lneldc[c]	(( b1701 or b1805 or b2836))
FACOAL1831_FORW	atp[c] + coa[c] + lnlncg[c] => ppi[c] + amp[c] + lnlncgcoa[c]	(( b1701 or b1805 or b2836))
FACOAL1831_BACKW	ppi[c] + amp[c] + lnlncgcoa[c] => atp[c] + coa[c] + lnlncg[c]	(( b1701 or b1805 or b2836))
FACOAL1832_FORW	atp[c] + coa[c] + lnlnca[c] => ppi[c] + amp[c] + lnlncacoa[c]	(( b1701 or b1805 or b2836))
FACOAL1832_BACKW	ppi[c] + amp[c] + lnlncacoa[c] => atp[c] + coa[c] + lnlnca[c]	(( b1701 or b1805 or b2836))
FACOAL184_FORW	atp[c] + coa[c] + strdnc[c] => ppi[c] + amp[c] + strdnccoa[c]	(( b1701 or b1805 or b2836))
FACOAL184_BACKW	ppi[c] + amp[c] + strdnccoa[c] => atp[c] + coa[c] + strdnc[c]	(( b1701 or b1805 or b2836))
FACOAL191_FORW	atp[c] + coa[c] + prist[c] => ppi[c] + amp[c] + pristcoa[c]	(( b0037 or b1805))
FACOAL200_FORW	atp[c] + coa[c] + arach[c] => ppi[c] + amp[c] + arachcoa[c]	(( b1701 or b1805 or b2836))
FACOAL200_BACKW	ppi[c] + amp[c] + arachcoa[c] => atp[c] + coa[c] + arach[c]	(( b1701 or b1805 or b2836))
FACOAL203_FORW	atp[c] + coa[c] + dlnlcg[c] => ppi[c] + amp[c] + dlnlcgcoa[c]	(( b1701 or b1805 or b2836))
FACOAL203_BACKW	ppi[c] + amp[c] + dlnlcgcoa[c] => atp[c] + coa[c] + dlnlcg[c]	(( b1701 or b1805 or b2836))
FACOAL204_FORW	atp[c] + coa[c] + arachd[c] => ppi[c] + amp[c] + arachdcoa[c]	(( b1701 or b1805 or b2836))
FACOAL204_BACKW	ppi[c] + amp[c] + arachdcoa[c] => atp[c] + coa[c] + arachd[c]	(( b1701 or b1805 or b2836))
FACOAL2042_FORW	atp[c] + coa[c] + eicostet[c] => ppi[c] + amp[c] + eicostetcoa[c]	(( b1701 or b1805 or b2836))
FACOAL2042_BACKW	ppi[c] + amp[c] + eicostetcoa[c] => atp[c] + coa[c] + eicostet[c]	(( b1701 or b1805 or b2836))
FACOAL205_FORW	atp[c] + coa[c] + tmndnc[c] => ppi[c] + amp[c] + tmndnccoa[c]	(( b1701 or b1805 or b2836))
FACOAL205_BACKW	ppi[c] + amp[c] + tmndnccoa[c] => atp[c] + coa[c] + tmndnc[c]	(( b1701 or b1805 or b2836))
FACOAL206_FORW	atp[c] + coa[c] + phyt[c] => ppi[c] + amp[c] + phytcoa[c]	(( b0037 or b1805))
FACOAL206_BACKW	ppi[c] + amp[c] + phytcoa[c] => atp[c] + coa[c] + phyt[c]	(( b0037 or b1805))
FACOAL224_FORW	atp[c] + coa[c] + adrn[c] => ppi[c] + amp[c] + adrncoa[c]	(( b1701 or b1805 or b2836))
FACOAL224_BACKW	ppi[c] + amp[c] + adrncoa[c] => atp[c] + coa[c] + adrn[c]	(( b1701 or b1805 or b2836))
FACOAL2251_FORW	atp[c] + coa[c] + dcsptn1[c] => ppi[c] + amp[c] + dcsptn1coa[c]	(( b1701 or b1805 or b2836))
FACOAL2251_BACKW	ppi[c] + amp[c] + dcsptn1coa[c] => atp[c] + coa[c] + dcsptn1[c]	(( b1701 or b1805 or b2836))
FACOAL2252_FORW	atp[c] + coa[c] + clpnd[c] => ppi[c] + amp[c] + clpndcoa[c]	(( b1701 or b1805 or b2836))
FACOAL2252_BACKW	ppi[c] + amp[c] + clpndcoa[c] => atp[c] + coa[c] + clpnd[c]	(( b1701 or b1805 or b2836))
FACOAL226_FORW	atp[c] + coa[c] + crvnc[c] => ppi[c] + amp[c] + c226coa[c]	(( b1701 or b1805 or b2836))
FACOAL226_BACKW	ppi[c] + amp[c] + c226coa[c] => atp[c] + coa[c] + crvnc[c]	(( b1701 or b1805 or b2836))
FACOAL240_FORW	atp[c] + coa[c] + lgnc[c] => ppi[c] + amp[c] + lgnccoa[c]	(( b1701 or b1805 or b2836))
FACOAL240_BACKW	ppi[c] + amp[c] + lgnccoa[c] => atp[c] + coa[c] + lgnc[c]	(( b1701 or b1805 or b2836))
FACOAL240p_FORW	atp[x] + coa[x] + ttc[x] => amp[x] + ppi[x] + ttccoa[x]	b0037
FACOAL240p_BACKW	amp[x] + ppi[x] + ttccoa[x] => atp[x] + coa[x] + ttc[x]	b0037
FACOAL241_FORW	atp[c] + coa[c] + nrvnc[c] => ppi[c] + amp[c] + nrvnccoa[c]	(( b1701 or b1805 or b2836))
FACOAL241_BACKW	ppi[c] + amp[c] + nrvnccoa[c] => atp[c] + coa[c] + nrvnc[c]	(( b1701 or b1805 or b2836))
FACOAL244_1_FORW	atp[c] + coa[c] + tettet6[c] => ppi[c] + amp[c] + tettet6coa[c]	(( b1701 or b1805 or b2836))
FACOAL244_1_BACKW	ppi[c] + amp[c] + tettet6coa[c] => atp[c] + coa[c] + tettet6[c]	(( b1701 or b1805 or b2836))
FACOAL245_1_FORW	atp[c] + coa[c] + tetpent6[c] => ppi[c] + amp[c] + tetpent6coa[c]	(( b1701 or b1805 or b2836))
FACOAL245_1_BACKW	ppi[c] + amp[c] + tetpent6coa[c] => atp[c] + coa[c] + tetpent6[c]	(( b1701 or b1805 or b2836))
FACOAL245_2_FORW	atp[c] + coa[c] + tetpent3[c] => ppi[c] + amp[c] + tetpent3coa[c]	(( b1701 or b1805 or b2836))
FACOAL245_2_BACKW	ppi[c] + amp[c] + tetpent3coa[c] => atp[c] + coa[c] + tetpent3[c]	(( b1701 or b1805 or b2836))
FACOAL246_1_FORW	atp[c] + coa[c] + tethex3[c] => ppi[c] + amp[c] + tethex3coa[c]	(( b1701 or b1805 or b2836))
FACOAL246_1_BACKW	ppi[c] + amp[c] + tethex3coa[c] => atp[c] + coa[c] + tethex3[c]	(( b1701 or b1805 or b2836))
FACOAL260_FORW	atp[c] + coa[c] + hexc[c] => ppi[c] + amp[c] + hexccoa[c]	(( b1701 or b1805 or b2836))
FACOAL260_BACKW	ppi[c] + amp[c] + hexccoa[c] => atp[c] + coa[c] + hexc[c]	(( b1701 or b1805 or b2836))
FACOAL260p_FORW	atp[x] + coa[x] + hexc[x] => amp[x] + hexccoa[x] + ppi[x]	b0037
FACOAL260p_BACKW	amp[x] + hexccoa[x] + ppi[x] => atp[x] + coa[x] + hexc[x]	b0037
FACOAL40It2pp_FORW	atp[c] + coa[c] + h[p] + ibt[p] => h[c] + ppi[c] + amp[c] + ibcoa[c]	( b0037 or b0335 or b0586 or b0594 or b1701 or b1805 or b2836 or b4069)
FACOAL40im_FORW	atp[m] + coa[m] + but[m] => amp[m] + ppi[m] + btcoa[m]	(( b0037 or b0335 or b0594 or b1701 or b1805 or b2836 or b4069))
FACOAL40t2pp_FORW	atp[c] + coa[c] + h[p] + but[p] => h[c] + ppi[c] + amp[c] + btcoa[c]	( b0037 or b0335 or b0586 or b0594 or b1701 or b1805 or b2836 or b4069)
FACOAL50It2pp_FORW	atp[c] + coa[c] + h[p] + 3mb[p] => h[c] + ppi[c] + amp[c] + ivcoa[c]	( b0037 or b0335 or b0586 or b0594 or b1701 or b1805 or b2836 or b4069)
FACOAL50t2pp_FORW	atp[c] + coa[c] + h[p] + pta[p] => h[c] + ppi[c] + amp[c] + ptcoa[c]	( b0037 or b0335 or b0586 or b0594 or b1701 or b1805 or b2836 or b4069)
FACOAL80i_FORW	atp[c] + coa[c] + octa[c] => ppi[c] + amp[c] + occoa[c]	(b1805) or (b1805)
FACOAL80p_FORW	atp[x] + coa[x] + octa[x] => amp[x] + occoa[x] + ppi[x]	( b1701 or b1805 or b2836)
FACOAL80p_BACKW	amp[x] + occoa[x] + ppi[x] => atp[x] + coa[x] + octa[x]	( b1701 or b1805 or b2836)
FACOALPREPH_FORW	atp[c] + coa[c] + prephth[c] => ppi[c] + amp[c] + prephthcoa[c]	(b1805)
FACOALPREPH_BACKW	ppi[c] + amp[c] + prephthcoa[c] => atp[c] + coa[c] + prephth[c]	(b1805)
FALDDH_FORW	o2[c] + (2) fald[c] + (2) focytc[c] => (4.0) h[c] + (2.0) for[c] + (2.0) cytcc[c]	(b0124)
FALDH_FORW	gthrd[c] + nad[c] + fald[c] => h[c] + nadh[c] + Sfglutth[c]	(( b0356 or b0608 or b1478 or b1580 or b1774 or b2545))
FALDH_BACKW	h[c] + nadh[c] + Sfglutth[c] => gthrd[c] + nad[c] + fald[c]	(( b0356 or b0608 or b1478 or b1580 or b1774 or b2545))
FAMPL1_FORW	h[c] + amp[c] + meroacidcyc2ACP[c] => ACP[c] + meroacidcyc2AMP[c]	(b1805)
FAMPL2_FORW	h[c] + amp[c] + mmeroacidcyc2ACP[c] => ACP[c] + mmeroacidcyc2AMP[c]	(b1805)
FAMPL3_FORW	h[c] + amp[c] + kmeroacidcyc2ACP[c] => ACP[c] + kmeroacidcyc2AMP[c]	(b1805)
FAMPL4_FORW	h[c] + amp[c] + mmmeroacidcyc1ACP[c] => ACP[c] + mmmeroacidcyc1AMP[c]	(b1805)
FAMPL5_FORW	h[c] + amp[c] + mkmeroacidcyc1ACP[c] => ACP[c] + mkmeroacidcyc1AMP[c]	(b1805)
FAO1_FORW	(6) h2o[c] + atp[c] + (7) coa[c] + (6) fad[c] + (6) nad[c] + ttdca[c] => (6.0) h[c] + (6.0) nadh[c] + (7.0) accoa[c] + ppi[c] + amp[c] + (6.0) fadh2[c]	(( b1397 or b2224 or b2342 or b2844 or b3845) and ( b1395 or b2341 or b3846) and ( b1395 or b2341 or b3846) and ( b1397 or b2224 or b2342 or b2844 or b3845))
FAO10_FORW	(8) h2o[c] + atp[c] + (9) coa[c] + (7) fad[c] + (8) nad[c] + ocdcea[c] => (8.0) h[c] + (8.0) nadh[c] + (9.0) accoa[c] + ppi[c] + amp[c] + (7.0) fadh2[c]	(( b1397 or b2224 or b2342 or b2844 or b3845) and ( b1395 or b2341 or b3846) and ( b1395 or b2341 or b3846) and ( b1397 or b2224 or b2342 or b2844 or b3845))
FAO11_FORW	(7) h2o[c] + atp[c] + (8) coa[c] + (6) fad[c] + (7) nad[c] + hdcea[c] => (7.0) h[c] + (7.0) nadh[c] + (8.0) accoa[c] + ppi[c] + amp[c] + (6.0) fadh2[c]	(( b1397 or b2224 or b2342 or b2844 or b3845) and ( b1395 or b2341 or b3846) and ( b1395 or b2341 or b3846) and ( b1397 or b2224 or b2342 or b2844 or b3845))
FAO2_FORW	(7) h2o[c] + atp[c] + (8) coa[c] + (7) fad[c] + (7) nad[c] + hdca[c] => (7.0) h[c] + (7.0) nadh[c] + (8.0) accoa[c] + ppi[c] + amp[c] + (7.0) fadh2[c]	(( b1397 or b2224 or b2342 or b2844 or b3845) and ( b1395 or b2341 or b3846) and ( b1395 or b2341 or b3846) and ( b1397 or b2224 or b2342 or b2844 or b3845))
FAO3_FORW	(8) h2o[c] + atp[c] + (9) coa[c] + (8) fad[c] + (8) nad[c] + ocdca[c] => (8.0) h[c] + (8.0) nadh[c] + (9.0) accoa[c] + ppi[c] + amp[c] + (8.0) fadh2[c]	(( b1397 or b2224 or b2342 or b2844 or b3845) and ( b1395 or b2341 or b3846) and ( b1395 or b2341 or b3846) and ( b1397 or b2224 or b2342 or b2844 or b3845))
FAOXC11_FORW	coa[m] + h2o[m] + nad[m] + dmnoncoa[m] => accoa[m] + h[m] + nadh[m] + dmhptcoa[m]	(( b0039 or b1695))
FAOXC140_FORW	(6) coa[m] + (6) fad[m] + (6) h2o[m] + (6) nad[m] + tdcoa[m] => (7.0) accoa[m] + (6.0) fadh2[m] + (6.0) h[m] + (6.0) nadh[m]	(( b0039 or b0221 or b1695 or b4187)) or (( b0039 or b1695))
FAOXC150m_FORW	(6) coa[m] + (6) fad[m] + (6) h2o[m] + (6) nad[m] + ptdcacoa[m] => (6.0) accoa[m] + (6.0) fadh2[m] + (6.0) h[m] + (6.0) nadh[m] + ppcoa[m]	(( b0039 or b0221 or b1695 or b4187)) or (( b0039 or b1695))
FAOXC160_FORW	(7) coa[m] + (7) fad[m] + (7) h2o[m] + (7) nad[m] + pmtcoa[m] => (8.0) accoa[m] + (7.0) fadh2[m] + (7.0) h[m] + (7.0) nadh[m]	(( b0039 or b1695)) or (( b0039 or b0221 or b1695 or b4187))
FAOXC16080m_FORW	(4) coa[m] + (4) fad[m] + (4) h2o[m] + (4) nad[m] + pmtcoa[m] => (4.0) accoa[m] + (4.0) fadh2[m] + (4.0) h[m] + (4.0) nadh[m] + occoa[m]	(( b0039 or b0221 or b1695 or b4187)) or (( b0039 or b1695))
FAOXC161802m_FORW	(4) coa[m] + (3) fad[m] + (4) h2o[m] + (4) nad[m] + hdd2coa[m] => (4.0) accoa[m] + (3.0) fadh2[m] + (4.0) h[m] + (4.0) nadh[m] + occoa[m]	(( b0039 or b1695)) or (( b0039 or b0221 or b1695 or b4187))
FAOXC16180m_FORW	(4) coa[m] + (3) fad[m] + (4) h2o[m] + (4) nad[m] + hdcoa[m] => (4.0) accoa[m] + (3.0) fadh2[m] + (4.0) h[m] + (4.0) nadh[m] + occoa[m]	(( b0039 or b0221 or b1695 or b4187)) or (( b0039 or b1695))
FAOXC170m_FORW	(7) coa[m] + (7) fad[m] + (7) h2o[m] + (7) nad[m] + hpdcacoa[m] => (7.0) accoa[m] + (7.0) fadh2[m] + (7.0) h[m] + (7.0) nadh[m] + ppcoa[m]	(( b0039 or b1695))
FAOXC180_FORW	coa[m] + fad[m] + h2o[m] + nad[m] + stcoa[m] => accoa[m] + fadh2[m] + h[m] + nadh[m] + pmtcoa[m]	(( b0039 or b0221 or b1695 or b4187)) or (( b0039 or b0221 or b1695 or b4187)) or (( b0039 or b1695)) or (( b0039 or b1695))
FAOXC1811601m_FORW	(5) coa[m] + (4) fad[m] + (5) h2o[m] + (5) nad[m] + od2coa[m] => (5.0) accoa[m] + (4.0) fadh2[m] + (5.0) h[m] + (5.0) nadh[m] + occoa[m]	(( b0039 or b0221 or b1695 or b4187)) or (( b0039 or b1695))
FAOXC1811602m_FORW	(5) coa[m] + (4) fad[m] + (5) h2o[m] + (5) nad[m] + vacccoa[m] => (5.0) accoa[m] + (4.0) fadh2[m] + (5.0) h[m] + (5.0) nadh[m] + occoa[m]	(( b0039 or b0221 or b1695 or b4187)) or (( b0039 or b1695))
FAOXC1811603m_FORW	(5) coa[m] + (4) fad[m] + (5) h2o[m] + (5) nad[m] + odecoa[m] => (5.0) accoa[m] + (4.0) fadh2[m] + (5.0) h[m] + (5.0) nadh[m] + occoa[m]	(( b0039 or b1695)) or (( b0039 or b0221 or b1695 or b4187))
FAOXC182806m_FORW	(5) coa[m] + (3) fad[m] + (5) h2o[m] + (5) nad[m] + lnlccoa[m] => (5.0) accoa[m] + (3.0) fadh2[m] + (5.0) h[m] + (5.0) nadh[m] + occoa[m]	(( b0039 or b1695)) or (( b0039 or b0221 or b1695 or b4187))
FAOXC18280m_FORW	(5) coa[m] + (3) fad[m] + (5) h2o[m] + (5) nad[m] + lneldccoa[m] => (5.0) accoa[m] + (3.0) fadh2[m] + (5.0) h[m] + (5.0) nadh[m] + occoa[m]	(( b0039 or b1695)) or (( b0039 or b0221 or b1695 or b4187))
FAOXC183803m_FORW	(5) coa[m] + (2) fad[m] + (5) h2o[m] + (5) nad[m] + lnlncacoa[m] => (5.0) accoa[m] + (2.0) fadh2[m] + (5.0) h[m] + (5.0) nadh[m] + occoa[m]	(( b0039 or b1695)) or (( b0039 or b0221 or b1695 or b4187))
FAOXC183806m_FORW	(5) coa[m] + (5) h2o[m] + (5) nad[m] + (2) o2[m] + lnlncgcoa[m] => (5.0) accoa[m] + (2.0) h2o2[m] + (5.0) h[m] + (5.0) nadh[m] + occoa[m]	(( b0039 or b1695)) or (( b0039 or b0221 or b1695 or b4187))
FAOXC18480m_FORW	(5) coa[m] + fad[m] + (5) h2o[m] + (5) nad[m] + strdnccoa[m] => (5.0) accoa[m] + fadh2[m] + (5.0) h[m] + (5.0) nadh[m] + occoa[m]	(( b0039 or b1695)) or (( b0039 or b0221 or b1695 or b4187))
FAOXC200180m_FORW	coa[m] + fad[m] + h2o[m] + nad[m] + arachcoa[m] => accoa[m] + fadh2[m] + h[m] + nadh[m] + stcoa[m]	(( b0039 or b0221 or b1695 or b4187)) or (( b0039 or b1695))
FAOXC2031836m_FORW	coa[m] + fad[m] + h2o[m] + nad[m] + dlnlcgcoa[m] => accoa[m] + fadh2[m] + h[m] + nadh[m] + lnlncgcoa[m]	(( b0039 or b0221 or b1695 or b4187)) or (( b0039 or b1695))
FAOXC204_FORW	(9) coa[m] + (5) fad[m] + (9) h2o[m] + (9) nad[m] + arachdcoa[m] => (10.0) accoa[m] + (5.0) fadh2[m] + (9.0) h[m] + (9.0) nadh[m]	(( b0039 or b1695)) or (( b0039 or b1695)) or (( b0039 or b0221 or b1695 or b4187)) or (( b0039 or b0221 or b1695 or b4187))
FAOXC204184m_FORW	coa[m] + fad[m] + h2o[m] + nad[m] + eicostetcoa[m] => accoa[m] + fadh2[m] + h[m] + nadh[m] + strdnccoa[m]	(( b0039 or b0221 or b1695 or b4187)) or (( b0039 or b1695))
FAOXC2051843m_FORW	coa[m] + h2o[m] + nad[m] + tmndnccoa[m] => accoa[m] + h[m] + nadh[m] + strdnccoa[m]	(( b0039 or b1695)) or (( b0039 or b0221 or b1695 or b4187))
FAOXC2242046m_FORW	coa[m] + fad[m] + h2o[m] + nad[m] + adrncoa[m] => accoa[m] + fadh2[m] + h[m] + nadh[m] + arachdcoa[m]	(( b0039 or b1695)) or (( b0039 or b0221 or b1695 or b4187))
FAOXC2251836m_FORW	(2) coa[m] + (2) h2o[m] + (2) nad[m] + dcsptn1coa[m] => (2.0) accoa[m] + (2.0) h[m] + (2.0) nadh[m] + lnlncgcoa[m]	(( b0039 or b1695)) or (( b0039 or b0221 or b1695 or b4187))
FAOXC2252053m_FORW	coa[m] + h2o[m] + nad[m] + o2[m] + dcsptn1coa[m] => accoa[m] + h2o2[m] + h[m] + nadh[m] + tmndnccoa[m]	(( b0039 or b0221 or b1695 or b4187)) or (( b0039 or b1695))
FAOXC226_FORW	(10) coa[m] + (4) fad[m] + (10) h2o[m] + (10) nad[m] + c226coa[m] => (11.0) accoa[m] + (4.0) fadh2[m] + (10.0) h[m] + (10.0) nadh[m]	(( b0039 or b0221 or b1695 or b4187)) or (( b0039 or b1695))
FAOXC226205m_FORW	coa[m] + h2o[m] + nad[m] + c226coa[m] => accoa[m] + h[m] + nadh[m] + tmndnccoa[m]	(( b0039 or b0221 or b1695 or b4187)) or (( b0039 or b1695))
FAOXC80_FORW	(3) coa[m] + (3) fad[m] + (3) h2o[m] + (3) nad[m] + occoa[m] => (4.0) accoa[m] + (3.0) fadh2[m] + (3.0) h[m] + (3.0) nadh[m]	(( b0039 or b0221 or b1695 or b4187)) or (( b0039 or b1695))
FAS100_FORW	(2) nadph[c] + (3) h[c] + malcoa[c] + octa[c] => h2o[c] + (2.0) nadp[c] + coa[c] + co2[c] + dca[c]	(( b0596 or b1093 or b1619 or b2137 or b2426 or b2705 or b2774 or b2842 or b2902 or b3003 or b4249 or b4266)) and (( b1095 or b2323)) and (b1288) and (15609661)
FAS100COA_FORW	(2) nadph[c] + (3) h[c] + malcoa[c] + occoa[c] => h2o[c] + (2.0) nadp[c] + coa[c] + co2[c] + dcacoa[c]	(( b1095 or b2323))
FAS120_FORW	(2) nadph[c] + (3) h[c] + malcoa[c] + dca[c] => h2o[c] + (2.0) nadp[c] + coa[c] + ddca[c] + co2[c]	(( b0596 or b1093 or b1619 or b2137 or b2426 or b2705 or b2774 or b2842 or b2902 or b3003 or b4249 or b4266)) and (( b1095 or b2323)) and (b1288) and (15609661)
FAS120COA_FORW	(2) nadph[c] + (3) h[c] + malcoa[c] + dcacoa[c] => h2o[c] + (2.0) nadp[c] + coa[c] + co2[c] + ddcacoa[c]	(( b1095 or b2323))
FAS140_FORW	(2) nadph[c] + (3) h[c] + malcoa[c] + ddca[c] => h2o[c] + (2.0) nadp[c] + coa[c] + ttdca[c] + co2[c]	(b1091) or (( b0596 or b1093 or b1619 or b2137 or b2426 or b2705 or b2774 or b2842 or b2902 or b3003 or b4249 or b4266)) and (( b1095 or b2323)) and (b1288) and (15609661)
FAS140COA_FORW	(2) nadph[c] + (3) h[c] + malcoa[c] + ddcacoa[c] => h2o[c] + (2.0) nadp[c] + coa[c] + co2[c] + tdcoa[c]	(( b1095 or b2323))
FAS160_FORW	(2) nadph[c] + (3) h[c] + malcoa[c] + ttdca[c] => h2o[c] + (2.0) nadp[c] + coa[c] + hdca[c] + co2[c]	(( b0596 or b1093 or b1619 or b2137 or b2426 or b2705 or b2774 or b2842 or b2902 or b3003 or b4249 or b4266)) and (( b1095 or b2323)) and (b1288) and (15609661)
FAS160COA_FORW	(2) nadph[c] + (3) h[c] + malcoa[c] + tdcoa[c] => h2o[c] + (2.0) nadp[c] + coa[c] + co2[c] + pmtcoa[c]	(( b1095 or b2323))
FAS161_FORW	(3) nadph[c] + (4) h[c] + malcoa[c] + ttdca[c] + o2[c] => (3.0) h2o[c] + (3.0) nadp[c] + coa[c] + hdcea[c] + co2[c]	(( b0596 or b1093 or b1619 or b2137 or b2426 or b2705 or b2774 or b2842 or b2902 or b3003 or b4249 or b4266)) and (( b1095 or b2323)) and (b1288) and (15609661)
FAS180_FORW	(2) nadph[c] + (3) h[c] + malcoa[c] + hdca[c] => h2o[c] + (2.0) nadp[c] + coa[c] + ocdca[c] + co2[c]	(( b0596 or b1093 or b1619 or b2137 or b2426 or b2705 or b2774 or b2842 or b2902 or b3003 or b4249 or b4266)) and (( b1095 or b2323)) and (b1288) and (15609661)
FAS180COA_FORW	(2) nadph[c] + (3) h[c] + malcoa[c] + pmtcoa[c] => h2o[c] + (2.0) nadp[c] + coa[c] + co2[c] + stcoa[c]	(( b1095 or b2323))
FAS181_FORW	(3) nadph[c] + (4) h[c] + malcoa[c] + hdca[c] + o2[c] => (3.0) h2o[c] + (3.0) nadp[c] + coa[c] + ocdcea[c] + co2[c]	(( b0596 or b1093 or b1619 or b2137 or b2426 or b2705 or b2774 or b2842 or b2902 or b3003 or b4249 or b4266)) and (( b1095 or b2323)) and (b1288) and (15609661)
FAS200_FORW	(2) nadph[c] + (3) h[c] + malcoa[c] + ocdca[c] => h2o[c] + (2.0) nadp[c] + coa[c] + co2[c] + arach[c]	(( b0596 or b1093 or b1619 or b2137 or b2426 or b2705 or b2774 or b2842 or b2902 or b3003 or b4249 or b4266)) and (( b1095 or b2323)) and (b1288) and (15609661)
FAS240_L_FORW	(6) nadph[c] + (9) h[c] + (3) malcoa[c] + ocdca[c] => (3.0) h2o[c] + (6.0) nadp[c] + (3.0) coa[c] + (3.0) co2[c] + ttc[c]	(( b0596 or b1093 or b1619 or b2137 or b2426 or b2705 or b2774 or b2842 or b2902 or b3003 or b4249 or b4266)) and (( b1095 or b2323)) and (b1288) and (15609661)
FAS260_FORW	(2) nadph[c] + (3) h[c] + malcoa[c] + ttc[c] => h2o[c] + (2.0) nadp[c] + coa[c] + co2[c] + hexc[c]	(( b0596 or b1093 or b1619 or b2137 or b2426 or b2705 or b2774 or b2842 or b2902 or b3003 or b4249 or b4266)) and (( b1095 or b2323)) and (b1288) and (15609661)
FAS80COA_L_FORW	(6) nadph[c] + (9) h[c] + (3) malcoa[c] + accoa[c] => (3.0) h2o[c] + (6.0) nadp[c] + (3.0) coa[c] + (3.0) co2[c] + occoa[c]	(( b1095 or b2323))
FAS80_L_FORW	(6) nadph[c] + (8) h[c] + (3) malcoa[c] + accoa[c] => (2.0) h2o[c] + (6.0) nadp[c] + (4.0) coa[c] + (3.0) co2[c] + octa[c]	(( b0596 or b1093 or b1619 or b2137 or b2426 or b2705 or b2774 or b2842 or b2902 or b3003 or b4249 or b4266)) and (( b1095 or b2323)) and (b1288) and (15609661)
FASm220_FORW	(2) nadph[c] + (3) h[c] + mmcoa_S[c] + arach[c] => h2o[c] + (2.0) nadp[c] + coa[c] + co2[c] + mbhn[c]	(( b1095 or b2323 or b4051))
FASm2201_FORW	(2) nadph[c] + (3) h[c] + mmcoa_S[c] + tmbhn[c] => h2o[c] + (2.0) nadp[c] + coa[c] + co2[c] + tamlgnc[c]	(( b1095 or b2323 or b4051))
FASm2202_FORW	(2) nadph[c] + (3) h[c] + mmcoa_S[c] + marach[c] => h2o[c] + (2.0) nadp[c] + coa[c] + co2[c] + dmbhn[c]	(( b1095 or b2323 or b4051))
FASm240_FORW	(2) nadph[c] + (3) h[c] + mmcoa_S[c] + mbhn[c] => h2o[c] + (2.0) nadp[c] + coa[c] + co2[c] + dmlgnc[c]	(( b1095 or b2323 or b4051))
FASm2401_FORW	(2) nadph[c] + (3) h[c] + mmcoa_S[c] + tamlgnc[c] => h2o[c] + (2.0) nadp[c] + coa[c] + co2[c] + pmhexc[c]	(( b1095 or b2323 or b4051))
FASm2402_FORW	(2) nadph[c] + (3) h[c] + mmcoa_S[c] + dmbhn[c] => h2o[c] + (2.0) nadp[c] + coa[c] + co2[c] + tmlgnc[c]	(( b1095 or b2323 or b4051))
FASm260_FORW	(2) nadph[c] + (3) h[c] + mmcoa_S[c] + dmlgnc[c] => h2o[c] + (2.0) nadp[c] + coa[c] + co2[c] + tmhexc[c]	(( b1095 or b2323 or b4051))
FASm2601_FORW	(2) nadph[c] + (3) h[c] + mmcoa_S[c] + pmhexc[c] => h2o[c] + (2.0) nadp[c] + coa[c] + co2[c] + hmocta[c]	(( b1095 or b2323 or b4051))
FASm2602_FORW	(2) nadph[c] + (3) h[c] + mmcoa_S[c] + tmlgnc[c] => h2o[c] + (2.0) nadp[c] + coa[c] + co2[c] + tamhexc[c]	(( b1095 or b2323 or b4051))
FASm280_FORW	(2) nadph[c] + (3) h[c] + mmcoa_S[c] + tmhexc[c] => h2o[c] + (2.0) nadp[c] + coa[c] + co2[c] + tamocta[c]	(( b1095 or b2323 or b4051))
FASm2801_FORW	(2) nadph[c] + (3) h[c] + mmcoa_S[c] + hmocta[c] => h2o[c] + (2.0) nadp[c] + coa[c] + co2[c] + hpmtria[c]	(( b1095 or b2323 or b4051))
FASm2802_FORW	(2) nadph[c] + (3) h[c] + mmcoa_S[c] + tamhexc[c] => h2o[c] + (2.0) nadp[c] + coa[c] + co2[c] + pmocta[c]	(( b1095 or b2323 or b4051))
FASm300_FORW	(2) nadph[c] + (3) h[c] + mmcoa_S[c] + pmocta[c] => h2o[c] + (2.0) nadp[c] + coa[c] + co2[c] + hmtria[c]	(( b1095 or b2323 or b4051))
FASm3001_FORW	(2) nadph[c] + (3) h[c] + mmcoa_S[c] + hpmtria[c] => h2o[c] + (2.0) nadp[c] + coa[c] + co2[c] + omdtria[c]	(( b1095 or b2323 or b4051))
FASm320_FORW	(2) nadph[c] + (3) h[c] + mmcoa_S[c] + hmtria[c] => h2o[c] + (2.0) nadp[c] + coa[c] + co2[c] + hpmdtria[c]	(( b1095 or b2323 or b4051))
FASm340_FORW	(2) nadph[c] + (3) h[c] + mmcoa_S[c] + hpmdtria[c] => h2o[c] + (2.0) nadp[c] + coa[c] + co2[c] + omtta[c]	(( b1095 or b2323 or b4051))
FATP1t_FORW	hdca[c] + na1[c] => hdca[e] + na1[e]	(( b0037 or b1701 or b1805)) or (( b0037 or b1701 or b1805)) or (( b0037 or b1701 or b1805)) or (( b0037 or b1701 or b1805))
FATP1t_BACKW	hdca[e] + na1[e] => hdca[c] + na1[c]	(( b0037 or b1701 or b1805)) or (( b0037 or b1701 or b1805)) or (( b0037 or b1701 or b1805)) or (( b0037 or b1701 or b1805))
FATP2t_FORW	ocdcea[c] + na1[c] => na1[e] + ocdcea[e]	(( b0037 or b1701 or b1805)) or (( b0037 or b1701 or b1805))
FATP2t_BACKW	na1[e] + ocdcea[e] => ocdcea[c] + na1[c]	(( b0037 or b1701 or b1805)) or (( b0037 or b1701 or b1805))
FATP3t_FORW	ocdca[c] + na1[c] => na1[e] + ocdca[e]	(( b0037 or b1701 or b1805)) or (( b0037 or b1701 or b1805))
FATP3t_BACKW	na1[e] + ocdca[e] => ocdca[c] + na1[c]	(( b0037 or b1701 or b1805)) or (( b0037 or b1701 or b1805))
FATP4t_FORW	na1[c] + arach[c] => na1[e] + arach[e]	(( b0037 or b1701 or b1805))
FATP4t_BACKW	na1[e] + arach[e] => na1[c] + arach[c]	(( b0037 or b1701 or b1805))
FATP5t_FORW	na1[c] + arachd[c] => na1[e] + arachd[e]	(( b0037 or b1701 or b1805))
FATP5t_BACKW	na1[e] + arachd[e] => na1[c] + arachd[c]	(( b0037 or b1701 or b1805))
FATP6t_FORW	na1[c] + adrn[c] => na1[e] + adrn[e]	(( b0037 or b1701 or b1805)) or (( b0037 or b1805))
FATP6t_BACKW	na1[e] + adrn[e] => na1[c] + adrn[c]	(( b0037 or b1701 or b1805)) or (( b0037 or b1805))
FATP7t_FORW	na1[c] + crvnc[c] => na1[e] + crvnc[e]	(( b0037 or b1701 or b1805)) or (( b0037 or b1805))
FATP7t_BACKW	na1[e] + crvnc[e] => na1[c] + crvnc[c]	(( b0037 or b1701 or b1805)) or (( b0037 or b1805))
FATP8t_FORW	na1[c] + lgnc[c] => na1[e] + lgnc[e]	(( b0037 or b1701 or b1805)) or (( b0037 or b1805))
FATP8t_BACKW	na1[e] + lgnc[e] => na1[c] + lgnc[c]	(( b0037 or b1701 or b1805)) or (( b0037 or b1805))
FATP9t_FORW	na1[c] + nrvnc[c] => na1[e] + nrvnc[e]	(( b0037 or b1701 or b1805)) or (( b0037 or b1805))
FATP9t_BACKW	na1[e] + nrvnc[e] => na1[c] + nrvnc[c]	(( b0037 or b1701 or b1805)) or (( b0037 or b1805))
FBA2_FORW	f1p[c] => glyald[c] + dhap[c]	(72396877 or b1517 or 72394888)
FBA2_BACKW	glyald[c] + dhap[c] => f1p[c]	(72396877 or b1517 or 72394888)
FBP26_FORW	h2o[c] + f26bp[c] => pi[c] + f6p[c]	(b4232) or (4758902) or (118582286) or (224282149) or (530366264) or (b4232)
FCLTm_FORW	fe2[m] + ppp9[m] => (2.0) h[m] + pheme[m]	(b0475) or (b0475)
FCOAH2_FORW	h2o[c] + forcoa[c] => h[c] + coa[c] + for[c]	(b0452)
FCOAHA_FORW	h2o[c] + ferulcoa[c] => accoa[c] + vanln[c]	(( b0036 or b1393 or b2262 or b2919))
FDH_FORW	nad[c] + for[c] => nadh[c] + co2[c]	(( b0312 or b1014 or b1300 or b1385 or b1415 or b1444 or b1525 or b1746 or b2255 or b2661 or b3288 or b3588))
FDH4pp_1_FORW	(2) h[c] + q8[c] + for[p] => q8h2[c] + h[p] + co2[c]	(( b1476 or b3892) and ( b0894 or b1474 or b1501 or b1587 or b2206 or b3894 or b4079) and ( b0895 or b1475 or b1589 or b1671 or b2886 or b2996 or b3893 or b4072)) or (( b1476 or b3892) and ( b0894 or b1474 or b1501 or b1587 or b2206 or b3894 or b4079) and ( b0895 or b1475 or b1589 or b1671 or b2886 or b2996 or b3893 or b4072))
FDH5pp_1_FORW	(2) h[c] + mqn8[c] + for[p] => mql8[c] + h[p] + co2[c]	(( b1476 or b3892) and ( b0894 or b1474 or b1501 or b1587 or b2206 or b3894 or b4079) and ( b0895 or b1475 or b1589 or b1671 or b2886 or b2996 or b3893 or b4072)) or (( b1476 or b3892) and ( b0894 or b1474 or b1501 or b1587 or b2206 or b3894 or b4079) and ( b0895 or b1475 or b1589 or b1671 or b2886 or b2996 or b3893 or b4072))
FDMO5_FORW	o2[c] + fmnh2[c] + pentso3[c] => h[c] + h2o[c] + fmn[c] + so3[c] + ptal[c]	(b0935)
FDMOtau_FORW	o2[c] + fmnh2[c] + taur[c] => aacald[c] + h[c] + h2o[c] + fmn[c] + so3[c]	(b0935)
FE2Gabcpp_FORW	h2o[c] + gtp[c] + fe2[p] => h[c] + pi[c] + fe2[c] + gdp[c]	b3409
FE2abc_FORW	h2o[c] + atp[c] + fe2[e] => h[c] + pi[c] + adp[c] + fe2[c]	(b3409) or (b3409)
FE3Gabcpp_FORW	h2o[c] + gtp[c] + fe3[p] => h[c] + pi[c] + fe3[c] + gdp[c]	b3409
FE3abc_FORW	h2o[c] + atp[c] + fe3[e] => h[c] + pi[c] + fe3[c] + adp[c]	(( b0066 or b0127 or b0151 or b0199 or b0262 or b0366 or b0490 or b0495 or b0588 or b0652 or b0794 or b0794 or b0809 or b0855 or b0864 or b0886 or b1117 or b1126 or b1441 or b1483 or b1484 or b1709 or b1756 or b1858 or b1917 or b2129 or b2149 or b2180 or b2306 or b2422 or b2547 or b2547 or b2677 or b3195 or b3201 or b3271 or b3450 or b3455 or b3463 or b3480 or b3486 or b3725 or b3749 or b4035 or …
FECOSTt_FORW	fecost[e] => fecost[c]	( b0151 or b0151 )
FECOSTt_BACKW	fecost[c] => fecost[e]	( b0151 or b0151 )
FEDHBZS3R1_FORW	fadh2[c] + (2) fe3dhbzs3[c] => (2.0) h[c] + (2.0) fe2[c] + fad[c] + (2.0) 23dhbzs3[c]	b0585 or b0585
FEDHBZS3R2_FORW	fmnh2[c] + (2) fe3dhbzs3[c] => (2.0) h[c] + (2.0) fe2[c] + fmn[c] + (2.0) 23dhbzs3[c]	b0585 or b0585
FEDHBZS3R3_FORW	rbflvrd[c] + (2) fe3dhbzs3[c] => (2.0) h[c] + ribflv[c] + (2.0) fe2[c] + (2.0) 23dhbzs3[c]	b0585 or b0585
FEENTER2tpp_FORW	h2o[c] + enter[c] + atp[c] => h[c] + pi[c] + adp[c] + enter[p]	( b0066 or b0262 or b0262 or b0448 or b0448 or b0449 or b0449 or b0490 or b0495 or b0495 or b0765 or b0809 or b0809 or b0855 or b0855 or b0864 or b0864 or b0879 or b0886 or b0886 or b0887 or b0887 or b0914 or b0914 or b0933 or b1117 or b1117 or b1247 or b1290 or b1483 or b1917 or b2129 or b2129 or b2180 or b2180 or b2422 or b2422 or b2547 or b2677 or b2677 or b3271 or b3450 or b3454 or b3463 or b…
FEROXBFER1_FORW	fadh2[c] + (2) feroxBfe[c] => (2.0) h[c] + (2.0) fe2[c] + fad[c] + (2.0) feroxB[c]	b3844
FEROXBFER2_FORW	fmnh2[c] + (2) feroxBfe[c] => (2.0) h[c] + (2.0) fe2[c] + fmn[c] + (2.0) feroxB[c]	b3844
FEROXBFER3_FORW	rbflvrd[c] + (2) feroxBfe[c] => (2.0) h[c] + ribflv[c] + (2.0) fe2[c] + (2.0) feroxB[c]	b3844
FEROXBFEabcpp_FORW	h2o[c] + atp[c] + feroxBfe[p] => h[c] + pi[c] + adp[c] + feroxBfe[c]	( ( b0153 or b0589 or b4289) and ( b0066 or b0151 or b0199 or b0262 or b0366 or b0449 or b0490 or b0495 or b0588 or b0794 or b0794 or b0809 or b0820 or b0855 or b0886 or b0914 or b0933 or b1117 or b1126 or b1290 or b1483 or b1484 or b1709 or b1858 or b1900 or b1900 or b2129 or b2149 or b2180 or b2180 or b2306 or b2422 or b2547 or b2677 or b3195 or b3201 or b3450 or b3454 or b3455 or b3463 or b347…
FEROXBFEtex_FORW	feroxBfe[e] => feroxBfe[p]	( b0150 or b0805 or b1102 or b4291)
FEROXBFEtex_BACKW	feroxBfe[p] => feroxBfe[e]	( b0150 or b0805 or b1102 or b4291)
FEROXBtex_FORW	feroxB[e] => feroxB[p]	( ( b0241 or b0929 or b1377 or b2215) or ( b0241 or b0929 or b1377 or b2215) or ( b0241 or b0929 or b1377 or b2215) or ( b0241 or b0929 or b1377 or b2215) )
FEROXBtex_BACKW	feroxB[p] => feroxB[e]	( ( b0241 or b0929 or b1377 or b2215) or ( b0241 or b0929 or b1377 or b2215) or ( b0241 or b0929 or b1377 or b2215) or ( b0241 or b0929 or b1377 or b2215) )
FEROXEFER1_FORW	fadh2[c] + (2) feroxEfe[c] => (2.0) h[c] + (2.0) fe2[c] + fad[c] + (2.0) feroxE[c]	b3844
FEROXEFER2_FORW	fmnh2[c] + (2) feroxEfe[c] => (2.0) h[c] + (2.0) fe2[c] + fmn[c] + (2.0) feroxE[c]	b3844
FEROXEFER3_FORW	rbflvrd[c] + (2) feroxEfe[c] => (2.0) h[c] + ribflv[c] + (2.0) fe2[c] + (2.0) feroxE[c]	b3844
FEROXEFEabcpp_FORW	h2o[c] + atp[c] + feroxEfe[p] => h[c] + pi[c] + adp[c] + feroxEfe[c]	( ( b0153 or b0589 or b4289) and ( b0066 or b0151 or b0199 or b0262 or b0366 or b0449 or b0490 or b0495 or b0588 or b0794 or b0794 or b0809 or b0820 or b0855 or b0886 or b0914 or b0933 or b1117 or b1126 or b1290 or b1483 or b1484 or b1709 or b1858 or b1900 or b1900 or b2129 or b2149 or b2180 or b2180 or b2306 or b2422 or b2547 or b2677 or b3195 or b3201 or b3450 or b3454 or b3455 or b3463 or b347…
FEROXEFEtex_FORW	feroxEfe[e] => feroxEfe[p]	( b0150 or b0805 or b1102 or b4291)
FEROXEFEtex_BACKW	feroxEfe[p] => feroxEfe[e]	( b0150 or b0805 or b1102 or b4291)
FEROXEtex_FORW	feroxE[e] => feroxE[p]	( ( b0241 or b0929 or b1377 or b2215) or ( b0241 or b0929 or b1377 or b2215) or ( b0241 or b0929 or b1377 or b2215) or ( b0241 or b0929 or b1377 or b2215) )
FEROXEtex_BACKW	feroxE[p] => feroxE[e]	( ( b0241 or b0929 or b1377 or b2215) or ( b0241 or b0929 or b1377 or b2215) or ( b0241 or b0929 or b1377 or b2215) or ( b0241 or b0929 or b1377 or b2215) )
FEROXGFER1_FORW	fadh2[c] + (2) feroxGfe[c] => (2.0) h[c] + (2.0) fe2[c] + fad[c] + (2.0) feroxG[c]	b3844
FEROXGFER2_FORW	fmnh2[c] + (2) feroxGfe[c] => (2.0) h[c] + (2.0) fe2[c] + fmn[c] + (2.0) feroxG[c]	b3844
FEROXGFER3_FORW	rbflvrd[c] + (2) feroxGfe[c] => (2.0) h[c] + ribflv[c] + (2.0) fe2[c] + (2.0) feroxG[c]	b3844
FEROXGFEabcpp_FORW	h2o[c] + atp[c] + feroxGfe[p] => h[c] + pi[c] + adp[c] + feroxGfe[c]	( ( b0153 or b0589 or b4289) and ( b0066 or b0151 or b0199 or b0262 or b0366 or b0449 or b0490 or b0495 or b0588 or b0794 or b0794 or b0809 or b0820 or b0855 or b0886 or b0914 or b0933 or b1117 or b1126 or b1290 or b1483 or b1484 or b1709 or b1858 or b1900 or b1900 or b2129 or b2149 or b2180 or b2180 or b2306 or b2422 or b2547 or b2677 or b3195 or b3201 or b3450 or b3454 or b3455 or b3463 or b347…
FEROXGFEtonex_FORW	h[p] + feroxGfe[e] => h[c] + feroxGfe[p]	( ( b0150 or b0805 or b1102 or b4291) and ( b1252 and b3005 and ( b0737 or b3006) ) )
FEROXGtex_FORW	feroxG[e] => feroxG[p]	( ( b0241 or b0929 or b1377 or b2215) or ( b0241 or b0929 or b1377 or b2215) or ( b0241 or b0929 or b1377 or b2215) or ( b0241 or b0929 or b1377 or b2215) )
FEROXGtex_BACKW	feroxG[p] => feroxG[e]	( ( b0241 or b0929 or b1377 or b2215) or ( b0241 or b0929 or b1377 or b2215) or ( b0241 or b0929 or b1377 or b2215) or ( b0241 or b0929 or b1377 or b2215) )
FERULCOAS_FORW	atp[c] + coa[c] + fer[c] => ppi[c] + amp[c] + ferulcoa[c]	(( b1701 or b1805))
FFSD1r_FORW	h2o[c] + tre6p[c] => g6p[c] + fru[c]	( b1734 or b4119)
FFSD1r_BACKW	g6p[c] + fru[c] => h2o[c] + tre6p[c]	( b1734 or b4119)
FKYNH_FORW	h2o[c] + Lfmkynr[c] => h[c] + for[c] + Lkynr[c]	( b0600 or b2290 or b2379)
FLDR_FORW	nadph[c] + h[c] + fldox[c] => nadp[c] + fldrd[c]	( ( ( b0684 or b2895) and b3924 ) or ( ( b0684 or b2895) and b3924 ) )
FLNDPR2r_FORW	h[c] + nadh[c] + (2) nadp[c] + (2) flxr[c] => (2.0) nadph[c] + nad[c] + (2.0) flxso[c]	( ( b1587 or b2206 or b2283 or b4079) and ( b2146 or b2468 or b2878 or b2887 or b3213) )
FLNDPR2r_BACKW	(2.0) nadph[c] + nad[c] + (2.0) flxso[c] => h[c] + nadh[c] + (2) nadp[c] + (2) flxr[c]	( ( b1587 or b2206 or b2283 or b4079) and ( b2146 or b2468 or b2878 or b2887 or b3213) )
FOAMtex_FORW	foam[e] => foam[p]	( ( b0241 or b0929 or b1377 or b2215) or ( b0241 or b0929 or b1377 or b2215) or ( b0241 or b0929 or b1377 or b2215) or ( b0241 or b0929 or b1377 or b2215) )
FOAMtex_BACKW	foam[p] => foam[e]	( ( b0241 or b0929 or b1377 or b2215) or ( b0241 or b0929 or b1377 or b2215) or ( b0241 or b0929 or b1377 or b2215) or ( b0241 or b0929 or b1377 or b2215) )
FOLD3_FORW	4abz[c] + 2ahhmd[c] => ppi[c] + dhpt[c]	b3177
FOLD3m_FORW	2ahhmd[m] + 4abz[m] => dhpt[m] + ppi[m]	( b0142 or b3177)
FOLR2_FORW	nadph[c] + fol[c] => nadp[c] + dhf[c]	b0048
FORt2_FORW	for[e] + h[e] => h[c] + for[c]	( b0904 or b2492 or b3367)
FPGS_FORW	thf[c] + (4) atp[c] + (4) glu_L[c] => (4.0) h[c] + (4.0) pi[c] + (4.0) adp[c] + 5thf[c]	(b2315)
FPGS2_FORW	atp[c] + glu_L[c] + 5thf[c] => h[c] + pi[c] + adp[c] + 6thf[c]	(b2315)
FPGS2m_FORW	atp[m] + glu_L[m] + 5thf[m] => adp[m] + h[m] + pi[m] + 6thf[m]	(b2315)
FPGS3_FORW	atp[c] + glu_L[c] + 6thf[c] => h[c] + pi[c] + adp[c] + 7thf[c]	(b2315)
FPGS3m_FORW	atp[m] + glu_L[m] + 6thf[m] => adp[m] + h[m] + pi[m] + 7thf[m]	(b2315)
FPGS4_FORW	(4) atp[c] + (4) glu_L[c] + dhf[c] => (4.0) h[c] + (4.0) pi[c] + (4.0) adp[c] + 5dhf[c]	(b2315)
FPGS4m_FORW	(4) atp[m] + dhf[m] + (4) glu_L[m] => (4.0) adp[m] + (4.0) h[m] + (4.0) pi[m] + 5dhf[m]	(b2315)
FPGS5_FORW	atp[c] + glu_L[c] + 5dhf[c] => h[c] + pi[c] + adp[c] + 6dhf[c]	(b2315)
FPGS5m_FORW	atp[m] + glu_L[m] + 5dhf[m] => adp[m] + h[m] + pi[m] + 6dhf[m]	(b2315)
FPGS6_FORW	atp[c] + glu_L[c] + 6dhf[c] => h[c] + pi[c] + adp[c] + 7dhf[c]	(b2315)
FPGS6m_FORW	atp[m] + glu_L[m] + 6dhf[m] => adp[m] + h[m] + pi[m] + 7dhf[m]	(b2315)
FPGS7_FORW	10fthf[c] + (4) atp[c] + (4) glu_L[c] => (4.0) h[c] + (4.0) pi[c] + (4.0) adp[c] + 10fthf5glu[c]	(b2315)
FPGS7m_FORW	10fthf[m] + (4) atp[m] + (4) glu_L[m] => (4.0) adp[m] + (4.0) h[m] + (4.0) pi[m] + 10fthf5glu[m]	(b2315)
FPGS8_FORW	atp[c] + glu_L[c] + 10fthf5glu[c] => h[c] + pi[c] + adp[c] + 10fthf6glu[c]	(b2315)
FPGS8m_FORW	atp[m] + glu_L[m] + 10fthf5glu[m] => adp[m] + h[m] + pi[m] + 10fthf6glu[m]	(b2315)
FPGS9_FORW	atp[c] + glu_L[c] + 10fthf6glu[c] => h[c] + pi[c] + adp[c] + 10fthf7glu[c]	(b2315)
FPGS9m_FORW	atp[m] + glu_L[m] + 10fthf6glu[m] => adp[m] + h[m] + pi[m] + 10fthf7glu[m]	(b2315)
FPGS_tm_FORW	thf[c] + (4) atp[c] + (4) glu_L[c] => (4.0) h[c] + (4.0) pi[c] + (4.0) adp[c] + thfglu[c]	b2315
FPGS_tm_BACKW	(4.0) h[c] + (4.0) pi[c] + (4.0) adp[c] + thfglu[c] => thf[c] + (4) atp[c] + (4) glu_L[c]	b2315
FPGSm_FORW	(4) atp[m] + (4) glu_L[m] + thf[m] => (4.0) adp[m] + (4.0) h[m] + (4.0) pi[m] + 5thf[m]	(b2315)
FRD5_FORW	fum[c] + mql6[c] => succ[c] + mqn6[c]	(( b0723 or b2574 or b4154)) and (( b0724 or b4153)) and (15644822)
FRD5_BACKW	succ[c] + mqn6[c] => fum[c] + mql6[c]	(( b0723 or b2574 or b4154)) and (( b0724 or b4153)) and (15644822)
FRDcm_FORW	fum[c] + fadh2[m] => succ[c] + fad[m]	( b2574 or b4154)
FRDm_FORW	fadh2[m] + fum[m] => fad[m] + succ[m]	( b2574 or b4154)
FRNDPR2r_FORW	h[c] + nadh[c] + (2) nadp[c] + fdxr_42[c] => (2.0) nadph[c] + nad[c] + fdxo_42[c]	( ( b1587 or b2206 or b2283 or b4079) and ( b2146 or b2468 or b2878 or b2887 or b3213) )
FRNDPR2r_BACKW	(2.0) nadph[c] + nad[c] + fdxo_42[c] => h[c] + nadh[c] + (2) nadp[c] + fdxr_42[c]	( ( b1587 or b2206 or b2283 or b4079) and ( b2146 or b2468 or b2878 or b2887 or b3213) )
FRNDPR2r_1_FORW	h[c] + nadh[c] + (2) nadp[c] + fdxr_4_2[c] => (2.0) nadph[c] + nad[c] + fdxo_4_2[c]	( b2146 or b2468 or b2878 or b2887 or b3213)
FRNDPR2r_1_BACKW	(2.0) nadph[c] + nad[c] + fdxo_4_2[c] => h[c] + nadh[c] + (2) nadp[c] + fdxr_4_2[c]	( b2146 or b2468 or b2878 or b2887 or b3213)
FRRPPDIMAS_FORW	gdpfuc[c] + rrppdima[c] => h[c] + gdp[c] + frrppdima[c]	(b3615)
FRTT_FORW	ipdp[c] + frdp[c] => ppi[c] + ggdp[c]	(b3187) or (b0174) or (b0174) or (b0174)
FRTT2_FORW	ipdp[c] + 3hfrdp[c] => ppi[c] + 3hggdp[c]	(b3187) or (b0174) or (b0174) or (b0174)
FRUpts_FORW	fru[e] + pep[c] => pyr[c] + f1p[c]	(( b0731 or b2167 or b2386 or b2387 or b3899 or b3900 or b3949 or b3950) or (( b0731 or b3950 or b3953) and ( b0731 or b2167 or b2386 or b3899 or b3949)))
FRUt1r_FORW	fru[e] => fru[c]	(( b2841 or b2943 or b4031)) or (( b2841 or b2943 or b4031)) or (( b2841 or b2943 or b4031)) or (207447703) or (( b2841 or b2943))
FRUt1r_BACKW	fru[c] => fru[e]	(( b2841 or b2943 or b4031)) or (( b2841 or b2943 or b4031)) or (( b2841 or b2943 or b4031)) or (207447703) or (( b2841 or b2943))
FRUt2_FORW	fru[e] + h[e] => h[c] + fru[c]	( ( b2841 or b2943 or b4031) or ( b2841 or b2943 or b4031) or ( b2841 or b2943 or b4031) or ( b2841 or b2943 or b4031) or ( b2841 or b2943 or b4031) or ( b2841 or b2943 or b4031) or ( b2841 or b2943 or b4031) or ( b2841 or b2943 or b4031) or ( b2841 or b2943 or b4031) or ( b2841 or b2943 or b4031) or ( b2841 or b2943 or b4031) or ( b2841 or b2943 or b4031) or ( b2841 or b2943 or b4031) or ( b2841…
FRUt3_FORW	h[p] + fru[p] => h[c] + fru[c]	( b0045 or b2841 or b2943 or b4031)
FRUt4_FORW	fru[e] + na1[e] => na1[c] + fru[c]	(b3679)
FRUt4_BACKW	na1[c] + fru[c] => fru[e] + na1[e]	(b3679)
FTHFCL_FORW	atp[c] + 5fthf[c] => pi[c] + adp[c] + methf[c]	b2912
FTHFDH_FORW	h2o[c] + 10fthf[c] + nadp[c] => nadph[c] + h[c] + thf[c] + co2[c]	(( b0312 or b1014 or b1300 or b1385 or b1415 or b1444 or b1525 or b1746 or b2255 or b2661 or b3288 or b3588))
FTHFLmi_FORW	atp[m] + for[m] + thf[m] => 10fthf[m] + adp[m] + pi[m]	(b0529)
FTHFLmi_BACKW	10fthf[m] + adp[m] + pi[m] => atp[m] + for[m] + thf[m]	(b0529)
FUMm_FORW	fum[m] + h2o[m] => mal_L[m]	(( b1611 or b4139))
FUMm_BACKW	mal_L[m] => fum[m] + h2o[m]	(( b1611 or b4139))
FUMt2r_FORW	fum[e] + h[e] => h[c] + fum[c]	(( b3528 or b4077))
FUMt2r_BACKW	h[c] + fum[c] => fum[e] + h[e]	(( b3528 or b4077))
G3PAT190_FORW	glyc3p[c] + mstrACP[c] => ACP[c] + 1msg3p[c]	(b4041)
G3PD_FORW	fad[c] + glyc3p[c] => fadh2[c] + dhap[c]	( b2241 or b3426)
G3PD_BACKW	fadh2[c] + dhap[c] => fad[c] + glyc3p[c]	( b2241 or b3426)
G3PD1_FORW	nad[c] + glyc3p[c] => h[c] + nadh[c] + dhap[c]	(b3608)
G3PD1_BACKW	h[c] + nadh[c] + dhap[c] => nad[c] + glyc3p[c]	(b3608)
G3PD1ir_FORW	h[c] + nadh[c] + dhap[c] => nad[c] + glyc3p[c]	b3608
G3PD1irm_FORW	dhap[m] + h[m] + nadh[m] => glyc3p[m] + nad[m]	b3608
G3PD2_1_FORW	nadph[c] + h[c] + dhap[c] => nadp[c] + glyc3p[c]	(b3608)
G3PD2m_FORW	glyc3p[c] + fad[m] => dhap[c] + fadh2[m]	(( b2241 or b3426))
G3PDm_FORW	fad[m] + glyc3p[m] => dhap[m] + fadh2[m]	( b2241 or b3426)
G5SD2_FORW	h[c] + nadh[c] + glu5p[c] => pi[c] + nad[c] + glu5sa[c]	(b0243)
G5SDym_FORW	h[m] + nadph[m] + glu5p[m] => glu5sa[m] + nadp[m] + pi[m]	(( b0242 or b0243))
G6PBDH_FORW	nadp[c] + g6p_B[c] => nadph[c] + h[c] + 6pgl[c]	b1852
G6PDH1er_FORW	g6p[r] + nad[r] => 6pgl[r] + h[r] + nadh[r]	(b1852)
G6PDH1er_BACKW	6pgl[r] + h[r] + nadh[r] => g6p[r] + nad[r]	(b1852)
G6PDH2er_FORW	g6p[r] + nadp[r] => 6pgl[r] + h[r] + nadph[r]	(b1852)
G6PDH2er_BACKW	6pgl[r] + h[r] + nadph[r] => g6p[r] + nadp[r]	(b1852)
G6PI_FORW	g6p[c] => g6p_B[c]	(b4025)
G6PI_BACKW	g6p_B[c] => g6p[c]	(b4025)
G6PI2_FORW	g6p_B[c] => f6p_B[c]	(b4025)
G6PI2_BACKW	f6p_B[c] => g6p_B[c]	(b4025)
G6PI3_FORW	g6p_B[c] => f6p[c]	b4025
G6PI3_BACKW	f6p[c] => g6p_B[c]	b4025
G6Pter_FORW	g6p[c] => g6p[r]	(( b2240 or b2789 or b3667))
G6Pter_BACKW	g6p[r] => g6p[c]	(( b2240 or b2789 or b3667))
GAL6PI_FORW	dgal6p[c] => tag6p_D[c]	(b4090) and (b4090)
GAL6PI_BACKW	tag6p_D[c] => dgal6p[c]	(b4090) and (b4090)
GALCTNt2r_FORW	galctn_D[e] + h[e] => h[c] + galctn_D[c]	( b2789 or b3093 or b3127 or b3691 or b4356)
GALCTNt2r_BACKW	h[c] + galctn_D[c] => galctn_D[e] + h[e]	( b2789 or b3093 or b3127 or b3691 or b4356)
GALM1_FORW	glc_bD[c] => glc_D[c]	b0756
GALM2_FORW	gal_bD[c] => gal[c]	b0756
GALMAN4abc_FORW	h2o[c] + atp[c] + galman4[e] => h[c] + pi[c] + adp[c] + galman4[c]	(( b0830 or b1243 or b1329 or b3020 or b3476 or b3544) and ( b0831 or b1244 or b1293 or b1486 or b2178 or b3477 or b3543) and ( b0832 or b1245 or b1292 or b1485 or b2179 or b3478 or b3542) and ( b0151 or b0199 or b0262 or b0366 or b0495 or b0588 or b0652 or b0809 or b0829 or b0829 or b0855 or b0864 or b0879 or b1117 or b1126 or b1246 or b1247 or b1290 or b1291 or b1441 or b1483 or b1484 or b1917 …
GALMAN6abc_FORW	h2o[c] + atp[c] + galman6[e] => h[c] + pi[c] + adp[c] + galman6[c]	(( b0830 or b1243 or b1329 or b3020 or b3476 or b3544) and ( b0831 or b1244 or b1293 or b1486 or b2178 or b3477 or b3543) and ( b0832 or b1245 or b1292 or b1485 or b2179 or b3478 or b3542) and ( b0151 or b0199 or b0262 or b0366 or b0495 or b0588 or b0652 or b0809 or b0829 or b0829 or b0855 or b0864 or b0879 or b1117 or b1126 or b1246 or b1247 or b1290 or b1291 or b1441 or b1483 or b1484 or b1917 …
GALOR_FORW	nadph[c] + h[c] + gal[c] => nadp[c] + galt[c]	(( b0207 or b1781 or b3012)) or (( b0207 or b1781 or b3012)) or (( b0207 or b1781 or b3012))
GALOR_BACKW	nadp[c] + galt[c] => nadph[c] + h[c] + gal[c]	(( b0207 or b1781 or b3012)) or (( b0207 or b1781 or b3012)) or (( b0207 or b1781 or b3012))
GALT_FORW	h[c] + utp[c] + gal1p[c] => ppi[c] + udpgal[c]	(b0758) or (b0758) or (b0758)
GALT_BACKW	ppi[c] + udpgal[c] => h[c] + utp[c] + gal1p[c]	(b0758) or (b0758) or (b0758)
GALURt2r_FORW	galur[e] + h[e] => h[c] + galur[c]	( b2246 or b2789 or b3093 or b3127 or b3691 or b4356)
GALURt2r_BACKW	h[c] + galur[c] => galur[e] + h[e]	( b2246 or b2789 or b3093 or b3127 or b3691 or b4356)
GALabc_FORW	h2o[c] + atp[c] + gal[e] => h[c] + pi[c] + adp[c] + gal[c]	( b2150 or b3751)
GALt1r_FORW	gal[e] => gal[c]	(( b2841 or b2943 or b4031)) or (( b2841 or b2943 or b4031)) or (( b2841 or b2943 or b4031)) or (( b2841 or b2943 or b4031)) or (( b2841 or b2943))
GALt1r_BACKW	gal[c] => gal[e]	(( b2841 or b2943 or b4031)) or (( b2841 or b2943 or b4031)) or (( b2841 or b2943 or b4031)) or (( b2841 or b2943 or b4031)) or (( b2841 or b2943))
GALt2_FORW	gal[e] + h[e] => h[c] + gal[c]	(b2801)
GALt2_2_FORW	gal[e] + (2) h[e] => (2.0) h[c] + gal[c]	(b3679)
GALt2_2_BACKW	(2.0) h[c] + gal[c] => gal[e] + (2) h[e]	(b3679)
GALt4_FORW	gal[e] + na1[e] => na1[c] + gal[c]	(b3679)
GALt4_BACKW	na1[c] + gal[c] => gal[e] + na1[e]	(b3679)
GALt4_2_FORW	gal[e] + (2) na1[e] => (2.0) na1[c] + gal[c]	(b3679)
GALt4_2_BACKW	(2.0) na1[c] + gal[c] => gal[e] + (2) na1[e]	(b3679)
GAMYe_FORW	h2o[e] + glygn5[e] => malt[e] + Tyr_ggn[e]	(b3656)
GAMt1r_FORW	gam[e] => gam[c]	(( b2841 or b2943 or b4031)) or (( b2841 or b2943 or b4031)) or (( b2841 or b2943 or b4031))
GAMt1r_BACKW	gam[c] => gam[e]	(( b2841 or b2943 or b4031)) or (( b2841 or b2943 or b4031)) or (( b2841 or b2943 or b4031))
GAPDi_nadp_FORW	nadph[c] + h[c] + 13dpg[c] => pi[c] + nadp[c] + g3p[c]	( b1779 or b2927)
GASNASE2ly_FORW	h2o[l] + n2m2nmasn[l] => Asn_X_Ser_Thr[l] + n2m2nm[l]	(b0828)
GASNASE3ly_FORW	h2o[l] + ksi_deg1[l] => Asn_X_Ser_Thr[l] + ksi_deg2[l]	(b0828)
GASNASEly_FORW	h2o[l] + s2l2n2m2masn[l] => Asn_X_Ser_Thr[l] + s2l2n2m2m[l]	(b0828)
GBEZ_FORW	14glun[c] => h2o[c] + glycogen[c]	b3432
GCALDDm_FORW	gcald[m] + h2o[m] + nad[m] => (2.0) h[m] + nadh[m] + glyclt[m]	(( b0312 or b1014 or b1300 or b1385 or b1415 or b1444 or b1525 or b1746 or b2661 or b3588)) or (( b0312 or b1014 or b1300 or b1385 or b1387 or b1415 or b1444 or b1525 or b1746 or b2661 or b3588)) or (( b0312 or b1014 or b1300 or b1385 or b1415 or b1444 or b1525 or b1746 or b2661 or b3588)) or (( b0312 or b1014 or b1300 or b1385 or b1415 or b1444 or b1525 or b1746 or b2661 or b3588)) or (( b0312 o…
GCC2_FORW	thf[c] + alpam[c] => mlthf[c] + nh4[c] + dhlam[c]	(b2905)
GCC2am_FORW	gly[m] + h[m] + lpam[m] => alpam[m] + co2[m]	(b2905) and (( b0116 or b0304 or b3500 or b3962)) and (b2903) and (b2904)
GCC2am_BACKW	alpam[m] + co2[m] => gly[m] + h[m] + lpam[m]	(b2905) and (( b0116 or b0304 or b3500 or b3962)) and (b2903) and (b2904)
GCC2bim_FORW	alpam[m] + thf[m] => dhlam[m] + mlthf[m] + nh4[m]	(b2905) and (( b0116 or b0304 or b3500 or b3962)) and (b2903) and (b2904)
GCC2cm_FORW	dhlam[m] + nad[m] => h[m] + lpam[m] + nadh[m]	(b2905) and (( b0116 or b0304 or b3500 or b3962)) and (b2903) and (b2904)
GCC2cm_BACKW	h[m] + lpam[m] + nadh[m] => dhlam[m] + nad[m]	(b2905) and (( b0116 or b0304 or b3500 or b3962)) and (b2903) and (b2904)
GCCa_FORW	h[c] + gly[c] + lpro[c] => co2[c] + alpro[c]	( b2904 and ( b2903 and b2903 ) )
GCCam_FORW	gly[m] + h[m] + lpro[m] => alpro[m] + co2[m]	(b2905) and (( b0116 or b0304 or b3500 or b3962)) and (b2903) and (b2904)
GCCam_BACKW	alpro[m] + co2[m] => gly[m] + h[m] + lpro[m]	(b2905) and (( b0116 or b0304 or b3500 or b3962)) and (b2903) and (b2904)
GCCb_FORW	thf[c] + alpro[c] => mlthf[c] + nh4[c] + dhlpro[c]	b2905
GCCbim_FORW	alpro[m] + thf[m] => dhlpro[m] + mlthf[m] + nh4[m]	(b2905) and (( b0116 or b0304 or b3500 or b3962)) and (b2903) and (b2904)
GCCc_FORW	nad[c] + dhlpro[c] => h[c] + nadh[c] + lpro[c]	( ( b0116 or b0304 or b3500 or b3962) or ( b0116 or b0304 or b3500 or b3962) )
GCCcm_FORW	dhlpro[m] + nad[m] => h[m] + lpro[m] + nadh[m]	(b2905) and (( b0116 or b0304 or b3500 or b3962)) and (b2903) and (b2904)
GCCcm_BACKW	h[m] + lpro[m] + nadh[m] => dhlpro[m] + nad[m]	(b2905) and (( b0116 or b0304 or b3500 or b3962)) and (b2903) and (b2904)
GCHOLAt3_FORW	h2o[c] + atp[c] + gchola[c] => h[c] + pi[c] + adp[c] + gchola[e]	(( b0448 or b0449 or b0449 or b0886 or b0886 or b0887 or b0887 or b0914 or b0914)) or (( b0066 or b0127 or b0199 or b0199 or b0262 or b0262 or b0448 or b0448 or b0449 or b0449 or b0490 or b0490 or b0495 or b0495 or b0652 or b0809 or b0809 or b0829 or b0855 or b0855 or b0864 or b0879 or b0886 or b0886 or b0887 or b0887 or b0914 or b0914 or b1126 or b1247 or b1290 or b1441 or b1483 or b1484 or b151…
GDBTALDH_FORW	h2o[c] + nad[c] + gdbtal[c] => (2.0) h[c] + nadh[c] + 4gudbutn[c]	(( b0312 or b1014 or b1300 or b1385 or b1415 or b1444 or b1525 or b1746 or b2661 or b3588))
GFUCS_FORW	nadph[c] + h[c] + gdpddman[c] => nadp[c] + gdpfuc[c]	(b2052)
GGPS_FORW	glyc3p[c] + adpglc[c] => h[c] + adp[c] + glcglycp[c]	b1896
GGT5r_FORW	h2o[r] + leuktrC4[r] => leuktrD4[r] + glu_L[r]	(b3447)
GGT5r_BACKW	leuktrD4[r] + glu_L[r] => h2o[r] + leuktrC4[r]	(b3447)
GHBDHy_FORW	nadph[c] + h[c] + sucsal[c] => nadp[c] + ghb[c]	( b0509 or b2736 or b3125 or b3882)
GHBDHy_BACKW	nadp[c] + ghb[c] => nadph[c] + h[c] + sucsal[c]	( b0509 or b2736 or b3125 or b3882)
GHMT2rm_FORW	ser_L[m] + thf[m] => gly[m] + h2o[m] + mlthf[m]	(b2551)
GHMT2rm_BACKW	gly[m] + h2o[m] + mlthf[m] => ser_L[m] + thf[m]	(b2551)
GHMT3_FORW	h[c] + 3htmelys[c] => gly[c] + 4tmeabut[c]	(b2551) or (b2551)
GHMT3m_FORW	h[m] + 3htmelys[m] => gly[m] + 4tmeabut[m]	(b2551)
GK2_FORW	datp[c] + gmp[c] => gdp[c] + dadp[c]	b3648
GK2_BACKW	gdp[c] + dadp[c] => datp[c] + gmp[c]	b3648
GLA_FORW	nad[c] + udpgalur[c] => (2.0) h[c] + nadh[c] + udpglcur[c]	( b0759 or b2041 or b3788)
GLA_BACKW	(2.0) h[c] + nadh[c] + udpglcur[c] => nad[c] + udpgalur[c]	( b0759 or b2041 or b3788)
GLACO_FORW	(2) h2o[c] + nad[c] + glac[c] => (3.0) h[c] + nadh[c] + glcr[c]	(( b0312 or b1014 or b1300 or b1385 or b1387 or b1415 or b1444 or b1525 or b1746 or b2661 or b3588)) or (( b0312 or b1014 or b1300 or b1385 or b1387 or b1415 or b1444 or b1525 or b1746 or b2661 or b3588)) or (( b0312 or b1300 or b1385 or b1415 or b1444 or b1525 or b1746 or b2661 or b3588)) or (( b0312 or b1014 or b1300 or b1385 or b1387 or b1415 or b1444 or b1525 or b1746 or b2661 or b3588)) or (…
GLACOm_FORW	(2) h2o[m] + nad[m] + glac[m] => (3.0) h[m] + nadh[m] + glcr[m]	(( b0312 or b1014 or b1300 or b1385 or b1415 or b1444 or b1525 or b1746 or b2661 or b3588)) or (( b0312 or b1014 or b1300 or b1385 or b1387 or b1415 or b1444 or b1525 or b1746 or b2661 or b3588)) or (( b0312 or b1014 or b1300 or b1385 or b1415 or b1444 or b1525 or b1746 or b2661 or b3588)) or (( b0312 or b1014 or b1300 or b1385 or b1415 or b1444 or b1525 or b1746 or b2661 or b3588))
GLBRAN_FORW	glygn1[c] => glygn2[c]	(b3432)
GLCAASE1ly_FORW	h2o[l] + hs_deg9[l] => glcur[l] + hs_deg10[l]	(( b0344 or b1617 or b3076))
GLCAASE3_FORW	h2o[c] + trpglcur[c] => h[c] + trp_L[c] + glcur[c]	( b0344 or b1617 or b3076)
GLCAASE4ly_FORW	h2o[l] + cs_a_deg2[l] => glcur[l] + cs_a_deg3[l]	(( b0344 or b1617 or b3076))
GLCAASE5ly_FORW	h2o[l] + cs_c_deg2[l] => glcur[l] + cs_c_deg3[l]	(( b0344 or b1617 or b3076))
GLCAASE6ly_FORW	h2o[l] + cs_d_deg3[l] => glcur[l] + cs_d_deg4[l]	(( b0344 or b1617 or b3076))
GLCAASE7ly_FORW	h2o[l] + cs_e_deg3[l] => glcur[l] + cs_e_deg4[l]	(( b0344 or b1617 or b3076))
GLCAASE8ly_FORW	h2o[l] + ha[l] => glcur[l] + ha_deg1[l]	(( b0344 or b1617 or b3076))
GLCAASE9ly_FORW	(2) h2o[l] + ha_pre1[l] => acgam[l] + glcur[l]	(( b0344 or b1617 or b3076))
GLCGSD_FORW	h2o[c] + glycogen[c] => glc_D[c]	(b3431) or (72395248 or 72396583)
GLCMAN4abc_FORW	h2o[c] + atp[c] + glcman4[e] => h[c] + pi[c] + adp[c] + glcman4[c]	(( b0830 or b1243 or b1329 or b3020 or b3476 or b3544) and ( b0831 or b1244 or b1293 or b1486 or b2178 or b3477 or b3543) and ( b0832 or b1245 or b1292 or b1485 or b2179 or b3478 or b3542) and ( b0151 or b0199 or b0262 or b0366 or b0495 or b0588 or b0652 or b0809 or b0829 or b0829 or b0855 or b0864 or b0879 or b1117 or b1126 or b1246 or b1247 or b1290 or b1291 or b1441 or b1483 or b1484 or b1917 …
GLCMAN6abc_FORW	h2o[c] + atp[c] + glcman6[e] => h[c] + pi[c] + adp[c] + glcman6[c]	(( b0830 or b1243 or b1329 or b3020 or b3476 or b3544) and ( b0831 or b1244 or b1293 or b1486 or b2178 or b3477 or b3543) and ( b0832 or b1245 or b1292 or b1485 or b2179 or b3478 or b3542) and ( b0151 or b0199 or b0262 or b0366 or b0495 or b0588 or b0652 or b0809 or b0829 or b0829 or b0855 or b0864 or b0879 or b1117 or b1126 or b1246 or b1247 or b1290 or b1291 or b1441 or b1483 or b1484 or b1917 …
GLCNt2r_FORW	glcn[e] + h[e] => h[c] + glcn[c]	(( b2365 or b2740 or b3415 or b4265 or b4296 or b4321 or b4476) or ( b2365 or b2740 or b3415 or b4265 or b4296 or b4321 or b4476) or ( b2365 or b2740 or b3415 or b4265 or b4296 or b4321 or b4476))
GLCNt2r_BACKW	h[c] + glcn[c] => glcn[e] + h[e]	(( b2365 or b2740 or b3415 or b4265 or b4296 or b4321 or b4476) or ( b2365 or b2740 or b3415 or b4265 or b4296 or b4321 or b4476) or ( b2365 or b2740 or b3415 or b4265 or b4296 or b4321 or b4476))
GLCOAS_FORW	atp[c] + coa[c] + glutar[c] => pi[c] + adp[c] + glutcoa[c]	b0729
GLCOASYNT_FORW	coa[c] + S_gtrdhdlp[c] => dhlam[c] + glutcoa[c]	(b0726)
GLCURS1_FORW	h2o[c] + xylan4[c] => glcur[c] + xyl4[c]	(15642830 or b4119)
GLCURS1_BACKW	glcur[c] + xyl4[c] => h2o[c] + xylan4[c]	(15642830 or b4119)
GLCURt2r_FORW	glcur[e] + h[e] => h[c] + glcur[c]	( b2246 or b2789 or b3093 or b3127 or b3691 or b4356)
GLCURt2r_BACKW	h[c] + glcur[c] => glcur[e] + h[e]	( b2246 or b2789 or b3093 or b3127 or b3691 or b4356)
GLCURtly_FORW	h[c] + glcur[c] => h[l] + glcur[l]	(( b2789 or b3127 or b3691))
GLCURtly_BACKW	h[l] + glcur[l] => h[c] + glcur[c]	(( b2789 or b3127 or b3691))
GLCabc_FORW	h2o[c] + atp[c] + glc_D[e] => h[c] + pi[c] + adp[c] + glc_D[c]	(b4034 and ( b1311 or b3452 or b4033) and ( b1312 or b4032))
GLCpts_FORW	glc_D[e] + pep[c] => g6p[c] + pyr[c]	(( b0679 or b2417 or b3722)) and (( b0679 or b1101 or b1621 or b2417 or b3722)) and (( b0679 or b1101 or b1621 or b2417 or b3722) or ( b0679 or b1101 or b1621))
GLCt1_FORW	glc_D[e] => glc_D[c]	(( b2841 or b2943)) or (( b2841 or b2943 or b4031)) or (( b2841 or b2943 or b4031)) or (( b2841 or b2943 or b4031)) or (( b2841 or b2943 or b4031)) or (( b2841 or b2943 or b4031)) or (( b2841 or b2943 or b4031)) or (( b2841 or b2943 or b4031)) or (( b2841 or b2943 or b4031)) or (( b2841 or b2943 or b4031)) or (( b2841 or b2943 or b4031)) or (( b2841 or b2943 or b4031)) or (( b2841 or b2943))
GLCt1_BACKW	glc_D[c] => glc_D[e]	(( b2841 or b2943)) or (( b2841 or b2943 or b4031)) or (( b2841 or b2943 or b4031)) or (( b2841 or b2943 or b4031)) or (( b2841 or b2943 or b4031)) or (( b2841 or b2943 or b4031)) or (( b2841 or b2943 or b4031)) or (( b2841 or b2943 or b4031)) or (( b2841 or b2943 or b4031)) or (( b2841 or b2943 or b4031)) or (( b2841 or b2943 or b4031)) or (( b2841 or b2943 or b4031)) or (( b2841 or b2943))
GLCt2_2_FORW	glc_D[e] + (2) h[e] => (2.0) h[c] + glc_D[c]	(b3679)
GLCt2_2_BACKW	(2.0) h[c] + glc_D[c] => glc_D[e] + (2) h[e]	(b3679)
GLCt2r_FORW	glc_D[e] + h[e] => h[c] + glc_D[c]	(b3679)
GLCt2r_BACKW	h[c] + glc_D[c] => glc_D[e] + h[e]	(b3679)
GLCt4_FORW	glc_D[e] + na1[e] => na1[c] + glc_D[c]	(b3679) or (b3679) or (b3679) or (157671931) or (b3679)
GLCt4_BACKW	na1[c] + glc_D[c] => glc_D[e] + na1[e]	(b3679) or (b3679) or (b3679) or (157671931) or (b3679)
GLCt4_2_FORW	glc_D[e] + (2) na1[e] => (2.0) na1[c] + glc_D[c]	(b3679)
GLCt4_2_BACKW	(2.0) na1[c] + glc_D[c] => glc_D[e] + (2) na1[e]	(b3679)
GLCtg_FORW	glc_D[c] => glc_D[g]	(( b2841 or b2943 or b4031))
GLCtg_BACKW	glc_D[g] => glc_D[c]	(( b2841 or b2943 or b4031))
GLMS_syn_FORW	(2) h[c] + gln_L[c] + akg[c] + (2) fdxr_2_2[c] => (2.0) glu_L[c] + (2.0) fdxo_2_2[c]	b3212
GLNALANaEx_FORW	ala_L[c] + gln_L[e] + na1[e] => gln_L[c] + ala_L[e] + na1[c]	(( b1729 or b3528 or b4077))
GLNASNNaEx_FORW	asn_L[c] + gln_L[e] + na1[e] => gln_L[c] + asn_L[e] + na1[c]	(( b1729 or b3528 or b4077))
GLNCYSNaEx_FORW	cys_L[c] + gln_L[e] + na1[e] => gln_L[c] + cys_L[e] + na1[c]	(( b1729 or b3528 or b4077))
GLNSERNaEx_FORW	ser_L[c] + gln_L[e] + na1[e] => gln_L[c] + ser_L[e] + na1[c]	(( b1729 or b3528 or b4077))
GLNSP1_FORW	nh4[c] + atp[c] + uaaAgla[c] => h[c] + pi[c] + adp[c] + uaaAgtla[c]	(( b1297 or b3870) and ( b1297 or b3870) and ( b1297 or b3870) and ( b1297 or b3870))
GLNSP2_FORW	nh4[c] + atp[c] + uaaGgla[c] => h[c] + pi[c] + adp[c] + uaaGgtla[c]	( b1297 or b3870)
GLNSP3_FORW	nh4[c] + atp[c] + uaagmda[c] => h[c] + pi[c] + adp[c] + uaagtmda[c]	(( b1297 or b3870) and ( b1297 or b3870) and ( b1297 or b3870) and ( b1297 or b3870))
GLNTHRNaEx_FORW	thr_L[c] + gln_L[e] + na1[e] => gln_L[c] + thr_L[e] + na1[c]	(( b1729 or b3528 or b4077))
GLNt2r_FORW	gln_L[e] + h[e] => h[c] + gln_L[c]	( ( b0112 or b0260 or b0402 or b0576 or b1453 or b2156 or b2663 or b3795 or b4208) or ( b0112 or b0260 or b0402 or b0576 or b1453 or b2156 or b2663 or b3795 or b4208) or ( b0112 or b0260 or b0402 or b0576 or b1453 or b2156 or b2663 or b3795 or b4208) or ( b0112 or b0260 or b0402 or b0576 or b1453 or b2156 or b2663 or b3795 or b4208) )
GLNt2r_BACKW	h[c] + gln_L[c] => gln_L[e] + h[e]	( ( b0112 or b0260 or b0402 or b0576 or b1453 or b2156 or b2663 or b3795 or b4208) or ( b0112 or b0260 or b0402 or b0576 or b1453 or b2156 or b2663 or b3795 or b4208) or ( b0112 or b0260 or b0402 or b0576 or b1453 or b2156 or b2663 or b3795 or b4208) or ( b0112 or b0260 or b0402 or b0576 or b1453 or b2156 or b2663 or b3795 or b4208) )
GLPASE1_FORW	(3) pi[c] + glygn2[c] => (3.0) g1p[c] + dxtrn[c]	(( b3417 or b3428)) or (( b3417 or b3428)) or (( b3417 or b3428))
GLPASE2_FORW	(7) h2o[c] + glygn3[c] => (7.0) glc_D[c] + Tyr_ggn[c]	(( b3417 or b3428)) or (( b3417 or b3428)) or (( b3417 or b3428))
GLS_FORW	(3) h2o[c] + glucan4[c] => (4.0) glc_D[c]	(15642799 or (b2132 or b2132) or 15644272)
GLS2_FORW	(5) h2o[c] + glucan6[c] => (6.0) glc_D[c]	(15644272 or (b2132 or b2132) or 15642799)
GLU5Km_FORW	atp[m] + glu_L[m] => adp[m] + glu5p[m]	(( b0242 or b0243))
GLUDxi_FORW	h2o[c] + glu_L[c] + nad[c] => h[c] + nadh[c] + nh4[c] + akg[c]	(b1761)
GLUDxm_FORW	glu_L[m] + h2o[m] + nad[m] => akg[m] + h[m] + nadh[m] + nh4[m]	(b1761) or (b1761)
GLUDxm_BACKW	akg[m] + h[m] + nadh[m] + nh4[m] => glu_L[m] + h2o[m] + nad[m]	(b1761) or (b1761)
GLUDyi_FORW	nadph[c] + h[c] + nh4[c] + akg[c] => h2o[c] + nadp[c] + glu_L[c]	(b1761)
GLUDym_FORW	glu_L[m] + h2o[m] + nadp[m] => akg[m] + h[m] + nadph[m] + nh4[m]	(b1761) or (b1761)
GLUDym_BACKW	akg[m] + h[m] + nadph[m] + nh4[m] => glu_L[m] + h2o[m] + nadp[m]	(b1761) or (b1761)
GLUK_syn_FORW	atp[c] + glc_B[c] => h[c] + adp[c] + g6p_B[c]	b2388
GLUNm_FORW	h2o[m] + gln_L[m] => glu_L[m] + nh4[m]	(( b0485 or b1524)) or (( b0485 or b1524)) or (( b0485 or b1524))
GLUS_F420_FORW	gln_L[c] + akg[c] + f420_2h2[c] => (2.0) glu_L[c] + f420_2[c]	(72395369 or b3212 or 72395371) and (( b2146 or b2468 or b2878 or b2887 or b3213))
GLUSx_FORW	h[c] + nadh[c] + gln_L[c] + akg[c] => (2.0) glu_L[c] + nad[c]	(b3212 and ( b2146 or b2468 or b2878 or b2887 or b3213))
GLUSz_FORW	(2) h[c] + gln_L[c] + akg[c] + fdxr_42[c] => (2.0) glu_L[c] + fdxo_42[c]	b3212
GLUTCOADHc_FORW	h[c] + fad[c] + glutcoa[c] => co2[c] + b2coa[c] + fadh2[c]	( b0039 or b1695)
GLUTCOADHm_FORW	fad[m] + h[m] + glutcoa[m] => co2[m] + fadh2[m] + b2coa[m]	(( b0039 or b1695)) or (( b0039 or b1695))
GLUTRS_Gln_FORW	atp[c] + glu_L[c] + trnagln[c] => ppi[c] + amp[c] + glutrna_gln[c]	(( b0680 or b2400))
GLUTRSm_FORW	atp[m] + glu_L[m] + trnaglu[m] => amp[m] + glutrna[m] + ppi[m]	( b0144 or b2400)
GLUVESSEC_FORW	h2o[c] + atp[c] + glu_L[c] => h[c] + pi[c] + adp[c] + glu_L[e]	(( b2789 or b3127 or b3691 or b4356)) or (( b2789 or b3127 or b3691)) or (( b2789 or b3127 or b3691 or b4356))
GLUabc_FORW	h2o[c] + atp[c] + glu_L[e] => h[c] + pi[c] + adp[c] + glu_L[c]	(( b0066 or b0127 or b0151 or b0199 or b0262 or b0366 or b0448 or b0449 or b0490 or b0495 or b0588 or b0652 or b0760 or b0765 or b0794 or b0794 or b0809 or b0820 or b0829 or b0829 or b0855 or b0864 or b0879 or b0886 or b0933 or b0949 or b1117 or b1126 or b1246 or b1247 or b1290 or b1291 or b1441 or b1483 or b1484 or b1513 or b1709 or b1756 or b1858 or b1900 or b1917 or b2129 or b2149 or b2180 or …
GLUt2r_FORW	glu_L[e] + h[e] => h[c] + glu_L[c]	( b1729 or b3528 or b4077)
GLUt4_FORW	glu_L[e] + na1[e] => glu_L[c] + na1[c]	( b1729 or b3528 or b4077)
GLUt6_FORW	k[c] + glu_L[e] + h[e] + (3) na1[e] => h[c] + glu_L[c] + k[e] + (3.0) na1[c]	( b3528 or b4077)
GLXO2p_FORW	glx[x] + h2o[x] + o2[x] => h2o2[x] + h[x] + oxa[x]	(b3605) or (b3605) or (b3605)
GLYALDDr_FORW	h2o[c] + nad[c] + glyald[c] => (2.0) h[c] + nadh[c] + glyc_R[c]	( b0312 or b1014 or b1300 or b1385 or b1415 or b1444 or b1525 or b1746 or b2661 or b3588)
GLYALDDr_BACKW	(2.0) h[c] + nadh[c] + glyc_R[c] => h2o[c] + nad[c] + glyald[c]	( b0312 or b1014 or b1300 or b1385 or b1415 or b1444 or b1525 or b1746 or b2661 or b3588)
GLYALDt_FORW	glyald[e] => glyald[c]	(b0875)
GLYALDt_BACKW	glyald[c] => glyald[e]	(b0875)
GLYATm_FORW	accoa[m] + gly[m] => coa[m] + 2aobut[m]	(( b0776 or b3617))
GLYATm_BACKW	coa[m] + 2aobut[m] => accoa[m] + gly[m]	(( b0776 or b3617))
GLYBabc_FORW	h2o[c] + atp[c] + glyb[e] => h[c] + pi[c] + adp[c] + glyb[c]	(( b0066 or b0127 or b0151 or b0199 or b0262 or b0366 or b0448 or b0449 or b0490 or b0495 or b0588 or b0652 or b0765 or b0794 or b0794 or b0809 or b0829 or b0829 or b0855 or b0864 or b0879 or b0933 or b1117 or b1126 or b1246 or b1247 or b1290 or b1291 or b1441 or b1483 or b1484 or b1513 or b1756 or b1858 or b1900 or b1917 or b2129 or b2149 or b2180 or b2180 or b2211 or b2306 or b2422 or b2547 or …
GLYBt2r_FORW	glyb[e] + h[e] => h[c] + glyb[c]	(( b0040 or b0314 or b1801) or ( b0040 or b0314 or b1801))
GLYBt2r_BACKW	h[c] + glyb[c] => glyb[e] + h[e]	(( b0040 or b0314 or b1801) or ( b0040 or b0314 or b1801))
GLYC3Pabc_FORW	h2o[c] + atp[c] + glyc3p[e] => h[c] + pi[c] + adp[c] + glyc3p[c]	(( b1311 or b3452 or b4033) and b3453 and ( b1312 or b3451))
GLYC3Pt6_FORW	pi[c] + glyc3p[e] => pi[e] + glyc3p[c]	(( b2240 or b3666 or b3667 or b4356))
GLYCDy_FORW	nadp[c] + glyc[c] => nadph[c] + h[c] + dha[c]	( b0207 or b1771 or b1781 or b3012)
GLYCL_2_FORW	mlthf[c] + nadh[c] + nh4[c] + co2[c] => gly[c] + thf[c] + nad[c]	b2905
GLYCLm_FORW	gly[m] + nad[m] + thf[m] => co2[m] + mlthf[m] + nadh[m] + nh4[m]	( b2905 and b2903 and b2904 and ( b0116 or b0304 or b3500 or b3962) )
GLYCOe_FORW	(1124) h2o[e] + glycogen1500[e] => (750.0) glc_D[e] + (375.0) malt[e]	( b0403 or b3571 or b4239)
GLYCTO1_FORW	o2[c] + glyclt[c] => h2o2[c] + glx[c]	(( b1687 or b2979 or b4463))
GLYCTO1p_FORW	o2[x] + glyclt[x] => glx[x] + h2o2[x]	(b3605) or (b3605) or (b3605)
GLYCTO_syn_FORW	nad[c] + glyclt[c] => h[c] + nadh[c] + glx[c]	((( b1687 or b2979 or b4463) or 1653190) and b4468 and ( b0306 or b4467))
GLYCt_FORW	glyc[c] => glyc[e]	(b0875)
GLYCt_BACKW	glyc[e] => glyc[c]	(b0875)
GLYCt1_FORW	glyc[e] => glyc[c]	b3927
GLYKm_FORW	atp[m] + glyc[m] => adp[m] + glyc3p[m] + h[m]	(( b3564 or b3926)) or (( b3564 or b3926)) or (( b3564 or b3926)) or (2713)
GLYOX_1_FORW	lgt_S[c] => gthrd[c] + mthgxl[c]	b1651
GLYOX_1_BACKW	gthrd[c] + mthgxl[c] => lgt_S[c]	b1651
GLYOXm_FORW	h2o[m] + lgt_S[m] => gthrd[m] + h[m] + lac_D[m]	(b0212)
GLYabcpp_FORW	h2o[c] + atp[c] + gly[p] => h[c] + pi[c] + gly[c] + adp[c]	(( b0653 or b0654 or b1918 or b3270)) and (26988032) and (( b0653 or b0654 or b3269)) and (( b0066 or b0127 or b0151 or b0199 or b0262 or b0366 or b0448 or b0449 or b0490 or b0495 or b0588 or b0652 or b0794 or b0794 or b0809 or b0829 or b0829 or b0855 or b0864 or b0879 or b0886 or b0933 or b0949 or b1117 or b1126 or b1246 or b1247 or b1290 or b1441 or b1483 or b1484 or b1513 or b1756 or b1858 or …
GLYabcpp_BACKW	h[c] + pi[c] + gly[c] + adp[c] => h2o[c] + atp[c] + gly[p]	(( b0653 or b0654 or b1918 or b3270)) and (26988032) and (( b0653 or b0654 or b3269)) and (( b0066 or b0127 or b0151 or b0199 or b0262 or b0366 or b0448 or b0449 or b0490 or b0495 or b0588 or b0652 or b0794 or b0794 or b0809 or b0829 or b0829 or b0855 or b0864 or b0879 or b0886 or b0933 or b0949 or b1117 or b1126 or b1246 or b1247 or b1290 or b1441 or b1483 or b1484 or b1513 or b1756 or b1858 or …
GLYt2r_FORW	gly[e] + h[e] => h[c] + gly[c]	(( b0112 or b0260 or b0402 or b0576 or b1453 or b2156 or b2663 or b3795 or b4208) or ( b0112 or b0260 or b0402 or b0576 or b1453 or b2156 or b2663 or b3795 or b4208))
GLYt4_FORW	gly[e] + na1[e] => gly[c] + na1[c]	(b0007)
GLYt4_BACKW	gly[c] + na1[c] => gly[e] + na1[e]	(b0007)
GM1LIPAabcpp_FORW	h2o[c] + atp[c] + hghhlipa[c] => h[c] + pi[c] + adp[c] + hghhlipa[p]	( b0066 or b0262 or b0448 or b0449 or b0490 or b0652 or b0794 or b0809 or b0829 or b0855 or b0864 or b0879 or b0886 or b0887 or b0914 or b1917 or b2129 or b2211 or b2422 or b2677 or b3271 or b3450 or b3455 or b3567 or b3725 or b4035 or b4106 or b4287)
GM2LIPAabcpp_FORW	h2o[c] + atp[c] + hghhlipan[c] => h[c] + pi[c] + adp[c] + hghhlipan[p]	( b0066 or b0262 or b0448 or b0449 or b0490 or b0652 or b0794 or b0809 or b0829 or b0855 or b0864 or b0879 or b0886 or b0887 or b0914 or b1917 or b2129 or b2211 or b2422 or b2677 or b3271 or b3450 or b3455 or b3567 or b3725 or b4035 or b4106 or b4287)
GMPS_FORW	nh4[c] + atp[c] + xmp[c] => (2.0) h[c] + ppi[c] + amp[c] + gmp[c]	(72397611 or b2507 or 72396505 or ( b2507 or b3360))
GMT1_FORW	gdpmann[c] + decd_tb[c] => gdp[c] + decdman1p_tb[c]	(( b0657 or b2254))
GMT2_FORW	(3) gdpmann[c] + harab_D[c] => (3.0) h[c] + (3.0) gdp[c] + mharab_D[c]	(( b0657 or b2254))
GNNUC_FORW	h2o[c] + gsn[c] => rib_D[c] + gua[c]	(( b0030 or b0651 or b2162))
GPAM_hs_FORW	glyc3p[c] + Rtotalcoa[c] => coa[c] + alpa_hs[c]	(b4041)
GPAM_hs_16_0_FORW	pmtcoa[c] + glyc3p[c] => coa[c] + alpha_hs_16_0[c]	b4041
GPAM_hs_16_1_FORW	pmtcoa[c] + glyc3p[c] => coa[c] + alpa_hs_16_0[c]	b4041
GPAM_hs_18_0_FORW	stcoa[c] + glyc3p[c] => coa[c] + alpha_hs_18_0[c]	b4041
GPAM_hs_18_1_FORW	glyc3p[c] + odecoa[c] => coa[c] + alpha_hs_18_1[c]	b4041
GPAM_hs_18_2_FORW	glyc3p[c] + lnlccoa[c] => coa[c] + alpha_hs_18_2[c]	b4041
GPAM_hs_18_3_FORW	glyc3p[c] + odecoa[c] => coa[c] + alpa_hs_18_1[c]	b4041
GPAM_hs_18_4_FORW	glyc3p[c] + lnlccoa[c] => coa[c] + alpa_hs_18_2[c]	b4041
GPAM_hs_20_4_FORW	glyc3p[c] + arachdcoa[c] => coa[c] + alpha_hs_20_4[c]	b4041
GPAMm_hs_FORW	glyc3p[m] + Rtotalcoa[m] => coa[m] + alpa_hs[m]	(b4041)
GRTT2_FORW	ipdp[c] + 3hgrdp[c] => ppi[c] + 3hfrdp[c]	(( b0421 or b3187)) or (b0174) or (b0174) or (b0174)
GSNt4_FORW	gsn[e] + na1[e] => na1[c] + gsn[c]	(( b2161 or b2164 or b2393)) or (( b2161 or b2164 or b2393))
GSNt5_FORW	gsn[e] + (2) na1[e] => (2.0) na1[c] + gsn[c]	(( b2161 or b2164 or b2393))
GTHOm_FORW	gthox[m] + h[m] + nadph[m] => (2.0) gthrd[m] + nadp[m]	(( b0116 or b0304 or b3500 or b3962))
GTHPe_FORW	(2) gthrd[e] + h2o2[e] => gthox[e] + (2.0) h2o[e]	(b1710) or (b1710)
GTHPe_BACKW	gthox[e] + (2.0) h2o[e] => (2) gthrd[e] + h2o2[e]	(b1710) or (b1710)
GTHPm_FORW	(2) gthrd[m] + h2o2[m] => gthox[m] + (2.0) h2o[m]	(b0605) or (b1710) or (b0605)
GTHPm_BACKW	gthox[m] + (2.0) h2o[m] => (2) gthrd[m] + h2o2[m]	(b0605) or (b1710) or (b0605)
GTHRDH_syn_FORW	h2o[c] + gthrd[c] => glu_L[c] + cgly[c]	b3447
GTHRDabcv_FORW	gthrd[c] + atp[v] + h2o[v] => adp[v] + gthrd[v] + h[v] + pi[v]	( b0448 or b0449 or b0449 or b0886 or b0887 or b0887 or b0914 or b2180 or b3271)
GTMLT_FORW	ala_L[c] + gthrd[c] => cgly[c] + gluala[c]	(b3447)
GTMLTe_FORW	ala_L[c] + gthrd[c] => cgly[e] + gluala[e]	b3447
GTPCII_FORW	(3) h2o[c] + gtp[c] => (2.0) h[c] + ppi[c] + for[c] + 25dhpp[c]	( b1277 or b3041)
GTPCI_1_FORW	h2o[c] + gtp[c] => for[c] + ahdt[c]	(b2153)
GTPCIn_FORW	h2o[n] + gtp[n] => h[n] + for[n] + ahdt[n]	(b2153)
GTPH1_FORW	(2) h2o[c] + gtp[c] => (2.0) h[c] + (2.0) pi[c] + gmp[c]	(( b2784 or b3650))
GUDBUTNAH_FORW	h2o[c] + 4gudbutn[c] => 4abut[c] + urea[c]	(b2937)
GULNLtex_FORW	guln_L[e] => guln_L[p]	( ( b0241 or b0929 or b1377 or b2215) or ( b0241 or b0929 or b1377 or b2215) or ( b0241 or b0929 or b1377 or b2215) or ( b0241 or b0929 or b1377 or b2215) )
GULNLtex_BACKW	guln_L[p] => guln_L[e]	( ( b0241 or b0929 or b1377 or b2215) or ( b0241 or b0929 or b1377 or b2215) or ( b0241 or b0929 or b1377 or b2215) or ( b0241 or b0929 or b1377 or b2215) )
GalMr_FORW	Glc_aD[c] => glc_bD[c]	b0756
GalMr_BACKW	glc_bD[c] => Glc_aD[c]	b0756
H2CO3D_FORW	h2o[c] + co2[c] => h2co3[c]	(( b0126 or b0339))
H2CO3D_BACKW	h2co3[c] => h2o[c] + co2[c]	(( b0126 or b0339))
H2CO3_NAt_syn_FORW	na1[p] + hco3[p] => hco3[c] + na1[c]	(1653104 or b1206)
H2Ot_FORW	h2o[e] => h2o[c]	(b3679)
H2Ot_BACKW	h2o[c] => h2o[e]	(b3679)
H2Otu_syn_FORW	h2o[u] => h2o[c]	b0875
H2Otu_syn_BACKW	h2o[c] => h2o[u]	b0875
H4MPTGL_atp_FORW	atp[c] + glu_L[c] + h4mpt[c] => h[c] + pi[c] + adp[c] + h4spt[c]	(b0852)
H4MPTGL_gtp_FORW	gtp[c] + glu_L[c] + h4mpt[c] => h[c] + pi[c] + gdp[c] + h4spt[c]	(b0852)
HACD10p_FORW	3hxccoa[x] + nad[x] => 3ohxccoa[x] + h[x] + nadh[x]	( b1093 or b1271 or b1619 or b2137 or b2426 or b2426 or b2774 or b2842 or b2842 or b4266)
HACD10p_BACKW	3ohxccoa[x] + h[x] + nadh[x] => 3hxccoa[x] + nad[x]	( b1093 or b1271 or b1619 or b2137 or b2426 or b2426 or b2774 or b2842 or b2842 or b4266)
HACD1i_FORW	nad[c] + 3hbcoa[c] => h[c] + nadh[c] + aacoa[c]	( ( b1393 or b1395 or b2341 or b3846) or ( b0036 or b1393 or b1395 or b2341 or b3846) )
HACD1m_FORW	aacoa[m] + h[m] + nadh[m] => nad[m] + 3hbcoa[m]	(( b1093 or b2426 or b2705 or b2774 or b4266)) or (( b1395 or b2341 or b3846)) or (( b1393 or b1395 or b2341 or b3846)) and (( b1397 or b2224 or b2342 or b2844 or b3845))
HACD1m_BACKW	nad[m] + 3hbcoa[m] => aacoa[m] + h[m] + nadh[m]	(( b1093 or b2426 or b2705 or b2774 or b4266)) or (( b1395 or b2341 or b3846)) or (( b1393 or b1395 or b2341 or b3846)) and (( b1397 or b2224 or b2342 or b2844 or b3845))
HACD1x_FORW	h[x] + nadh[x] + aacoa[x] => nad[x] + 3hbcoa[x]	(( b1395 or b2341 or b3846)) or (( b1093 or b2137 or b2426 or b2842 or b4266))
HACD1x_BACKW	nad[x] + 3hbcoa[x] => h[x] + nadh[x] + aacoa[x]	(( b1395 or b2341 or b3846)) or (( b1093 or b2137 or b2426 or b2842 or b4266))
HACD2i_FORW	nad[c] + 3hhcoa[c] => h[c] + nadh[c] + 3ohcoa[c]	( ( b1393 or b1395 or b2341 or b3846) or ( b0036 or b1393 or b1395 or b2341 or b3846) )
HACD3i_FORW	nad[c] + 3hocoa[c] => h[c] + nadh[c] + 3oocoa[c]	( ( b0036 or b1393 or b1395 or b2341 or b3846) or ( b1393 or b1395 or b2341 or b3846) )
HACD4i_FORW	nad[c] + 3hdcoa[c] => h[c] + nadh[c] + 3odcoa[c]	( ( b1393 or b1395 or b2341 or b3846) or ( b0036 or b1393 or b1395 or b2341 or b3846) )
HACD4p_FORW	3odcoa[x] + h[x] + nadh[x] => 3hdcoa[x] + nad[x]	( b1093 or b1271 or b1619 or b2137 or b2426 or b2426 or b2774 or b2842 or b2842 or b4266)
HACD4p_BACKW	3hdcoa[x] + nad[x] => 3odcoa[x] + h[x] + nadh[x]	( b1093 or b1271 or b1619 or b2137 or b2426 or b2426 or b2774 or b2842 or b2842 or b4266)
HACD5i_FORW	nad[c] + 3hddcoa[c] => h[c] + nadh[c] + 3oddcoa[c]	( ( b1393 or b1395 or b2341 or b3846) or ( b0036 or b1393 or b1395 or b2341 or b3846) )
HACD5p_FORW	3oddcoa[x] + h[x] + nadh[x] => 3hddcoa[x] + nad[x]	( b1093 or b1271 or b1619 or b2137 or b2426 or b2426 or b2774 or b2842 or b2842 or b4266)
HACD5p_BACKW	3hddcoa[x] + nad[x] => 3oddcoa[x] + h[x] + nadh[x]	( b1093 or b1271 or b1619 or b2137 or b2426 or b2426 or b2774 or b2842 or b2842 or b4266)
HACD6i_FORW	nad[c] + 3htdcoa[c] => h[c] + nadh[c] + 3otdcoa[c]	( ( b1393 or b1395 or b2341 or b3846) or ( b0036 or b1393 or b1395 or b2341 or b3846) )
HACD6p_FORW	3otdcoa[x] + h[x] + nadh[x] => 3htdcoa[x] + nad[x]	( b1093 or b1271 or b1619 or b2137 or b2426 or b2426 or b2774 or b2842 or b2842 or b4266)
HACD6p_BACKW	3htdcoa[x] + nad[x] => 3otdcoa[x] + h[x] + nadh[x]	( b1093 or b1271 or b1619 or b2137 or b2426 or b2426 or b2774 or b2842 or b2842 or b4266)
HACD7i_FORW	nad[c] + 3hhdcoa[c] => h[c] + nadh[c] + 3ohdcoa[c]	( ( b1393 or b1395 or b2341 or b3846) or ( b0036 or b1393 or b1395 or b2341 or b3846) )
HACD7p_FORW	3ohdcoa[x] + h[x] + nadh[x] => 3hhdcoa[x] + nad[x]	( b1093 or b1271 or b1619 or b2137 or b2426 or b2426 or b2774 or b2842 or b2842 or b4266)
HACD7p_BACKW	3hhdcoa[x] + nad[x] => 3ohdcoa[x] + h[x] + nadh[x]	( b1093 or b1271 or b1619 or b2137 or b2426 or b2426 or b2774 or b2842 or b2842 or b4266)
HACD8i_FORW	nad[c] + 3hodcoa[c] => h[c] + nadh[c] + 3oodcoa[c]	( ( b1393 or b1395 or b2341 or b3846) or ( b0036 or b1393 or b1395 or b2341 or b3846) )
HACD8p_FORW	3ohodcoa[x] + h[x] + nadh[x] => 3hodcoa[x] + nad[x]	( b1093 or b1271 or b1619 or b2137 or b2426 or b2426 or b2774 or b2842 or b2842 or b4266)
HACD8p_BACKW	3hodcoa[x] + nad[x] => 3ohodcoa[x] + h[x] + nadh[x]	( b1093 or b1271 or b1619 or b2137 or b2426 or b2426 or b2774 or b2842 or b2842 or b4266)
HACD9m_FORW	nad[m] + 3hmbcoa[m] => h[m] + nadh[m] + 2maacoa[m]	(( b1093 or b2426 or b2705 or b2774 or b4266))
HACD9m_BACKW	h[m] + nadh[m] + 2maacoa[m] => nad[m] + 3hmbcoa[m]	(( b1093 or b2426 or b2705 or b2774 or b4266))
HACDp_FORW	nad[x] + 3hacoa[x] => h[x] + nadh[x] + 3oacoa[x]	(( b1093 or b1271 or b1619 or b2137 or b2426 or b2426 or b2774 or b2842 or b2842 or b4266))
HACDp_BACKW	h[x] + nadh[x] + 3oacoa[x] => nad[x] + 3hacoa[x]	(( b1093 or b1271 or b1619 or b2137 or b2426 or b2426 or b2774 or b2842 or b2842 or b4266))
HACNHm_FORW	b124tc[m] + h2o[m] => hicit[m]	( b0072 or b0771 or b1276)
HACNHm_BACKW	hicit[m] => b124tc[m] + h2o[m]	( b0072 or b0771 or b1276)
HADPCOADH_FORW	3hadpcoa[c] => oxadpcoa[c] + h2[c]	(( b0036 or b1393 or b1394 or b2262 or b2919 or b3846)) and (( b1395 or b2341 or b3846))
HAMR_FORW	(2) h[c] + nadh[c] + ham[c] => h2o[c] + nh4[c] + nad[c]	(b0873 or b0873)
HBZOPT10m_FORW	4hbz[m] + decdp[m] => ppi[m] + 3dphb[m]	(b4040)
HBZOPT6m_FORW	4hbz[m] + hexdp[m] => 3ophb_5[m] + ppi[m]	b4040
HBZOPT6m_1_FORW	4hbz[m] + octdp_5[m] => 3ophb_5[m] + ppi[m]	(b0428) or (b3187) or (b4040)
HCITS_FORW	h2o[c] + accoa[c] + akg[c] => h[c] + coa[c] + hcit[c]	(b0074 or b0074)
HCITSn_FORW	accoa[n] + akg[n] + h2o[n] => coa[n] + h[n] + hcit[n]	( b0074 or b0074 )
HDCAt2pp_FORW	h[p] + hdca[p] => h[c] + hdca[c]	b2344
HEMEOSm_FORW	frdp[m] + h2o[m] + pheme[m] => hemeO[m] + ppi[m]	b0428
HEPT1N_FORW	adphep_LD[c] + lipan[c] => h[c] + adp[c] + hlipan[c]	b3621
HEPT2N_FORW	adphep_LD[c] + hlipan[c] => h[c] + adp[c] + hhlipan[c]	( b3620 or b3632)
HEPT5_FORW	adphep_LD[c] + ghhlipa[c] => h[c] + adp[c] + hghhlipa[c]	b3632
HEPT5N_FORW	adphep_LD[c] + ghhlipan[c] => h[c] + adp[c] + hghhlipan[c]	b3632
HEXTT_FORW	ipdp[c] + hexdp[c] => ppi[c] + hepdp[c]	(( b0421 or b3187))
HGR_FORW	nadph[c] + hg2[c] => h[c] + nadp[c] + hg0[c]	( b0116 or b0304 or b3500 or b3962)
HGR_BACKW	h[c] + nadp[c] + hg0[c] => nadph[c] + hg2[c]	( b0116 or b0304 or b3500 or b3962)
HHDDI_FORW	2hh24dd[c] => 2ohed[c]	b1180
HHDDI_BACKW	2ohed[c] => 2hh24dd[c]	b1180
HHDDI_1_FORW	2hh24dd[c] => 2oh3d[c]	b1180
HHDDI_1_BACKW	2oh3d[c] => 2hh24dd[c]	b1180
HIBDkt_FORW	nad[c] + 3hmp[c] => h[c] + nadh[c] + mmtsa[c]	( b0509 or b2736 or b3125 or b3882)
HIBDm_FORW	nad[m] + 3hmp[m] => h[m] + nadh[m] + 2mop[m]	(( b0509 or b2736 or b3125 or b3882))
HIBDm_BACKW	h[m] + nadh[m] + 2mop[m] => nad[m] + 3hmp[m]	(( b0509 or b2736 or b3125 or b3882))
HICITDm_FORW	hicit[m] + nad[m] => h[m] + nadh[m] + oxag[m]	( b0073 or b1136 or b1800)
HICITDm_BACKW	h[m] + nadh[m] + oxag[m] => hicit[m] + nad[m]	( b0073 or b1136 or b1800)
HISTASE_FORW	h2o[c] + o2[c] + hista[c] => nh4[c] + h2o2[c] + im4act[c]	(b1386) or (b1386) or (b1386)
HISTRSm_FORW	atp[m] + his_L[m] + trnahis[m] => amp[m] + histrna[m] + ppi[m]	b2514
HISt2r_FORW	h[e] + his_L[e] => h[c] + his_L[c]	( ( b0112 or b0260 or b0402 or b0576 or b1453 or b2156 or b2663 or b3795 or b4208) or ( b0112 or b0260 or b0402 or b0576 or b1453 or b2156 or b2663 or b3795 or b4208) or ( b0112 or b0260 or b0402 or b0576 or b1453 or b2156 or b2663 or b3795 or b4208) or ( b0112 or b0260 or b0402 or b0576 or b1453 or b2156 or b2663 or b3795 or b4208) )
HISt2r_BACKW	h[c] + his_L[c] => h[e] + his_L[e]	( ( b0112 or b0260 or b0402 or b0576 or b1453 or b2156 or b2663 or b3795 or b4208) or ( b0112 or b0260 or b0402 or b0576 or b1453 or b2156 or b2663 or b3795 or b4208) or ( b0112 or b0260 or b0402 or b0576 or b1453 or b2156 or b2663 or b3795 or b4208) or ( b0112 or b0260 or b0402 or b0576 or b1453 or b2156 or b2663 or b3795 or b4208) )
HKtpp_FORW	h2o[c] + atp[c] + k[p] => pi[c] + adp[c] + k[c] + h[p]	( b0698 and ( b0484 or b0697 or b3469) and b0696 )
HMPK2_FORW	ctp[c] + 4ahmmp[c] => h[c] + 4ampm[c] + cdp[c]	( b2103 or b3993)
HMPK3_FORW	utp[c] + 4ahmmp[c] => h[c] + 4ampm[c] + udp[c]	( b2103 or b3993)
HMPK4_FORW	gtp[c] + 4ahmmp[c] => h[c] + 4ampm[c] + gdp[c]	( b2103 or b3993)
HMPSCD_FORW	nad[c] + hmpscoa[c] => h[c] + nadh[c] + sbzcoa[c]	( ( b1093 or b1619 or b2137 or b2426 or b2774 or b2842 or b3003 or b4266) and ( b0596 or b1093 or b1271 or b1539 or b1619 or b2137 or b2426 or b2541 or b2705 or b2774 or b2842 or b2902 or b3003 or b4249 or b4266) )
HMPSCD_BACKW	h[c] + nadh[c] + sbzcoa[c] => nad[c] + hmpscoa[c]	( ( b1093 or b1619 or b2137 or b2426 or b2774 or b2842 or b3003 or b4266) and ( b0596 or b1093 or b1271 or b1539 or b1619 or b2137 or b2426 or b2541 or b2705 or b2774 or b2842 or b2902 or b3003 or b4249 or b4266) )
HOCCD_FORW	nad[c] + 6hch1eccoa[c] => (5.0) h[c] + nadh[c] + 6occhcoa[c]	b2091
HOCCD_BACKW	(5.0) h[c] + nadh[c] + 6occhcoa[c] => nad[c] + 6hch1eccoa[c]	b2091
HOMt4_FORW	hom_L[e] + na1[e] => na1[c] + hom_L[c]	(b1296) or (569009569) or (113680130)
HP5CD_FORW	(2) h2o[c] + nad[c] + 1p3h5c[c] => (2.0) h[c] + nadh[c] + 4hglu[c]	( b0312 or b1014 or b1300 or b1385 or b1415 or b1444 or b1525 or b1746 or b2661 or b3588)
HPACt2r_FORW	h[e] + 4hphac[e] => h[c] + 4hphac[c]	( b2246 or b2789 or b3127)
HPACt2r_BACKW	h[c] + 4hphac[c] => h[e] + 4hphac[e]	( b2246 or b2789 or b3127)
HPPK_FORW	atp[c] + 2ahhmp[c] => h[c] + amp[c] + 2ahhmd[c]	b0142
HPPKm_FORW	2ahhmp[m] + atp[m] => 2ahhmd[m] + amp[m] + h[m]	( b0142 or b3177)
HPROa_FORW	(2) h[c] + nadh[c] + 1p3h5c[c] => nad[c] + 4hpro_LT[c]	(b0386)
HPROb_FORW	nadph[c] + (2) h[c] + 1p3h5c[c] => nadp[c] + 4hpro_LT[c]	b0386
HPROx_FORW	nad[c] + 4hpro_LT[c] => (2.0) h[c] + nadh[c] + 1p3h5c[c]	(( b0312 or b1014 or b1300 or b1385 or b1415 or b1444 or b1525 or b1746 or b2661 or b3588))
HPROxm_FORW	4hpro_LT[m] + nad[m] => 1p3h5c[m] + (2.0) h[m] + nadh[m]	(( b0312 or b1014 or b1300 or b1385 or b1415 or b1444 or b1525 or b1746 or b2661 or b3588)) or (( b0312 or b1014 or b1300 or b1385 or b1415 or b1444 or b1525 or b1746 or b2661 or b3588))
HPROym_FORW	4hpro_LT[m] + nadp[m] => 1p3h5c[m] + (2.0) h[m] + nadph[m]	( b0312 or b1014 or b1300 or b1385 or b1415 or b1444 or b1525 or b1746 or b2661 or b3588)
HS1ly_FORW	h2o[l] + hs_deg1[l] => h[l] + so4[l] + hs_deg2[l]	(b3678)
HS2ly_FORW	h2o[l] + hs_deg6[l] => h[l] + so4[l] + hs_deg7[l]	(b3678)
HS3ly_FORW	h2o[l] + hs_deg12[l] => h[l] + so4[l] + hs_deg13[l]	(b3678)
HS4ly_FORW	h2o[l] + hs_deg18[l] => h[l] + so4[l] + hs_deg19[l]	(b3678)
HSD11B1r_FORW	h[r] + nadph[r] + cortsn[r] => nadp[r] + crtsl[r]	(( b0493 or b1271)) or (( b0493 or b1271))
HSD11B1r_BACKW	nadp[r] + crtsl[r] => h[r] + nadph[r] + cortsn[r]	(( b0493 or b1271)) or (( b0493 or b1271))
HSD11B2r_FORW	h[r] + nadh[r] + cortsn[r] => nad[r] + crtsl[r]	(b0493)
HSD11B2r_BACKW	nad[r] + crtsl[r] => h[r] + nadh[r] + cortsn[r]	(b0493)
HSD17B1_FORW	nadph[c] + h[c] + estrone[c] => nadp[c] + estradiol[c]	(( b0493 or b2426)) or (( b0596 or b1093 or b1271 or b1619 or b2137 or b2426 or b2705 or b2774 or b2842 or b2902 or b3003 or b4266))
HSD17B1_BACKW	nadp[c] + estradiol[c] => nadph[c] + h[c] + estrone[c]	(( b0493 or b2426)) or (( b0596 or b1093 or b1271 or b1619 or b2137 or b2426 or b2705 or b2774 or b2842 or b2902 or b3003 or b4266))
HSD17B2r_FORW	h[r] + nadh[r] + andrstndn[r] => nad[r] + tststerone[r]	(b0493)
HSD17B3r_FORW	h[r] + nadph[r] + andrstndn[r] => nadp[r] + tststerone[r]	(( b1093 or b1539))
HSD17B42x_FORW	h[x] + nadph[x] + o2[x] + thcholoylcoa[x] => (2.0) h2o[x] + nadp[x] + dhocholoylcoa[x]	(( b1093 or b2137 or b2426 or b2842 or b4266))
HSD17B4x_FORW	h[x] + nadph[x] + o2[x] + cholcoads[x] => h2o[x] + nadp[x] + cholcoaone[x]	(( b1093 or b2137 or b2426 or b2842 or b4266))
HSD17B8r_FORW	h[r] + nadh[r] + estrone[r] => nad[r] + estradiol[r]	(b0493)
HSD3A1r_FORW	h[r] + nadh[r] + andrstandn[r] => nad[r] + andrstrn[r]	(( b0207 or b1781 or b3012))
HSD3A1r_BACKW	nad[r] + andrstrn[r] => h[r] + nadh[r] + andrstandn[r]	(( b0207 or b1781 or b3012))
HSD3A2r_FORW	h[r] + nadph[r] + andrstandn[r] => nadp[r] + andrstrn[r]	(( b0207 or b1781 or b3012))
HSD3A2r_BACKW	nadp[r] + andrstrn[r] => h[r] + nadph[r] + andrstandn[r]	(( b0207 or b1781 or b3012))
HSDx_FORW	nad[c] + hom_L[c] => h[c] + nadh[c] + aspsa[c]	b0002
HSDx_BACKW	h[c] + nadh[c] + aspsa[c] => nad[c] + hom_L[c]	b0002
HSDxi_FORW	h[c] + nadh[c] + aspsa[c] => nad[c] + hom_L[c]	( b0002 or b3940)
HSDyi_FORW	nadph[c] + h[c] + aspsa[c] => nadp[c] + hom_L[c]	( b0002 or b3940)
HSERTA_FORW	accoa[c] + hom_L[c] => coa[c] + achms[c]	( b3008 or b3939)
HSERTA_BACKW	coa[c] + achms[c] => accoa[c] + hom_L[c]	( b3008 or b3939)
HVCD_FORW	h[c] + nadh[c] + 3optcoa[c] => nad[c] + 3hptcoa[c]	( ( b1395 or b2341 or b3846) or ( b1395 or b2341 or b3846) or ( b1395 or b2341 or b3846) or ( b1395 or b2341 or b3846) )
HVCD_BACKW	nad[c] + 3hptcoa[c] => h[c] + nadh[c] + 3optcoa[c]	( ( b1395 or b2341 or b3846) or ( b1395 or b2341 or b3846) or ( b1395 or b2341 or b3846) or ( b1395 or b2341 or b3846) )
HXANt2pp_FORW	h[p] + hxan[p] => h[c] + hxan[c]	( b3664 or b3714 or b4064 or b4464)
HYDA1_FORW	(2) h[c] + h2[e] + mqn6[c] => (2.0) h[e] + mql6[c]	(b0974) and (( b0972 or b2997)) and (( b0973 or b2994)) and (15645258)
HYDFDN_FORW	(3) h[c] + nadh[c] + fdxr_4_2[c] => nad[c] + (2.0) h2[c] + fdxo_4_2[c]	((b2285 and b2284 and 503002399 and ( b0895 or b1475 or b1589 or b1671 or b2468 or b2481 or b2713 or b2724 or b2886 or b2887 or b3573 or b3893 or b4072) and 754059784) or (b2283 and b2284 and b2285))
HYDFDN2r_FORW	nadp[c] + (2) h2[c] + fdxo_4_2[c] => nadph[c] + (3.0) h[c] + fdxr_4_2[c]	((b2283 and b2284 and b2285) or (b2285 and b2284 and 503002399 and ( b0895 or b1475 or b1589 or b1671 or b2468 or b2481 or b2713 or b2724 or b2886 or b2887 or b3573 or b3893 or b4072) and 754059784))
HYDFDN2r_BACKW	nadph[c] + (3.0) h[c] + fdxr_4_2[c] => nadp[c] + (2) h2[c] + fdxo_4_2[c]	((b2283 and b2284 and b2285) or (b2285 and b2284 and 503002399 and ( b0895 or b1475 or b1589 or b1671 or b2468 or b2481 or b2713 or b2724 or b2886 or b2887 or b3573 or b3893 or b4072) and 754059784))
IBTMr_FORW	btcoa[c] => ibcoa[c]	( ( b2917 and b2917 ) or ( b2917 and b2917 ) )
IBTMr_BACKW	ibcoa[c] => btcoa[c]	( ( b2917 and b2917 ) or ( b2917 and b2917 ) )
IBTtex_FORW	ibt[e] => ibt[p]	( b3552 or b3552 )
IBTtex_BACKW	ibt[p] => ibt[e]	( b3552 or b3552 )
ICDHx_FORW	nad[c] + icit[c] => nadh[c] + co2[c] + akg[c]	( b0073 or b1136 or b1800)
ICDHx_BACKW	nadh[c] + co2[c] + akg[c] => nad[c] + icit[c]	( b0073 or b1136 or b1800)
ICDHxm_FORW	icit[m] + nad[m] => akg[m] + co2[m] + nadh[m]	(( b0073 or b1136 or b1800) and ( b0073 or b1136 or b1800) and ( b0073 or b1136 or b1800)) or (( b0073 or b1136 or b1800) and ( b0073 or b1136 or b1800) and ( b0073 or b1136 or b1800)) or (( b0073 or b1136 or b1800) and ( b0073 or b1136 or b1800) and ( b0073 or b1136 or b1800)) or (( b0073 or b1136 or b1800) and ( b0073 or b1136 or b1800) and ( b0073 or b1136 or b1800)) or (( b0073 or b1136 or b1…
ICITtex_FORW	icit[e] => icit[p]	( ( b0241 or b0929 or b1377 or b2215) or ( b0241 or b0929 or b1377 or b2215) or ( b0241 or b0929 or b1377 or b2215) or ( b0241 or b0929 or b1377 or b2215) )
ICITtex_BACKW	icit[p] => icit[e]	( ( b0241 or b0929 or b1377 or b2215) or ( b0241 or b0929 or b1377 or b2215) or ( b0241 or b0929 or b1377 or b2215) or ( b0241 or b0929 or b1377 or b2215) )
IDOURtly_FORW	h[c] + idour[c] => h[l] + idour[l]	(( b2789 or b3127 or b3691))
IDOURtly_BACKW	h[l] + idour[l] => h[c] + idour[c]	(( b2789 or b3127 or b3691))
ILETAm_FORW	akg[m] + ile_L[m] => 3mop[m] + glu_L[m]	(b3770)
ILETAm_BACKW	3mop[m] + glu_L[m] => akg[m] + ile_L[m]	(b3770)
ILETRSm_FORW	atp[m] + ile_L[m] + trnaile[m] => amp[m] + iletrna[m] + ppi[m]	( b0026 or b0642 or b4258)
ILEabc_FORW	h2o[c] + atp[c] + ile_L[e] => h[c] + pi[c] + ile_L[c] + adp[c]	(( b0066 or b0127 or b0199 or b0262 or b0366 or b0495 or b0652 or b0765 or b0794 or b0794 or b0809 or b0855 or b0864 or b0886 or b1117 or b1126 or b1246 or b1483 or b1484 or b1513 or b1900 or b1900 or b1917 or b2129 or b2149 or b2149 or b2306 or b2422 or b2547 or b2547 or b3195 or b3201 or b3271 or b3450 or b3454 or b3455 or b3463 or b3486 or b3486 or b3567 or b3567 or b3725 or b3749 or b3749 or …
ILEt2r_FORW	h[e] + ile_L[e] => h[c] + ile_L[c]	(b2682) and (72397253)
ILEt2r_BACKW	h[c] + ile_L[c] => h[e] + ile_L[e]	(b2682) and (72397253)
IMACTD_FORW	h2o[c] + nad[c] + im4act[c] => (2.0) h[c] + nadh[c] + im4ac[c]	(( b0312 or b1300 or b1385 or b1415 or b1444 or b1525 or b1746 or b2661 or b3588)) or (( b0312 or b1014 or b1300 or b1385 or b1387 or b1415 or b1444 or b1525 or b1746 or b2661 or b3588)) or (( b0312 or b1014 or b1300 or b1385 or b1387 or b1415 or b1444 or b1525 or b1746 or b2661 or b3588)) or (( b0312 or b1014 or b1300 or b1385 or b1387 or b1415 or b1444 or b1525 or b1746 or b2661 or b3588)) or (…
IMACTD_m_FORW	h2o[m] + nad[m] + im4act[m] => (2.0) h[m] + nadh[m] + im4ac[m]	(( b0312 or b1014 or b1300 or b1385 or b1415 or b1444 or b1525 or b1746 or b2661 or b3588)) or (( b0312 or b1014 or b1300 or b1385 or b1387 or b1415 or b1444 or b1525 or b1746 or b2661 or b3588)) or (( b0312 or b1014 or b1300 or b1385 or b1415 or b1444 or b1525 or b1746 or b2661 or b3588)) or (( b0312 or b1014 or b1300 or b1385 or b1415 or b1444 or b1525 or b1746 or b2661 or b3588))
IMP_FORW	h2o[c] + pdip_d_d[c] => pi[c] + dip_d_d[c]	b2533
INDPYRD_FORW	h[c] + indpyr[c] => co2[c] + id3acald[c]	( ( b0507 or b3671) or 285813466 or 285812280 or 285811399 )
INDPYRD_BACKW	co2[c] + id3acald[c] => h[c] + indpyr[c]	( ( b0507 or b3671) or 285813466 or 285812280 or 285811399 )
INS2D_FORW	nad[c] + inost[c] => h[c] + nadh[c] + 2ins[c]	(( b1315 or b1624 or b4280))
INSTt2_FORW	h[e] + inost[e] => h[c] + inost[c]	(( b2841 or b2943 or b4031))
INSTt2_BACKW	h[c] + inost[c] => h[e] + inost[e]	(( b2841 or b2943 or b4031))
INSTt4_FORW	inost[e] + na1[e] => na1[c] + inost[c]	(b3679)
INSTt4_BACKW	na1[c] + inost[c] => inost[e] + na1[e]	(b3679)
INSTt4_2_FORW	inost[e] + (2) na1[e] => (2.0) na1[c] + inost[c]	(b3679)
INSTt4_2_BACKW	(2.0) na1[c] + inost[c] => inost[e] + (2) na1[e]	(b3679)
INSt4_FORW	ins[e] + na1[e] => na1[c] + ins[c]	(( b2161 or b2164 or b2393)) or (( b2161 or b2164 or b2393))
INSt5_FORW	ins[e] + (2) na1[e] => (2.0) na1[c] + ins[c]	(( b2161 or b2164 or b2393))
IPDPS_syn_FORW	nadph[c] + h[c] + h2mb4p[c] => h2o[c] + nadp[c] + ipdp[c]	b0029
IPPSm_FORW	3mob[m] + accoa[m] + h2o[m] => 3c3hmp[m] + coa[m] + h[m]	b0074
ITCOAL1m_FORW	coa[m] + gtp[m] + itacon[m] => gdp[m] + itaccoa[m] + pi[m]	(b0729 and b0728)
ITCOAL1m_BACKW	gdp[m] + itaccoa[m] + pi[m] => coa[m] + gtp[m] + itacon[m]	(b0729 and b0728)
ITCOALm_FORW	atp[m] + coa[m] + itacon[m] => adp[m] + itaccoa[m] + pi[m]	(b0729 and b0728)
ITCOALm_BACKW	adp[m] + itaccoa[m] + pi[m] => atp[m] + coa[m] + itacon[m]	(b0729 and b0728)
KARA1i_FORW	nadph[c] + h[c] + alac_S[c] => nadp[c] + 23dhmb[c]	(b3774)
KARA1im_FORW	alac_S[m] + h[m] + nadph[m] => 23dhmb[m] + nadp[m]	b3774
KARA2im_FORW	2ahbut[m] + h[m] + nadph[m] => 23dhmp[m] + nadp[m]	b3774
KAS1_FORW	(10) nadph[c] + (14) h[c] + (5) malcoa[c] + ibcoa[c] => (4.0) h2o[c] + (10.0) nadp[c] + (6.0) coa[c] + (5.0) co2[c] + fa1[c]	(b1091 and ( b1095 or b2323))
KAS10_FORW	(11) nadph[c] + (16) h[c] + (6) malcoa[c] + 2mbcoa[c] => (5.0) h2o[c] + (11.0) nadp[c] + (7.0) coa[c] + (6.0) co2[c] + fa10[c]	(b1091 and ( b1095 or b2323))
KAS11_FORW	(12) nadph[c] + (17) h[c] + (6) malcoa[c] + ivcoa[c] => (5.0) h2o[c] + (12.0) nadp[c] + (7.0) coa[c] + (6.0) co2[c] + fa11[c]	(b1091 and ( b1095 or b2323))
KAS12_FORW	(12) nadph[c] + (17) h[c] + (6) malcoa[c] + 2mbcoa[c] => (5.0) h2o[c] + (12.0) nadp[c] + (7.0) coa[c] + (6.0) co2[c] + fa12[c]	(b1091 and ( b1095 or b2323))
KAS13_FORW	(16) nadph[c] + (23) h[c] + (8) malcoa[c] + accoa[c] => (7.0) h2o[c] + (16.0) nadp[c] + (9.0) coa[c] + ocdca[c] + (8.0) co2[c]	(b1091 and ( b1095 or b2323))
KAS16_FORW	nadph[c] + (2) h[c] + malACP[c] + ddcaACP[c] => nadp[c] + 3hmrsACP[c] + co2[c] + ACP[c]	(( b0596 or b1093 or b1539 or b1619 or b2137 or b2426 or b2705 or b2774 or b2842 or b2902 or b3003 or b4266) or ( b0596 or b1093 or b1619 or b2137 or b2426 or b2705 or b2774 or b2842 or b2902 or b3003 or b4249 or b4266) or ( b0493 or b0596 or b1093 or b1539 or b1619 or b2137 or b2426 or b2705 or b2774 or b2842 or b2902 or b3003 or b4249 or b4266)) and (b1091 and ( b1095 or b2323))
KAS17_FORW	(15) nadph[c] + (22) h[c] + (8) malcoa[c] + accoa[c] => (7.0) h2o[c] + (15.0) nadp[c] + (9.0) coa[c] + ocdcea[c] + (8.0) co2[c]	(b1091 and ( b1095 or b2323))
KAS19SA_FORW	(14) nadph[c] + (20) h[c] + (7) malcoa[c] + 2mbcoa[c] => (6.0) h2o[c] + (14.0) nadp[c] + (8.0) coa[c] + (7.0) co2[c] + fa19a[c]	(b1091 and ( b1095 or b2323))
KAS2_FORW	(12) nadph[c] + (17) h[c] + (6) malcoa[c] + accoa[c] => (5.0) h2o[c] + (12.0) nadp[c] + (7.0) coa[c] + ttdca[c] + (6.0) co2[c]	(b1091 and ( b1095 or b2323))
KAS20SA_FORW	(18) nadph[c] + (26) h[c] + (9) malcoa[c] + accoa[c] => (8.0) h2o[c] + (18.0) nadp[c] + (10.0) coa[c] + (9.0) co2[c] + fa20n[c]	(b1091 and ( b1095 or b2323))
KAS3_FORW	(10) nadph[c] + (14) h[c] + (5) malcoa[c] + ivcoa[c] => (4.0) h2o[c] + (10.0) nadp[c] + (6.0) coa[c] + (5.0) co2[c] + fa3[c]	(b1091 and ( b1095 or b2323))
KAS4_FORW	(10) nadph[c] + (14) h[c] + (5) malcoa[c] + 2mbcoa[c] => (4.0) h2o[c] + (10.0) nadp[c] + (6.0) coa[c] + (5.0) co2[c] + fa4[c]	(b1091 and ( b1095 or b2323))
KAS5_FORW	(11) nadph[c] + (16) h[c] + (6) malcoa[c] + ibcoa[c] => (5.0) h2o[c] + (11.0) nadp[c] + (7.0) coa[c] + (6.0) co2[c] + fa5[c]	(b1091 and ( b1095 or b2323))
KAS6_FORW	(12) nadph[c] + (17) h[c] + (6) malcoa[c] + ibcoa[c] => (5.0) h2o[c] + (12.0) nadp[c] + (7.0) coa[c] + (6.0) co2[c] + fa6[c]	(b1091 and ( b1095 or b2323))
KAS7_FORW	(13) nadph[c] + (19) h[c] + (7) malcoa[c] + accoa[c] => (6.0) h2o[c] + (13.0) nadp[c] + (8.0) coa[c] + hdcea[c] + (7.0) co2[c]	(b1091 and ( b1095 or b2323))
KAS8_FORW	(14) nadph[c] + (20) h[c] + (7) malcoa[c] + accoa[c] => (6.0) h2o[c] + (14.0) nadp[c] + (8.0) coa[c] + hdca[c] + (7.0) co2[c]	(( b1095 or b2323))
KAS9_FORW	(11) nadph[c] + (16) h[c] + (6) malcoa[c] + ivcoa[c] => (5.0) h2o[c] + (11.0) nadp[c] + (7.0) coa[c] + (6.0) co2[c] + fa9[c]	(b1091 and ( b1095 or b2323))
KAS_HP2_FORW	nadph[c] + (2) h[c] + malACP[c] + palmACP[c] => nadp[c] + 3hoctaACP[c] + co2[c] + ACP[c]	(( b0596 or b1093 or b1619 or b2137 or b2426 or b2774 or b2842 or b2902 or b3003 or b4249 or b4266)) and (b0180) and (( b1095 or b2323)) and (( b1288 or b3003))
KAT1_FORW	coa[c] + aacoa[c] => (2.0) accoa[c]	( ( b1397 or b2224 or b2342 or b2844 or b3845) or ( b1397 or b2224 or b2342 or b2844 or b3845) )
KAT2_FORW	coa[c] + 3ohcoa[c] => accoa[c] + btcoa[c]	( ( b1397 or b2224 or b2342 or b2844 or b3845) or ( b1397 or b2224 or b2342 or b2844 or b3845) )
KAT3_FORW	coa[c] + 3oocoa[c] => accoa[c] + hxcoa[c]	( ( b1397 or b2224 or b2342 or b2844 or b3845) or ( b1397 or b2224 or b2342 or b2844 or b3845) )
KAT4_FORW	coa[c] + 3odcoa[c] => accoa[c] + occoa[c]	( ( b1397 or b2224 or b2342 or b2844 or b3845) or ( b1397 or b2224 or b2342 or b2844 or b3845) )
KAT5_FORW	coa[c] + 3oddcoa[c] => accoa[c] + dcacoa[c]	( ( b1397 or b2224 or b2342 or b2844 or b3845) or ( b1397 or b2224 or b2342 or b2844 or b3845) )
KAT6_FORW	coa[c] + 3otdcoa[c] => accoa[c] + ddcacoa[c]	( ( b1397 or b2224 or b2342 or b2844 or b3845) or ( b1397 or b2224 or b2342 or b2844 or b3845) )
KAT7_FORW	coa[c] + 3ohdcoa[c] => accoa[c] + tdcoa[c]	( ( b1397 or b2224 or b2342 or b2844 or b3845) or ( b1397 or b2224 or b2342 or b2844 or b3845) )
KATp_FORW	coa[x] + 3oacoa[x] => accoa[x] + acoa[x]	(( b1397 or b2224 or b2342 or b2844 or b3845))
KDOCT_FORW	ctp[c] + kdo[c] => ppi[c] + cmpkdo[c]	(b0918)
KYNAKGAT_FORW	akg[c] + Lkynr[c] => glu_L[c] + 4aphdob[c]	(( b1439 or b4340)) or (( b0600 or b2290 or b2379)) or (( b1439 or b4340))
Kabc_FORW	h2o[c] + atp[c] + k[e] => h[c] + pi[c] + adp[c] + k[c]	(b0698 and ( b0484 or b0697 or b3469 or b4242) and b0696)
Kt1_FORW	k[e] => k[c]	(b3290 and ( b1363 or b3849))
Kt2r_FORW	h[e] + k[e] => h[c] + k[c]	(b3747)
Kt2r_BACKW	h[c] + k[c] => h[e] + k[e]	(b3747)
LA4NTGM1pp_FORW	uLa4n[p] + hghhlipa[p] => udcpp[p] + gm1lipa[p]	b2257
LA4NTGM2pp_FORW	uLa4n[p] + hghhlipan[p] => udcpp[p] + gm2lipa[p]	b2257
LACD_FORW	mql8[c] + (2) pyr[c] + dhlplarg[c] => (2.0) lac_D[c] + mqn8[c] + lplarg[c]	( ( ( b1687 or b2979 or b4463 or b4468) and ( b0306 or b2243 or b4467) ) and b2904 )
LACD_BACKW	(2.0) lac_D[c] + mqn8[c] + lplarg[c] => mql8[c] + (2) pyr[c] + dhlplarg[c]	( ( ( b1687 or b2979 or b4463 or b4468) and ( b0306 or b2243 or b4467) ) and b2904 )
LACZe_FORW	h2o[e] + lcts[e] => gal[e] + glc_D[e]	(( b2716 or b2901 or b2901 or b2901 or b3721 or b3721 or b3721))
LACpts_FORW	lcts[e] + pep[c] => pyr[c] + lac6p[c]	(b1737) and (447001053)
LALDD_FORW	nadp[c] + lald_D[c] => nadph[c] + h[c] + mthgxl[c]	(( b1033 or b1380 or b2913 or b3553))
LALDD_BACKW	nadph[c] + h[c] + mthgxl[c] => nadp[c] + lald_D[c]	(( b1033 or b1380 or b2913 or b3553))
LALDO_FORW	gthrd[c] + nad[c] + lald_D[c] => h[c] + nadh[c] + lgt_S[c]	(( b0356 or b0608 or b1478 or b1580 or b1774 or b2545))
LALDO_BACKW	h[c] + nadh[c] + lgt_S[c] => gthrd[c] + nad[c] + lald_D[c]	(( b0356 or b0608 or b1478 or b1580 or b1774 or b2545))
LALDO2_FORW	nadph[c] + h[c] + mthgxl[c] => nadp[c] + lald_D[c]	(( b0207 or b1781 or b3012)) or (( b0419 or b1771 or b3001)) or (( b0207 or b1781 or b3012)) or (( b0207 or b1781 or b3012))
LANOSTt_FORW	lanost[e] => lanost[c]	( b0151 or b0151 )
LANOSTt_BACKW	lanost[c] => lanost[e]	( b0151 or b0151 )
LAURTRANS_FORW	ddcaACP[c] + kdo2lipid4[c] => ACP[c] + laur_kdo2lipid4[c]	( b1054 or b1855 or b2378)
LAURTRANS_BACKW	ACP[c] + laur_kdo2lipid4[c] => ddcaACP[c] + kdo2lipid4[c]	( b1054 or b1855 or b2378)
LCADi_D_FORW	h2o[c] + nad[c] + lald_D[c] => (2.0) h[c] + nadh[c] + lac_D[c]	(( b0312 or b1014 or b1300 or b1385 or b1415 or b1444 or b1525 or b1746 or b2661 or b3588)) or (( b0312 or b1014 or b1300 or b1385 or b1387 or b1415 or b1444 or b1525 or b1746 or b2661 or b3588)) or (( b0312 or b1014 or b1300 or b1385 or b1387 or b1415 or b1444 or b1525 or b1746 or b2661 or b3588)) or (( b0312 or b1300 or b1385 or b1415 or b1444 or b1525 or b1746 or b2661 or b3588)) or (( b0312 o…
LCADi_Dm_FORW	h2o[m] + nad[m] + lald_D[m] => (2.0) h[m] + lac_D[m] + nadh[m]	(( b0312 or b1014 or b1300 or b1385 or b1415 or b1444 or b1525 or b1746 or b2661 or b3588)) or (( b0312 or b1014 or b1300 or b1385 or b1387 or b1415 or b1444 or b1525 or b1746 or b2661 or b3588)) or (( b0312 or b1014 or b1300 or b1385 or b1415 or b1444 or b1525 or b1746 or b2661 or b3588)) or (( b0312 or b1014 or b1300 or b1385 or b1415 or b1444 or b1525 or b1746 or b2661 or b3588)) or (( b0312 o…
LCADim_FORW	h2o[m] + nad[m] + lald_L[m] => (2.0) h[m] + lac_L[m] + nadh[m]	(( b0312 or b1014 or b1300 or b1385 or b1415 or b1444 or b1525 or b1746 or b2661 or b3588)) or (( b0312 or b1014 or b1300 or b1385 or b1387 or b1415 or b1444 or b1525 or b1746 or b2661 or b3588)) or (( b0312 or b1014 or b1300 or b1385 or b1415 or b1444 or b1525 or b1746 or b2661 or b3588)) or (( b0312 or b1014 or b1300 or b1385 or b1415 or b1444 or b1525 or b1746 or b2661 or b3588)) or (( b0312 o…
LCYSTAT_FORW	akg[c] + Lcyst[c] => glu_L[c] + 3spyr[c]	(( b0928 or b4054))
LCYSTAT_BACKW	glu_L[c] + 3spyr[c] => akg[c] + Lcyst[c]	(( b0928 or b4054))
LCYSTATm_FORW	akg[m] + Lcyst[m] => glu_L[m] + 3spyr[m]	(( b0928 or b4054))
LCYSTATm_BACKW	glu_L[m] + 3spyr[m] => akg[m] + Lcyst[m]	(( b0928 or b4054))
LCYSTtex_FORW	Lcyst[e] => Lcyst[p]	( b3552 or b3552 )
LCYSTtex_BACKW	Lcyst[p] => Lcyst[e]	( b3552 or b3552 )
LDAPAT_FORW	akg[c] + 26dap_LL[c] => h[c] + h2o[c] + glu_L[c] + thdp[c]	b2379
LDAPAT_BACKW	h[c] + h2o[c] + glu_L[c] + thdp[c] => akg[c] + 26dap_LL[c]	b2379
LDH_D1_FORW	lac_D[c] + mqn6[c] => pyr[c] + mql6[c]	(( b1687 or b2979))
LDH_D1_BACKW	pyr[c] + mql6[c] => lac_D[c] + mqn6[c]	(( b1687 or b2979))
LDH_L_FORW	nad[c] + lac_L[c] => h[c] + nadh[c] + pyr[c]	b3236
LDH_L_BACKW	h[c] + nadh[c] + pyr[c] => nad[c] + lac_L[c]	b3236
LEUTA_FORW	leu_L[c] + akg[c] => glu_L[c] + 4mop[c]	(( b1096 or b3770))
LEUTA_BACKW	glu_L[c] + 4mop[c] => leu_L[c] + akg[c]	(( b1096 or b3770))
LEUTAm_FORW	akg[m] + leu_L[m] => 4mop[m] + glu_L[m]	(b3770)
LEUTAm_BACKW	4mop[m] + glu_L[m] => akg[m] + leu_L[m]	(b3770)
LEUTRSm_FORW	atp[m] + leu_L[m] + trnaleu[m] => amp[m] + leutrna[m] + ppi[m]	b0642
LEUabc_FORW	h2o[c] + atp[c] + leu_L[e] => h[c] + pi[c] + leu_L[c] + adp[c]	(( b0066 or b0127 or b0199 or b0262 or b0366 or b0495 or b0652 or b0765 or b0794 or b0794 or b0809 or b0855 or b0864 or b0886 or b1117 or b1126 or b1246 or b1483 or b1484 or b1513 or b1900 or b1900 or b1917 or b2129 or b2149 or b2149 or b2306 or b2422 or b2547 or b2547 or b3195 or b3201 or b3271 or b3450 or b3454 or b3455 or b3463 or b3486 or b3486 or b3567 or b3567 or b3725 or b3749 or b3749 or …
LEUt2r_FORW	h[e] + leu_L[e] => h[c] + leu_L[c]	(b2682) and (72397253)
LEUt2r_BACKW	h[c] + leu_L[c] => h[e] + leu_L[e]	(b2682) and (72397253)
LEUt4rpp_FORW	na1[p] + leu_L[p] => leu_L[c] + na1[c]	b0401
LEUt4rpp_BACKW	leu_L[c] + na1[c] => na1[p] + leu_L[p]	b0401
LMN2_FORW	h2o[c] + lmn2[c] => (2.0) glc_D[c]	(b2132 or b2132)
LMN2abc_FORW	h2o[c] + atp[c] + lmn2[e] => h[c] + pi[c] + adp[c] + lmn2[c]	((b1243 and ( b0831 or b1244 or b1486 or b2178 or b3477 or b3543) and ( b3478 or b3542) and ( b0366 or b0495 or b0652 or b0829 or b0829 or b0855 or b1117 or b1246 or b1247 or b1290 or b1291 or b1483 or b1484 or b1917 or b2129 or b2180 or b2180 or b2306 or b2677 or b3450 or b3479 or b3480 or b3540 or b3541 or b3567 or b4097 or b4287) and ( b0066 or b0127 or b0151 or b0199 or b0262 or b0366 or b044…
LNLCCPT2rbc_FORW	coa[c] + lnlccrn[c] => crn[c] + lnlccoa[c]	( b1701 or b1805 or b2836)
LPADSSN_FORW	lipidXn[c] + u23gn[c] => h[c] + udp[c] + lipidAdsn[c]	b0182
LPADSS_HP_FORW	lipidX_HP[c] + u2ga_HP[c] => (2.0) h[c] + udp[c] + lipidA_HP[c]	(b0182)
LPCOXc_FORW	o2[c] + Lpipecol[c] => h[c] + h2o2[c] + thp2c[c]	(b1301)
LPCOXp_FORW	o2[x] + Lpipecol[x] => h2o2[x] + h[x] + thp2c[x]	(b1059)
LPD5_FORW	nad[c] + dhlplarg[c] => h[c] + nadh[c] + lplarg[c]	( ( b2904 and ( b0116 or b0304 or b3500 or b3962) ) or ( b2904 and ( b0116 or b0304 or b3500 or b3962) ) )
LPS_YPhexa_FORW	uacgam[c] + (3) adphep_LD[c] + adphep_DD[c] + udpg[c] + udpgal[c] + kokdo_laur_hde_lipid4[c] => (7.0) h[c] + (4.0) adp[c] + (3.0) udp[c] + lps_hexa[c]	b3621 and b3620 and b3632
LPS_YPpenta_FORW	uacgam[c] + (3) adphep_LD[c] + adphep_DD[c] + udpg[c] + udpgal[c] + kokdo_laur_lipid4[c] => (7.0) h[c] + (4.0) adp[c] + (3.0) udp[c] + lps_penta[c]	b3621 and b3620 and b3632
LPS_YPtetra_FORW	uacgam[c] + (3) adphep_LD[c] + adphep_DD[c] + udpg[c] + kokdolipid4[c] => (6.0) h[c] + (4.0) adp[c] + (2.0) udp[c] + lps_tetra[c]	b3621 and b3620 and b3632
LTA4H_FORW	h2o[c] + leuktrA4[c] => leuktrB4[c]	(b0932)
LYSAM_FORW	lys_L[c] => 36dahx[c]	(b4146)
LYSAM_BACKW	36dahx[c] => lys_L[c]	(b4146)
LYSTRSm_FORW	atp[m] + lys_L[m] + trnalys[m] => amp[m] + lystrna[m] + ppi[m]	( b2890 or b4129 or b4155)
LYSabc_FORW	h2o[c] + atp[c] + lys_L[e] => h[c] + pi[c] + lys_L[c] + adp[c]	(( b0112 or b0260 or b0402 or b0576 or b1453 or b2156 or b2663 or b3795 or b4208) or ( b0112 or b0260 or b0402 or b0576 or b1453 or b2156 or b2663 or b3795 or b4208))
LYSt2r_FORW	h[e] + lys_L[e] => h[c] + lys_L[c]	(( b0112 or b0260 or b0402 or b0576 or b1296 or b1453 or b2156 or b2663 or b3795 or b4208) or ( b0112 or b0260 or b0402 or b0576 or b1453 or b2156 or b2663 or b3795 or b4208))
LYSt2r_BACKW	h[c] + lys_L[c] => h[e] + lys_L[e]	(( b0112 or b0260 or b0402 or b0576 or b1296 or b1453 or b2156 or b2663 or b3795 or b4208) or ( b0112 or b0260 or b0402 or b0576 or b1453 or b2156 or b2663 or b3795 or b4208))
LYSt3r_FORW	lys_L[c] + h[e] => h[c] + lys_L[e]	(b3824 or 72397852)
LYSt3r_BACKW	h[c] + lys_L[e] => lys_L[c] + h[e]	(b3824 or 72397852)
LYSt4_FORW	lys_L[e] + na1[e] => lys_L[c] + na1[c]	b0045 or 6005715
LYStiDF_FORW	lys_L[e] => lys_L[c]	(b1296) or (18482385) or (258614003) or (4507047)
L_LACD_FORW	lac_L[c] + (2) ficytc[c] => pyr[c] + (2.0) focytc[c]	(b3605)
L_LACDm_FORW	(2) ficytc[m] + lac_L[m] => (2.0) focytc[m] + pyr[m]	(b3605)
L_LACt2r_FORW	h[e] + lac_L[e] => h[c] + lac_L[c]	(( b2975 or b3603) and ( b2975 or b3603))
L_LACt2r_BACKW	h[c] + lac_L[c] => h[e] + lac_L[e]	(( b2975 or b3603) and ( b2975 or b3603))
L_LACt3_FORW	h[e] + lac_L[c] => h[c] + lac_L[e]	(( b1528 or b1657 or b3662))
L_LACtcm_FORW	lac_L[c] => lac_L[m]	(b3927)
MACOXO_FORW	h2o[c] + nad[c] + 3mldz[c] => (2.0) h[c] + nadh[c] + 3mlda[c]	(( b0312 or b1014 or b1300 or b1385 or b1415 or b1444 or b1525 or b1746 or b2661 or b3588)) or (( b0312 or b1014 or b1300 or b1385 or b1415 or b1444 or b1525 or b1746 or b2661 or b3588)) or (38202207) or (( b0312 or b1014 or b1300 or b1385 or b1415 or b1444 or b1525 or b1746 or b2661 or b3588)) or (( b0312 or b1014 or b1300 or b1385 or b1387 or b1415 or b1444 or b1525 or b1746 or b2661 or b3588))
MALSp_FORW	accoa[x] + glx[x] + h2o[x] => coa[x] + h[x] + mal_L[x]	( b4014 or b4014 )
MALT_FORW	h2o[c] + malt[c] => (2.0) glc_D[c]	(( b3656 or b3878))
MALTHPabc_FORW	h2o[c] + atp[c] + malthp[e] => h[c] + pi[c] + adp[c] + malthp[c]	(( b1312 or b3451 or b4032) and ( b1311 or b3452) and ( b0066 or b0127 or b0151 or b0199 or b0262 or b0366 or b0448 or b0490 or b0495 or b0588 or b0652 or b0765 or b0794 or b0794 or b0809 or b0829 or b0829 or b0855 or b0864 or b0879 or b0933 or b1117 or b1126 or b1246 or b1247 or b1290 or b1441 or b1483 or b1484 or b1513 or b1756 or b1858 or b1900 or b1917 or b2129 or b2149 or b2180 or b2180 or b…
MALTTTRabc_FORW	h2o[c] + atp[c] + maltttr[e] => h[c] + pi[c] + adp[c] + maltttr[c]	(b4034 and ( b1311 or b3452 or b4033) and ( b1312 or b4032))
MALTabc_FORW	h2o[c] + atp[c] + malt[e] => h[c] + pi[c] + adp[c] + malt[c]	(( b1312 or b3451 or b4032) and ( b1311 or b3452) and ( b0066 or b0127 or b0151 or b0199 or b0262 or b0366 or b0448 or b0490 or b0495 or b0588 or b0652 or b0765 or b0794 or b0794 or b0809 or b0829 or b0829 or b0855 or b0864 or b0879 or b0933 or b1117 or b1126 or b1246 or b1247 or b1290 or b1441 or b1483 or b1484 or b1513 or b1756 or b1858 or b1900 or b1917 or b2129 or b2149 or b2180 or b2180 or b…
MALTe_FORW	h2o[e] + malt[e] => (2.0) glc_D[e]	(b3656)
MALTly_FORW	h2o[l] + malt[l] => (2.0) glc_D[l]	(( b3656 or b3878))
MALTt1r_FORW	malt[e] => malt[c]	(( b2841 or b2943 or b4031))
MALTt1r_BACKW	malt[c] => malt[e]	(( b2841 or b2943 or b4031))
MALt2r_FORW	h[e] + mal_L[e] => h[c] + mal_L[c]	(( b4123 or b4138))
MALt2r_BACKW	h[c] + mal_L[c] => h[e] + mal_L[e]	(( b4123 or b4138))
MAN1PT_FORW	h[c] + gtp[c] + man1p[c] => ppi[c] + gdpmann[c]	( b2039 or b3789)
MANBabc_FORW	h2o[c] + atp[c] + manb[e] => h[c] + pi[c] + adp[c] + manb[c]	((( b0830 or b3544) and ( b0831 or b1244 or b1486 or b2178 or b3477 or b3543) and ( b0832 or b1485 or b2179 or b3478 or b3542) and ( b0199 or b0490 or b0495 or b0829 or b0829 or b1246 or b1247 or b1290 or b1291 or b1483 or b1484 or b1917 or b2180 or b2180 or b2677 or b3479 or b3480 or b3486 or b3540 or b3541 or b3567 or b3725 or b4097) and ( b0066 or b0127 or b0151 or b0199 or b0262 or b0366 or b…
MANTRabc_FORW	h2o[c] + atp[c] + mantr[e] => h[c] + pi[c] + adp[c] + mantr[c]	(b3544 and ( b0831 or b1244 or b1486 or b2178 or b3477 or b3543) and ( b0832 or b1485 or b2179 or b3478 or b3542) and ( b0199 or b0490 or b0495 or b0829 or b0829 or b1246 or b1247 or b1290 or b1291 or b1483 or b1484 or b1917 or b2180 or b2180 or b2677 or b3479 or b3480 or b3486 or b3540 or b3541 or b3567 or b3725 or b4097) and ( b0066 or b0127 or b0151 or b0199 or b0262 or b0366 or b0490 or b0495…
MANTTRabc_FORW	h2o[c] + atp[c] + manttr[e] => h[c] + pi[c] + adp[c] + manttr[c]	(b3544 and ( b0831 or b1244 or b1486 or b2178 or b3477 or b3543) and ( b0832 or b1485 or b2179 or b3478 or b3542) and ( b0199 or b0490 or b0495 or b0829 or b0829 or b1246 or b1247 or b1290 or b1291 or b1483 or b1484 or b1917 or b2180 or b2180 or b2677 or b3479 or b3480 or b3486 or b3540 or b3541 or b3567 or b3725 or b4097) and ( b0066 or b0127 or b0151 or b0199 or b0262 or b0366 or b0490 or b0495…
MANpts_FORW	man[e] + pep[c] => pyr[c] + man6p[c]	(( b0731 or b2167 or b2386 or b3899 or b3949 or b3950))
MANt1r_FORW	man[e] => man[c]	(( b2841 or b2943 or b4031)) or (( b2841 or b2943 or b4031)) or (( b2841 or b2943 or b4031))
MANt1r_BACKW	man[c] => man[e]	(( b2841 or b2943 or b4031)) or (( b2841 or b2943 or b4031)) or (( b2841 or b2943 or b4031))
MANt2_FORW	h[e] + man[e] => h[c] + man[c]	( ( b2841 or b2943 or b4031) or ( b2841 or b2943 or b4031) or ( b2841 or b2943 or b4031) or ( b2841 or b2943 or b4031) or ( b2841 or b2943 or b4031) or ( b2841 or b2943 or b4031) or ( b2841 or b2943 or b4031) or ( b2841 or b2943 or b4031) or ( b2841 or b2943 or b4031) or ( b2841 or b2943 or b4031) or ( b2841 or b2943 or b4031) or ( b2841 or b2943 or b4031) or ( b2841 or b2943 or b4031) or ( b2841…
MANt4_FORW	man[e] + na1[e] => na1[c] + man[c]	(b3679)
MANt4_BACKW	na1[c] + man[c] => man[e] + na1[e]	(b3679)
MAOX_FORW	h2o[c] + o2[c] + mma[c] => nh4[c] + h2o2[c] + fald[c]	(b1386) or (b1386) or (b1386) or (b1386)
MBCOAi_FORW	fad[c] + ivcoa[c] => fadh2[c] + 3mb2coa[c]	( b0039 or b1695)
MBCOAi_BACKW	fadh2[c] + 3mb2coa[c] => fad[c] + ivcoa[c]	( b0039 or b1695)
MCCCrm_FORW	atp[m] + hco3[m] + 3mb2coa[m] => adp[m] + h[m] + pi[m] + 3mgcoa[m]	b3256 and 11545863
MCCCrm_BACKW	adp[m] + h[m] + pi[m] + 3mgcoa[m] => atp[m] + hco3[m] + 3mb2coa[m]	b3256 and 11545863
MCITL2m_FORW	micit[m] => pyr[m] + succ[m]	b4015
MCITLm_FORW	2mcit[m] => pyr[m] + succ[m]	(b4015)
MCITSm_FORW	h2o[m] + oaa[m] + ppcoa[m] => 2mcit[m] + coa[m] + h[m]	b0720
MCLORi_FORW	h[c] + nadh[c] + mercppyr[c] => nad[c] + mercplac[c]	b3236
MCOATAm_FORW	ACP[m] + malcoa[m] => coa[m] + malACP[m]	(b1092) or (b1092)
MCOATAm_BACKW	coa[m] + malACP[m] => ACP[m] + malcoa[m]	(b1092) or (b1092)
MCSNAH_FORW	h[c] + h2o[c] + 5mcsn[c] => nh4[c] + thym[c]	b2559
MCTP1Aex_FORW	murein5p5p[e] => ala_D[e] + murein5px4p[e]	(( b0084 or b0635) or ( b0149 or b2519 or b3396))
MCTP1Bex_FORW	murein5p5p[e] => alaala[e] + murein5px3p[e]	( b0149 or b2519 or b3396)
MCTP2Aex_FORW	murein5p5p5p[e] => (2.0) ala_D[e] + murein5px4px4p[e]	(( b0084 or b0635) or ( b0149 or b2519 or b3396))
MDDCP1ex_FORW	h2o[e] + murein5px4p[e] => ala_D[e] + murein4px4p[e]	(( b0632 or b0839 or b2010) or ( b0632 or b0839 or b2010 or b2134))
MDDCP2ex_FORW	h2o[e] + murein5px4px4p[e] => ala_D[e] + murein4px4px4p[e]	(( b0632 or b0839 or b2010) or ( b0632 or b0839 or b2010 or b2134))
MDDCP3ex_FORW	h2o[e] + murein5p5p[e] => ala_D[e] + murein5p4p[e]	(( b0632 or b0839 or b2010) or ( b0632 or b0839 or b2010 or b2134))
MDDCP4ex_FORW	h2o[e] + murein5p4p[e] => ala_D[e] + murein4p4p[e]	(( b0632 or b0839 or b2010) or ( b0632 or b0839 or b2010 or b2134))
MDDCP5ex_FORW	h2o[e] + murein5p3p[e] => ala_D[e] + murein4p3p[e]	(( b0632 or b0839 or b2010) or ( b0632 or b0839 or b2010 or b2134))
MDFDH_FORW	nad[c] + mshfald[c] => h[c] + nadh[c] + mshfaldox[c]	(( b0608 or b1478 or b1580 or b1774 or b1776 or b2545 or b4358))
MDFDH_BACKW	h[c] + nadh[c] + mshfaldox[c] => nad[c] + mshfald[c]	(( b0608 or b1478 or b1580 or b1774 or b1776 or b2545 or b4358))
MDH4_FORW	mal_L[c] + mqn6[c] => oaa[c] + mql6[c]	(b2210)
MDHi2_FORW	h[c] + nadh[c] + oaa[c] => nad[c] + mal_L[c]	(b3236)
MDHm_FORW	mal_L[m] + nad[m] => h[m] + nadh[m] + oaa[m]	(b3236)
MDHm_BACKW	h[m] + nadh[m] + oaa[m] => mal_L[m] + nad[m]	(b3236)
MDHp_FORW	mal_L[x] + nad[x] => h[x] + nadh[x] + oaa[x]	b3236
MDHp_BACKW	h[x] + nadh[x] + oaa[x] => mal_L[x] + nad[x]	b3236
MDHy_FORW	nadp[c] + mal_L[c] => nadph[c] + h[c] + oaa[c]	(b3236)
MDHy_BACKW	nadph[c] + h[c] + oaa[c] => nadp[c] + mal_L[c]	(b3236)
ME1m_FORW	mal_L[m] + nad[m] => co2[m] + nadh[m] + pyr[m]	(b1479)
ME2m_FORW	mal_L[m] + nadp[m] => co2[m] + nadph[m] + pyr[m]	(b1479) or (( b1479 or b2463))
MECDPDH_FORW	h[c] + 2mecdp[c] => h2o[c] + h2mb4p[c]	(b2515)
MECDPDH2_FORW	nadh[c] + 2mecdp[c] => h2o[c] + nad[c] + h2mb4p[c]	b2515
MECDPDH4_FORW	h[c] + 2mecdp[c] + fdxr_42[c] => h2o[c] + h2mb4p[c] + fdxo_42[c]	b2515
MECDPDH_syn_FORW	nadph[c] + 2mecdp[c] => h2o[c] + nadp[c] + h2mb4p[c]	b2515
MECOALm_FORW	atp[m] + coa[m] + mescon[m] => adp[m] + pi[m] + mescoa[m]	(b0729 and b0728)
MECOALm_BACKW	adp[m] + pi[m] + mescoa[m] => atp[m] + coa[m] + mescon[m]	(b0729 and b0728)
MECOAS1m_FORW	coa[m] + gtp[m] + mescon[m] => gdp[m] + pi[m] + mescoa[m]	(b0729 and b0728)
MECOAS1m_BACKW	gdp[m] + pi[m] + mescoa[m] => coa[m] + gtp[m] + mescon[m]	(b0729 and b0728)
MEHLER_FORW	nadph[c] + h[c] + (0.5) o2[c] => h2o[c] + nadp[c]	(b2710) or (b2710)
MELIBabc_FORW	h2o[c] + atp[c] + melib[e] => h[c] + pi[c] + adp[c] + melib[c]	(b4034 and ( b1311 or b3452 or b4033) and ( b1312 or b4032))
METB1_FORW	cys_L[c] + achms[c] => h[c] + ac[c] + cyst_L[c]	( b3008 or b3939)
METB1_BACKW	h[c] + ac[c] + cyst_L[c] => cys_L[c] + achms[c]	( b3008 or b3939)
METGL_FORW	met_L[c] + h2o[c] => nh4[c] + 2obut[c] + ch4s[c]	(( b3008 or b3939))
METS_1_FORW	5mthf[c] + hcys_L[c] => met_L[c] + thf[c]	(b3829)
METTRSm_FORW	atp[m] + met_L[m] + trnamet[m] => amp[m] + mettrna[m] + ppi[m]	b2114
METt2r_FORW	h[e] + met_L[e] => h[c] + met_L[c]	( ( b0112 or b0260 or b0402 or b0576 or b1453 or b2156 or b2663 or b3795 or b4208) or ( b0112 or b0260 or b0402 or b0576 or b1453 or b2156 or b2663 or b3795 or b4208) or ( b0112 or b0260 or b0402 or b0576 or b1453 or b2156 or b2663 or b3795 or b4208) or ( b0112 or b0260 or b0402 or b0576 or b1453 or b2156 or b2663 or b3795 or b4208) or ( b0112 or b0260 or b0402 or b0576 or b1453 or b2156 or b2663…
METt2r_BACKW	h[c] + met_L[c] => h[e] + met_L[e]	( ( b0112 or b0260 or b0402 or b0576 or b1453 or b2156 or b2663 or b3795 or b4208) or ( b0112 or b0260 or b0402 or b0576 or b1453 or b2156 or b2663 or b3795 or b4208) or ( b0112 or b0260 or b0402 or b0576 or b1453 or b2156 or b2663 or b3795 or b4208) or ( b0112 or b0260 or b0402 or b0576 or b1453 or b2156 or b2663 or b3795 or b4208) or ( b0112 or b0260 or b0402 or b0576 or b1453 or b2156 or b2663…
METt4_FORW	met_L[e] + na1[e] => met_L[c] + na1[c]	b0045 or 117168275 or 6005715 or 21361602
METt4_BACKW	met_L[c] + na1[c] => met_L[e] + na1[e]	b0045 or 117168275 or 6005715 or 21361602
MG2abc_FORW	h2o[c] + atp[c] + mg2[e] => h[c] + pi[c] + adp[c] + mg2[c]	(( b0484 or b4242))
MGCH_FORW	h2o[c] + 3mgcoa[c] => hmgcoa[c]	( b1394 or b2262)
MGCH_BACKW	hmgcoa[c] => h2o[c] + 3mgcoa[c]	( b1394 or b2262)
MGCHrm_FORW	h2o[m] + 3mgcoa[m] => hmgcoa[m]	(( b0036 or b1393 or b1394 or b2262 or b2341 or b2919 or b3846))
MGCHrm_BACKW	hmgcoa[m] => h2o[m] + 3mgcoa[m]	(( b0036 or b1393 or b1394 or b2262 or b2341 or b2919 or b3846))
MGt2pp_FORW	h[p] + mg2[p] => h[c] + mg2[c]	( 403378019 or b3816 )
MGt2pp_BACKW	h[c] + mg2[c] => h[p] + mg2[p]	( 403378019 or b3816 )
MGt5_FORW	mg2[c] => mg2[e]	(15643918 or b3816)
MGt5_BACKW	mg2[e] => mg2[c]	(15643918 or b3816)
MHISOR_FORW	h2o[c] + o2[c] + mhista[c] => nh4[c] + h2o2[c] + 3mldz[c]	(b1386) or (b1386) or (b1386) or (b1386)
MHPGLUT_FORW	hcys_L[c] + mhpglu[c] => met_L[c] + hpglu[c]	b3829
MI3PP_FORW	h2o[c] + mi3p_D[c] => pi[c] + inost[c]	(b2533) or (b2533)
MI4PP_FORW	h2o[c] + mi4p_D[c] => pi[c] + inost[c]	(b2533) or (b2533)
MLTG1e_FORW	h2o[e] + malttr[e] => glc_D[e] + malt[e]	(b3656)
MLTG1ly_FORW	h2o[l] + malttr[l] => glc_D[l] + malt[l]	(( b3656 or b3878))
MME_FORW	mmcoa_R[c] => mmcoa_S[c]	(( b2371 or b2374))
MME_BACKW	mmcoa_S[c] => mmcoa_R[c]	(( b2371 or b2374))
MMETt2_FORW	h[e] + mmet[e] => h[c] + mmet[c]	( b0112 or b0260 or b0576 or b1453 or b2156 or b2663 or b3795)
MMM2_FORW	succoa[c] => mmcoa_R[c]	(b2917)
MMMm_FORW	mmcoa_R[m] => succoa[m]	(b2917)
MMMm_BACKW	succoa[m] => mmcoa_R[m]	(b2917)
MMSAD1_FORW	coa[c] + nad[c] + 2mop[c] => nadh[c] + co2[c] + ppcoa[c]	(( b0312 or b1014 or b1300 or b1385 or b1415 or b1444 or b1525 or b1746 or b2661 or b3588))
MMSAD1m_FORW	coa[m] + nad[m] + 2mop[m] => co2[m] + nadh[m] + ppcoa[m]	(( b0312 or b1014 or b1300 or b1385 or b1415 or b1444 or b1525 or b1746 or b2661 or b3588))
MMSAD2_FORW	coa[c] + nad[c] + ppal[c] => h[c] + nadh[c] + ppcoa[c]	( b1241 or b2455)
MMSAD2_BACKW	h[c] + nadh[c] + ppcoa[c] => coa[c] + nad[c] + ppal[c]	( b1241 or b2455)
MMSAD3_FORW	coa[c] + nad[c] + msa[c] => nadh[c] + accoa[c] + co2[c]	( b0312 or b1014 or b1300 or b1385 or b1415 or b1444 or b1525 or b1746 or b2661 or b3588)
MMSAD3m_FORW	coa[m] + nad[m] + msa[m] => accoa[m] + co2[m] + nadh[m]	(( b0312 or b1014 or b1300 or b1385 or b1415 or b1444 or b1525 or b1746 or b2661 or b3588))
MMTSAO_FORW	coa[c] + nad[c] + mmtsa[c] => nadh[c] + co2[c] + ppcoa[c]	(( b0312 or b1014 or b1300 or b1385 or b1415 or b1444 or b1525 or b1746 or b2661 or b3588)) or (( b0312 or b1014 or b1300 or b1385 or b1415 or b1444 or b1525 or b1746 or b2661 or b3588))
MNLDH2_FORW	nad[c] + mnl[c] => h[c] + nadh[c] + fru[c]	( b1580 or b1774 or b2091 or b3616 or b4267 or b4358)
MNLDHr_FORW	nad[c] + mnl[c] => h[c] + nadh[c] + man[c]	( b1580 or b1774 or b2091 or b3616 or b4267 or b4358)
MNLDHr_BACKW	h[c] + nadh[c] + man[c] => nad[c] + mnl[c]	( b1580 or b1774 or b2091 or b3616 or b4267 or b4358)
MNLpts_FORW	mnl[e] + pep[c] => pyr[c] + mnl1p[c]	(( b2933 or b3599)) and (( b2169 or b3599))
MNabc_FORW	h2o[c] + atp[c] + mn2[e] => h[c] + pi[c] + adp[c] + mn2[c]	(b1973) or (( b0066 or b0127 or b0151 or b0262 or b0366 or b0449 or b0490 or b0495 or b0588 or b0652 or b0760 or b0794 or b0794 or b0809 or b0829 or b0829 or b0855 or b0864 or b0879 or b0949 or b1117 or b1126 or b1247 or b1291 or b1441 or b1483 or b1484 or b1513 or b1513 or b1756 or b1858 or b1917 or b2129 or b2149 or b2180 or b2180 or b2306 or b2422 or b2547 or b3201 or b3271 or b3450 or b3454 o…
MNt2_FORW	h[e] + mn2[e] => h[c] + mn2[c]	(b2392 or b2392 or b2392 or b2392)
MOAT2N_FORW	ckdo[c] + kdolipid4n[c] => h[c] + cmp[c] + kdo2lipid4n[c]	b3633
MOATN_FORW	ckdo[c] + lipidAn[c] => h[c] + cmp[c] + kdolipid4n[c]	b3633
MOAT_HP_FORW	cmpkdo[c] + lipidA_HP[c] => h[c] + cmp[c] + kdolipid4_HP[c]	(b3633)
MOBDabc_FORW	h2o[c] + atp[c] + mobd[e] => h[c] + pi[c] + mobd[c] + adp[c]	(( b0764 or b2423 or b2424) or ( b0764 or b2423 or b2424) or ( b2423 or b2424)) and (b0763 or b0763 or 72395997) and (( b0066 or b0127 or b0151 or b0199 or b0262 or b0366 or b0448 or b0449 or b0490 or b0495 or b0588 or b0652 or b0765 or b0794 or b0809 or b0820 or b0829 or b0829 or b0855 or b0864 or b0933 or b0949 or b1117 or b1126 or b1246 or b1247 or b1290 or b1291 or b1441 or b1483 or b1484 or …
MOTH1_FORW	h2o[c] + malttre[c] => malt[c] + tre[c]	( b3431 or b3432)
MOTH2_FORW	h2o[c] + malttrtre[c] => malttr[c] + tre[c]	( b3431 or b3432)
MOTH3_FORW	h2o[c] + maltttrtre[c] => maltttr[c] + tre[c]	( b3431 or b3432)
MOTH4_FORW	h2o[c] + maltpttre[c] => maltpt[c] + tre[c]	( b3431 or b3432)
MPTG2ex_FORW	murein5p5p[e] + uaagmda[e] => h[e] + murein5p5p5p[e] + udcpdp[e]	( b0149 or b2519 or b3396)
MPTGex_FORW	(2) uaagmda[e] => (2.0) h[e] + murein5p5p[e] + (2.0) udcpdp[e]	( b0149 or b2519 or b3396)
MTAP_FORW	pi[c] + 5mta[c] => ade[c] + 5mdr1p[c]	(b2407)
MTHFC_1_FORW	h2o[c] + methf[c] => 10fthf[c]	(b0529)
MTHFC_1_BACKW	10fthf[c] => h2o[c] + methf[c]	(b0529)
MTHFCm_FORW	h2o[m] + methf[m] => 10fthf[m] + h[m]	(b0529) or (b0529)
MTHFCm_BACKW	10fthf[m] + h[m] => h2o[m] + methf[m]	(b0529) or (b0529)
MTHFCm_1_FORW	h2o[m] + methf[m] => 10fthf[m]	(b0529)
MTHFCm_1_BACKW	10fthf[m] => h2o[m] + methf[m]	(b0529)
MTHFD2_FORW	mlthf[c] + nad[c] => h[c] + nadh[c] + methf[c]	(b0529)
MTHFD2i_FORW	mlthf[c] + nad[c] => nadh[c] + methf[c]	(b0529)
MTHFD2m_FORW	mlthf[m] + nad[m] => methf[m] + nadh[m]	(b0529)
MTHFD2m_BACKW	methf[m] + nadh[m] => mlthf[m] + nad[m]	(b0529)
MTHFD_1_FORW	mlthf[c] + nadp[c] => nadph[c] + h[c] + methf[c]	(b0529)
MTHFD_1_BACKW	nadph[c] + h[c] + methf[c] => mlthf[c] + nadp[c]	(b0529)
MTHFDm_FORW	mlthf[m] + nadp[m] => methf[m] + nadph[m]	(b0529) or (b0529)
MTHFDm_BACKW	methf[m] + nadph[m] => mlthf[m] + nadp[m]	(b0529) or (b0529)
MTHFDm_1_FORW	mlthf[m] + nadp[m] => h[m] + methf[m] + nadph[m]	(b0529)
MTHFDm_1_BACKW	h[m] + methf[m] + nadph[m] => mlthf[m] + nadp[m]	(b0529)
MTHFR_FORW	h[c] + mlthf[c] + fadh2[c] => 5mthf[c] + fad[c]	( 403378016 or b4019 )
MTHFR3_FORW	nadph[c] + (2) h[c] + mlthf[c] => nadp[c] + 5mthf[c]	(b3941)
MTHFR3_1_FORW	nadph[c] + h[c] + mlthf[c] => nadp[c] + 5mthf[c]	(b3941) or (b3941)
MTHPTGHMr_FORW	hcys_L[c] + 5mthglu[c] => met_L[c] + thglu[c]	b3829
MTI_FORW	tre[c] => malt[c]	( b0403 or b1309 or b4239)
MTI_BACKW	malt[c] => tre[c]	( b0403 or b1309 or b4239)
MUCCYCI_FORW	h[c] + ccmuac[c] => mucl[c]	b4478
MUCCYCI_BACKW	mucl[c] => h[c] + ccmuac[c]	b4478
MUREINLPPTP_FORW	lpp[p] + murein5p5p[p] => ala_D[p] + murein_lpp[p]	(( b0819 or b1113 or b1678 or b1990) or ( b0819 or b1113 or b1678 or b1990) or ( b0819 or b1113 or b1678 or b1990))
MYC1CYC1_FORW	amet[c] + meroacidACP[c] => h[c] + ahcys[c] + meroacidcyc1ACP[c]	(b1661)
MYC1CYC2_FORW	amet[c] + mmeroacidACP[c] => h[c] + ahcys[c] + mmeroacidcyc1ACP[c]	(b1661)
MYC1CYC3_FORW	amet[c] + kmeroacidACP[c] => h[c] + ahcys[c] + kmeroacidcyc1ACP[c]	(b1661)
MYC1CYC4_FORW	amet[c] + mmmeroacidACP[c] => h[c] + ahcys[c] + mmmeroacidcyc1ACP[c]	(b1661) or (b1661)
MYC1CYC5_FORW	amet[c] + mkmeroacidACP[c] => h[c] + ahcys[c] + mkmeroacidcyc1ACP[c]	(b1661) or (b1661)
MYC1M1_FORW	h2o[c] + amet[c] + mmeroacidACP[c] => h[c] + ahcys[c] + mmmeroacidACP[c]	(b1661) or (b1661) or (b1661) or (b1661)
MYC1M2_FORW	h2o[c] + amet[c] + kmeroacidACP[c] => h[c] + ahcys[c] + mkmeroacidACP[c]	(b1661) or (b1661) or (b1661) or (b1661)
MYC2CYC1_FORW	amet[c] + meroacidcyc1ACP[c] => h[c] + ahcys[c] + meroacidcyc2ACP[c]	(b1661)
MYC2CYC2_FORW	amet[c] + mmeroacidcyc1ACP[c] => h[c] + ahcys[c] + mmeroacidcyc2ACP[c]	(b1661)
MYC2CYC3_FORW	amet[c] + kmeroacidcyc1ACP[c] => h[c] + ahcys[c] + kmeroacidcyc2ACP[c]	(b1661)
MYCON1_FORW	(2) h2o[c] + chexccoa[c] + meroacidcyc2AMP[c] => (2.0) h[c] + coa[c] + amp[c] + co2[c] + mycolate[c]	(( b1095 or b2323))
MYCON2_FORW	(2) h2o[c] + chexccoa[c] + mmeroacidcyc2AMP[c] => (2.0) h[c] + coa[c] + amp[c] + co2[c] + mmycolate[c]	(( b1095 or b2323))
MYCON3_FORW	(2) h2o[c] + chexccoa[c] + kmeroacidcyc2AMP[c] => (2.0) h[c] + coa[c] + amp[c] + co2[c] + kmycolate[c]	(( b1095 or b2323))
MYCON4_FORW	(2) h2o[c] + chexccoa[c] + mmmeroacidcyc1AMP[c] => (2.0) h[c] + coa[c] + amp[c] + co2[c] + mmmycolate[c]	(( b1095 or b2323))
MYCON5_FORW	(2) h2o[c] + mkmeroacidcyc1AMP[c] + chexccoa[c] => (2.0) h[c] + coa[c] + amp[c] + co2[c] + mkmycolate[c]	(( b1095 or b2323))
MYCSacp50_FORW	(24) nadph[c] + (33) h[c] + (12) malACP[c] + hexc[c] => (13.0) h2o[c] + (24.0) nadp[c] + (12.0) co2[c] + (11.0) ACP[c] + meroacidACP[c]	(( b1095 or b2323)) and (( b0596 or b1093 or b1619 or b2137 or b2426 or b2705 or b2774 or b2842 or b2902 or b3003 or b4249 or b4266)) and (( b1095 or b2323)) or (( b1095 or b2323)) and (( b1095 or b2323)) and (15607240)
MYCSacp56_FORW	(30) nadph[c] + (42) h[c] + (15) malACP[c] + hexc[c] => (16.0) h2o[c] + (30.0) nadp[c] + (15.0) co2[c] + (14.0) ACP[c] + mmeroacidACP[c]	(( b1095 or b2323)) and (( b0596 or b1093 or b1619 or b2137 or b2426 or b2705 or b2774 or b2842 or b2902 or b3003 or b4249 or b4266)) and (( b1095 or b2323)) or (( b1095 or b2323)) and (( b1095 or b2323)) and (15607240)
MYCSacp58_FORW	(30) nadph[c] + (47) h[c] + (16) malACP[c] + hexc[c] => (17.0) h2o[c] + (30.0) nadp[c] + (16.0) co2[c] + (15.0) ACP[c] + kmeroacidACP[c]	(( b1095 or b2323)) and (( b0596 or b1093 or b1619 or b2137 or b2426 or b2705 or b2774 or b2842 or b2902 or b3003 or b4249 or b4266)) and (( b1095 or b2323)) or (( b1095 or b2323)) and (( b1095 or b2323)) and (15607240)
MYCTR_FORW	nadp[c] + (2) msh[c] => nadph[c] + h[c] + mssg[c]	(( b0116 or b0304 or b3500 or b3962))
MYCTR_BACKW	nadph[c] + h[c] + mssg[c] => nadp[c] + (2) msh[c]	(( b0116 or b0304 or b3500 or b3962))
MYCTR2_FORW	gthox[c] + (2) msh[c] => (2.0) gthrd[c] + mssg[c]	(( b0116 or b0304 or b3500 or b3962))
MYCTR2_BACKW	(2.0) gthrd[c] + mssg[c] => gthox[c] + (2) msh[c]	(( b0116 or b0304 or b3500 or b3962))
N2OR_FORW	h[c] + nadh[c] + n2o[c] => h2o[c] + nad[c] + n2[c]	b0873
N2tex_FORW	n2[e] => n2[p]	( b3552 or b3552 )
N2tex_BACKW	n2[p] => n2[e]	( b3552 or b3552 )
NABTNO_FORW	h2o[c] + nad[c] + n4abutn[c] => (2.0) h[c] + nadh[c] + 4aabutn[c]	(( b0312 or b1014 or b1300 or b1385 or b1387 or b1415 or b1444 or b1525 or b1746 or b2661 or b3588)) or (( b0312 or b1014 or b1300 or b1385 or b1415 or b1444 or b1525 or b1746 or b2661 or b3588)) or (( b0312 or b1014 or b1300 or b1385 or b1387 or b1415 or b1444 or b1525 or b1746 or b2661 or b3588)) or (( b0312 or b1300 or b1385 or b1415 or b1444 or b1525 or b1746 or b2661 or b3588)) or (( b0312 o…
NABTNOm_FORW	h2o[m] + nad[m] + n4abutn[m] => (2.0) h[m] + nadh[m] + 4aabutn[m]	(( b0312 or b1014 or b1300 or b1385 or b1387 or b1415 or b1444 or b1525 or b1746 or b2661 or b3588)) or (( b0312 or b1014 or b1300 or b1385 or b1415 or b1444 or b1525 or b1746 or b2661 or b3588)) or (( b0312 or b1014 or b1300 or b1385 or b1415 or b1444 or b1525 or b1746 or b2661 or b3588))
NACt_FORW	nac[e] => nac[c]	b2246
NACt_BACKW	nac[c] => nac[e]	b2246
NADDPp_FORW	h2o[x] + nad[x] => amp[x] + (2.0) h[x] + nmn[x]	b3996
NADFADOR_FORW	(2) nad[c] + fadh2[c] + fdxr_42[c] => (2.0) nadh[c] + fad[c] + fdxo_42[c]	( ( 78193158 and ( b0042 or b1698) ) or ( ( b0042 or b1698) and b0041 ) or ( ( b0042 or b1698) and b0041 ) or ( ( b0042 or b1698) and b0041 ) or ( 78193992 and ( b0042 or b1698 or b2769) ) or ( ( b0042 or b1698) and b0041 ) or ( ( b0042 or b1698 or b2769) and ( b0041 or b1697) ) or ( ( b0042 or b1698) and 78194725 ) or ( ( b0041 or b1697 or b2770) and ( b0042 or b1698) ) )
NADFADOR_BACKW	(2.0) nadh[c] + fad[c] + fdxo_42[c] => (2) nad[c] + fadh2[c] + fdxr_42[c]	( ( 78193158 and ( b0042 or b1698) ) or ( ( b0042 or b1698) and b0041 ) or ( ( b0042 or b1698) and b0041 ) or ( ( b0042 or b1698) and b0041 ) or ( 78193992 and ( b0042 or b1698 or b2769) ) or ( ( b0042 or b1698) and b0041 ) or ( ( b0042 or b1698 or b2769) and ( b0041 or b1697) ) or ( ( b0042 or b1698) and 78194725 ) or ( ( b0041 or b1697 or b2770) and ( b0042 or b1698) ) )
NADH2_u6cm_FORW	h[c] + nadh[c] + q6[m] => nad[c] + q6h2[m]	( b1109 or 285810950 )
NADH2_u6m_FORW	h[m] + nadh[m] + q6[m] => nad[m] + q6h2[m]	( b1109 or 285813077 )
NADHDH_FORW	(3) h[c] + nadh[c] + q[c] => nad[c] + (2.0) h[e] + qh2[c]	(( b2286 or b2487 or b2721) or 15643971 or b2283 or ( b2282 or b2483 or b2722) or (15643862 or ( b2277 or b2278 or b2482 or b2484 or b2486 or b2723)) or ( b2287 or b2489 or b2719) or 15643967 or (b2284 or b2284) or b2285)
NADHNQR_FORW	(4) h[c] + nadh[c] + na1[c] + q8[c] => q8h2[c] + nad[c] + (3.0) h[p] + na1[p]	b1630 and b1627 and 150953664 and 150953667 and b1632 and 150953662
NADHNQR_BACKW	q8h2[c] + nad[c] + (3.0) h[p] + na1[p] => (4) h[c] + nadh[c] + na1[c] + q8[c]	b1630 and b1627 and 150953664 and 150953667 and b1632 and 150953662
NADKm_FORW	atp[m] + nad[m] => adp[m] + h[m] + nadp[m]	( b2615 or b2615 or b2615 )
NADPHQR_FORW	nadph[c] + h[c] + mqn6[c] => nadp[c] + mql6[c]	(b3028)
NADS2_FORW	h2o[c] + gln_L[c] + atp[c] + dnad[c] => h[c] + glu_L[c] + ppi[c] + nad[c] + amp[c]	(72394980 or b1740)
NALN6_FORW	2a3pp[c] + nal2a6o[c] => 3pop[c] + n6all26d[c]	(446213565 or ( b0600 or b2290 or b2379))
NAPRT_FORW	h[c] + prpp[c] + nac[c] => ppi[c] + nicrnt[c]	(b0931)
NAPRT_BACKW	ppi[c] + nicrnt[c] => h[c] + prpp[c] + nac[c]	(b0931)
NAPRTm_FORW	h[m] + nac[m] + prpp[m] => nicrnt[m] + ppi[m]	b0931
NARK_FORW	no2[c] => no2[e]	(( b1223 or b1469)) or (( b1223 or b1469)) or (( b1223 or b1469) and 15608875)
NAR_syn_FORW	(2) h[c] + no3[c] + (2) fdxr_2_2[c] => h2o[c] + no2[c] + (2.0) fdxo_2_2[c]	( b0894 or b1474 or b1501 or b1587 or b1588 or b2206 or b3551 or b3894 or b4079)
NAt_FORW	na1[e] => na1[c]	(b3679) or (b3679) or (4507035)
NAt_BACKW	na1[c] => na1[e]	(b3679) or (b3679) or (4507035)
NAt3_1_FORW	h[e] + na1[c] => h[c] + na1[e]	(b0019) or (15645797)
NAt3_1_BACKW	h[c] + na1[e] => h[e] + na1[c]	(b0019) or (15645797)
NAt3_15_FORW	(3) h[e] + (2) na1[c] => (3.0) h[c] + (2.0) na1[e]	(b4065 or b4065 or 446528978)
NAt3_2_FORW	(2) h[e] + na1[c] => (2.0) h[c] + na1[e]	(b4065 or b4065 or 446528978)
NBAHH_ir_FORW	h2o[c] + carn[c] => his_L[c] + ala_B[c]	(b0237)
NBAHH_ir_BACKW	his_L[c] + ala_B[c] => h2o[c] + carn[c]	(b0237)
NDH2_syn_FORW	h[c] + nadh[c] + pq[u] => nad[c] + pqh2[u]	(b1109) or (b1109) or (b1109)
NDH_1_FORW	nadph[c] + (3) h[c] + mqn6[c] => nadp[c] + (2.0) h[e] + mql6[c]	(b2276) and (b2277) and (( b2277 or b2278 or b2484 or b2486)) and (15645874) and (15645883) and (( b2287 or b2489 or b2719)) and (15645878) and (b2283) and (15645884) and (b2286) and (b2282) and (15645879) and (( b2286 or b2487 or b2721)) and (b2281)
NDPK10_FORW	atp[c] + didp[c] => adp[c] + ditp[c]	(b2518 and b2518) or (b2518) or (b2518) or (b2518) or (b2518) or (b2518 and b2518)
NDPK10_BACKW	adp[c] + ditp[c] => atp[c] + didp[c]	(b2518 and b2518) or (b2518) or (b2518) or (b2518) or (b2518) or (b2518 and b2518)
NDPK10m_FORW	atp[m] + didp[m] => adp[m] + ditp[m]	(b2518)
NDPK10m_BACKW	adp[m] + ditp[m] => atp[m] + didp[m]	(b2518)
NDPK10n_FORW	atp[n] + didp[n] => adp[n] + ditp[n]	(b2518 and b2518) or (b2518 and b2518)
NDPK10n_BACKW	adp[n] + ditp[n] => atp[n] + didp[n]	(b2518 and b2518) or (b2518 and b2518)
NDPK1m_FORW	atp[m] + gdp[m] => adp[m] + gtp[m]	(b2518)
NDPK1m_BACKW	adp[m] + gtp[m] => atp[m] + gdp[m]	(b2518)
NDPK1n_FORW	atp[n] + gdp[n] => adp[n] + gtp[n]	(b2518 and b2518) or (b2518 and b2518)
NDPK1n_BACKW	adp[n] + gtp[n] => atp[n] + gdp[n]	(b2518 and b2518) or (b2518 and b2518)
NDPK2m_FORW	atp[m] + udp[m] => adp[m] + utp[m]	(b2518)
NDPK2m_BACKW	adp[m] + utp[m] => atp[m] + udp[m]	(b2518)
NDPK2n_FORW	atp[n] + udp[n] => adp[n] + utp[n]	(b2518 and b2518) or (b2518 and b2518)
NDPK2n_BACKW	adp[n] + utp[n] => atp[n] + udp[n]	(b2518 and b2518) or (b2518 and b2518)
NDPK3m_FORW	atp[m] + cdp[m] => adp[m] + ctp[m]	(b2518)
NDPK3m_BACKW	adp[m] + ctp[m] => atp[m] + cdp[m]	(b2518)
NDPK3n_FORW	atp[n] + cdp[n] => adp[n] + ctp[n]	(b2518 and b2518) or (b2518 and b2518)
NDPK3n_BACKW	adp[n] + ctp[n] => atp[n] + cdp[n]	(b2518 and b2518) or (b2518 and b2518)
NDPK4m_FORW	atp[m] + dtdp[m] => adp[m] + dttp[m]	(b2518)
NDPK4m_BACKW	adp[m] + dttp[m] => atp[m] + dtdp[m]	(b2518)
NDPK4n_FORW	atp[n] + dtdp[n] => adp[n] + dttp[n]	(b2518 and b2518) or (b2518 and b2518)
NDPK4n_BACKW	adp[n] + dttp[n] => atp[n] + dtdp[n]	(b2518 and b2518) or (b2518 and b2518)
NDPK5m_FORW	atp[m] + dgdp[m] => adp[m] + dgtp[m]	(b2518)
NDPK5m_BACKW	adp[m] + dgtp[m] => atp[m] + dgdp[m]	(b2518)
NDPK5n_FORW	atp[n] + dgdp[n] => adp[n] + dgtp[n]	(b2518 and b2518) or (b2518 and b2518)
NDPK5n_BACKW	adp[n] + dgtp[n] => atp[n] + dgdp[n]	(b2518 and b2518) or (b2518 and b2518)
NDPK6m_FORW	atp[m] + dudp[m] => adp[m] + dutp[m]	(b2518)
NDPK6m_BACKW	adp[m] + dutp[m] => atp[m] + dudp[m]	(b2518)
NDPK6n_FORW	atp[n] + dudp[n] => adp[n] + dutp[n]	(b2518 and b2518) or (b2518 and b2518)
NDPK6n_BACKW	adp[n] + dutp[n] => atp[n] + dudp[n]	(b2518 and b2518) or (b2518 and b2518)
NDPK7m_FORW	atp[m] + dcdp[m] => adp[m] + dctp[m]	(b2518)
NDPK7m_BACKW	adp[m] + dctp[m] => atp[m] + dcdp[m]	(b2518)
NDPK7n_FORW	atp[n] + dcdp[n] => adp[n] + dctp[n]	(b2518 and b2518) or (b2518 and b2518)
NDPK7n_BACKW	adp[n] + dctp[n] => atp[n] + dcdp[n]	(b2518 and b2518) or (b2518 and b2518)
NDPK8m_FORW	atp[m] + dadp[m] => adp[m] + datp[m]	(b2518)
NDPK8m_BACKW	adp[m] + datp[m] => atp[m] + dadp[m]	(b2518)
NDPK8n_FORW	atp[n] + dadp[n] => adp[n] + datp[n]	(b2518 and b2518) or (b2518 and b2518)
NDPK8n_BACKW	adp[n] + datp[n] => atp[n] + dadp[n]	(b2518 and b2518) or (b2518 and b2518)
NDPK9_FORW	atp[c] + idp[c] => adp[c] + itp[c]	(b2518 and b2518) or (b2518) or (b2518) or (b2518) or (b2518) or (b2518 and b2518)
NDPK9_BACKW	adp[c] + itp[c] => atp[c] + idp[c]	(b2518 and b2518) or (b2518) or (b2518) or (b2518) or (b2518) or (b2518 and b2518)
NDPK9m_FORW	atp[m] + idp[m] => adp[m] + itp[m]	(b2518)
NDPK9m_BACKW	adp[m] + itp[m] => atp[m] + idp[m]	(b2518)
NDPK9n_FORW	atp[n] + idp[n] => adp[n] + itp[n]	(b2518 and b2518) or (b2518 and b2518)
NDPK9n_BACKW	adp[n] + itp[n] => atp[n] + idp[n]	(b2518 and b2518) or (b2518 and b2518)
NH4t_FORW	nh4[e] => nh4[c]	(b0451 or b0451 or b0451)
NH4t_BACKW	nh4[c] => nh4[e]	(b0451 or b0451 or b0451)
NH4t4_FORW	k[c] + nh4[e] => nh4[c] + k[e]	(b0451)
NH4t4pp_FORW	k[c] + nh4[p] => nh4[c] + k[p]	( b0451 or b0451 )
NH4tpp_1_FORW	h[p] + nh4[p] => h[c] + nh4[c]	(b0451) or (b0451) or (b0451)
NIabc_FORW	h2o[c] + atp[c] + ni2[e] => h[c] + pi[c] + ni2[c] + adp[c]	(( b0066 or b0127 or b0199 or b0366 or b0449 or b0495 or b0652 or b0809 or b0829 or b0829 or b0855 or b0864 or b0879 or b1117 or b1126 or b1246 or b1247 or b1290 or b1291 or b1483 or b1484 or b1858 or b1917 or b2129 or b2180 or b2180 or b2306 or b2422 or b2677 or b3271 or b3450 or b3463 or b3479 or b3480 or b3540 or b3541 or b4035 or b4087 or b4096 or b4097 or b4287)) and (( b0830 or b1243 or b12…
NIt5_FORW	ni2[c] => ni2[e]	(b3816)
NIt5_BACKW	ni2[e] => ni2[c]	(b3816)
NMNHYD_FORW	h2o[c] + nmn[c] => pi[c] + rnam[c]	(b2744 or ( b0480 or b4213))
NMNR_FORW	h2o[e] + nmn[e] => pi[e] + rnam[e]	b2765
NMPTRCOX_FORW	o2[c] + nmptrc[c] => nh4[c] + h2o2[c] + 1mpyr[c]	(b1386) or (b1386) or (b1386) or (b1386)
NNAMrm_FORW	h2o[m] + ncam[m] => nac[m] + nh4[m]	b1768
NNAMrm_BACKW	nac[m] + nh4[m] => h2o[m] + ncam[m]	b1768
NNDPRm_FORW	(2) h[m] + prpp[m] + quln[m] => co2[m] + nicrnt[m] + ppi[m]	b0109
NO3R1_FORW	(2) h[c] + q8h2[c] + no3[c] => h2o[c] + (2.0) h[e] + q8[c] + no2[c]	(( b1224 or b1468 or b1587)) and (446529422) and (( b0895 or b1225 or b1467 or b1589 or b1671 or b4072)) and (( b1227 or b1465))
NO3R2_FORW	(2) h[c] + mql8[c] + no3[c] => h2o[c] + (2.0) h[e] + mqn8[c] + no2[c]	(( b1224 or b1468 or b1587)) and (446529422) and (( b0895 or b1225 or b1467 or b1589 or b1671 or b4072)) and (( b1227 or b1465))
NORRDX_FORW	(2) h[c] + (2) no[c] + (2) rdxr[c] => h2o[c] + n2o[c] + (2.0) rdxo[c]	( ( b2710 and b2710 ) or ( 78195687 and b2710 ) )
NOR_syn_FORW	(8) h[c] + no2[c] + (6) fdxr_2_2[c] => (2.0) h2o[c] + nh4[c] + (6.0) fdxo_2_2[c]	b2763
NOS1_FORW	nadph[c] + h[c] + arg_L[c] + o2[c] => h2o[c] + nadp[c] + nwharg[c]	b2764 or 231571314
NOS2_FORW	nadph[c] + (2) o2[c] + (2) nwharg[c] => h[c] + (2.0) h2o[c] + nadp[c] + (2.0) citr_L[c] + (2.0) no[c]	b2764 or 231571314
NP1_FORW	h[c] + nac[c] + r1p[c] => pi[c] + nicrns[c]	(b2407)
NPHS_FORW	sbzcoa[c] => coa[c] + dhna[c]	( b0036 or b1393 or b2262 or b2919)
NT5C_FORW	h2o[c] + nicrnt[c] => pi[c] + nicrns[c]	(( b0480 or b4213) or b2744)
NTD2e_FORW	h2o[e] + ump[e] => pi[e] + uri[e]	(b0480)
NTD4e_FORW	cmp[e] + h2o[e] => cytd[e] + pi[e]	(b0480)
NTD7e_FORW	amp[e] + h2o[e] => adn[e] + pi[e]	(b0480)
NTD9e_FORW	gmp[e] + h2o[e] => gsn[e] + pi[e]	(b0480)
NTP2_FORW	h2o[c] + datp[c] => h[c] + pi[c] + dadp[c]	(b2954)
NTP4_FORW	dgtp[c] + h2o[c] => h[c] + pi[c] + dgdp[c]	(b2954)
NTP6_FORW	h2o[c] + dctp[c] => h[c] + pi[c] + dcdp[c]	(b2954)
NTP7_FORW	h2o[c] + utp[c] => h[c] + pi[c] + udp[c]	(b2954)
NTP8_FORW	h2o[c] + dutp[c] => h[c] + pi[c] + dudp[c]	(b2954)
NTP9_FORW	h2o[c] + dttp[c] => h[c] + pi[c] + dtdp[c]	(b2954)
NTRARf_FORW	(2) h[c] + no3[c] + fdxr_4_2[c] => h2o[c] + no2[c] + fdxo_4_2[c]	(( b0894 or b1474 or b1501 or b1587 or b1588 or b2206 or b3894 or b4079) and ( b0895 or b1589 or b2713 or b2886 or b2887 or b2996 or b3573 or b4072) and b2711)
NTRARz_FORW	trdrd[c] + no3[c] => h2o[c] + trdox[c] + no2[c]	(b0605)
NTRIR2y_FORW	(3) nadph[c] + (5) h[c] + no2[c] => (2.0) h2o[c] + nh4[c] + (3.0) nadp[c]	(b3365 or b3365)
NTRIRfcpp_FORW	(8) h[p] + no2[p] + (6) ppcr[p] => (2.0) h2o[p] + nh4[p] + (6.0) ppco[p]	( b4070 or b4070 )
NTRIRx_FORW	(4) h[c] + (3) nadh[c] + no2[c] => h2o[c] + (3.0) nad[c] + nh4oh[c]	(( b2711 or b3365) and b3366 and b2763)
NTRIRy_FORW	(3) nadph[c] + (4) h[c] + no2[c] => h2o[c] + (3.0) nadp[c] + nh4oh[c]	(( b2711 or b3365) and b3366 and b2763)
NaKt_1_FORW	h2o[c] + atp[c] + k[e] + na1[c] => h[c] + pi[c] + adp[c] + k[c] + na1[e]	(( b0484 or b4242))
O16G1e_FORW	h2o[e] + glygn4[e] => glc_D[e] + glygn5[e]	(b3656)
O16G2e_FORW	h2o[e] + strch2[e] => glc_D[e] + malt[e]	(b3656)
OAAt2_2pp_FORW	(2) h[p] + oaa[p] => (2.0) h[c] + oaa[c]	( b1729 or b3528 or b4077)
OAAtex_FORW	oaa[e] => oaa[p]	( ( b0241 or b0929 or b1377 or b2215) or ( b0241 or b0929 or b1377 or b2215) or ( b0241 or b0929 or b1377 or b2215) or ( b0241 or b0929 or b1377 or b2215) )
OAAtex_BACKW	oaa[p] => oaa[e]	( ( b0241 or b0929 or b1377 or b2215) or ( b0241 or b0929 or b1377 or b2215) or ( b0241 or b0929 or b1377 or b2215) or ( b0241 or b0929 or b1377 or b2215) )
OAO4t3pp_FORW	udcpo4[c] => udcpo4[p]	b3792
OAO5t3pp_FORW	h[p] + udcpo5[c] => h[c] + udcpo5[p]	b3792
OARGDC_FORW	h[c] + oxoarg_L[c] => co2[c] + gdbtal[c]	(( b0077 or b0507 or b2373 or b3671))
OCBTm_FORW	orn[m] + cbp[m] => h[m] + pi[m] + citr_L[m]	(( b0273 or b2870 or b4254))
OCDCAt2pp_FORW	h[p] + ocdca[p] => h[c] + ocdca[c]	b2346
OCDCEAt2pp_FORW	h[p] + ocdcea[p] => h[c] + ocdcea[c]	b2346
OCHCCH_FORW	(4) h[c] + (2) h2o[c] + 6occhcoa[c] => 3hpimcoa[c]	b2262
OCHCCH_BACKW	3hpimcoa[c] => (4) h[c] + (2) h2o[c] + 6occhcoa[c]	b2262
OCOAT1_FORW	succoa[c] + acac[c] => aacoa[c] + succ[c]	( ( b2221 and b2222 ) or b2920 or b2920 or b2920 )
OCOAT1_BACKW	aacoa[c] + succ[c] => succoa[c] + acac[c]	( ( b2221 and b2222 ) or b2920 or b2920 or b2920 )
OCOAT1m_FORW	succoa[m] + acac[m] => aacoa[m] + succ[m]	(( b2221 or b2222)) or (( b2221 or b2222))
OCOAT1m_BACKW	aacoa[m] + succ[m] => succoa[m] + acac[m]	(( b2221 or b2222)) or (( b2221 or b2222))
OCOAT2r_FORW	succoa[c] + 3mb[c] => succ[c] + ivcoa[c]	( b2920 or b2920 or b2920 )
OCOAT2r_BACKW	succ[c] + ivcoa[c] => succoa[c] + 3mb[c]	( b2920 or b2920 or b2920 )
OCOAT3r_FORW	succoa[c] + ghb[c] => succ[c] + 4hbutcoa[c]	( b2920 or b2920 or b2920 )
OCOAT3r_BACKW	succ[c] + 4hbutcoa[c] => succoa[c] + ghb[c]	( b2920 or b2920 or b2920 )
OGCOAAT_FORW	coa[c] + 3opimcoa[c] => (5.0) h[c] + accoa[c] + glutcoa[c]	( b1397 or b2224 or b2342 or b2844 or b3845)
OGCOAAT_BACKW	(5.0) h[c] + accoa[c] + glutcoa[c] => coa[c] + 3opimcoa[c]	( b1397 or b2224 or b2342 or b2844 or b3845)
OGLT_FORW	udcpp[c] + udpgal[c] => ump[c] + udcdpgal[c]	b2047
OHEDH_FORW	h2o[c] + 2ohed[c] => 24dhhed[c]	b0350
OHPHM6n_FORW	amet[n] + 2ohph_5[n] => h[n] + ahcys[n] + 2omph_5[n]	(b0051)
OIVD1m_FORW	4mop[m] + coa[m] + nad[m] => co2[m] + nadh[m] + ivcoa[m]	(( b0115 or b0727)) and (34101272 and 11386135) and (( b0116 or b0304 or b3500 or b3962)) or (( b0115 or b0727)) and (( b0116 or b0304 or b3500 or b3962)) and (34101272 and 11386135)
OIVD1r_FORW	coa[c] + nad[c] + 4mop[c] => nadh[c] + co2[c] + ivcoa[c]	(( b0115 or b0727)) and (( b0116 or b0304 or b3500 or b3962)) and (26991090 and 26991091)
OIVD1r_BACKW	nadh[c] + co2[c] + ivcoa[c] => coa[c] + nad[c] + 4mop[c]	(( b0115 or b0727)) and (( b0116 or b0304 or b3500 or b3962)) and (26991090 and 26991091)
OIVD2_FORW	coa[c] + nad[c] + 3mob[c] => nadh[c] + co2[c] + ibcoa[c]	(( b0115 or b0727)) and (( b0116 or b0304 or b3500 or b3962)) and (26991090 and 26991091)
OIVD2m_FORW	3mob[m] + coa[m] + nad[m] => co2[m] + nadh[m] + ibcoa[m]	(( b0115 or b0727)) and (34101272 and 11386135) and (( b0116 or b0304 or b3500 or b3962)) or (( b0115 or b0727)) and (( b0116 or b0304 or b3500 or b3962)) and (34101272 and 11386135)
OIVD3_FORW	coa[c] + nad[c] + 3mop[c] => nadh[c] + co2[c] + 2mbcoa[c]	(( b0115 or b0727)) and (( b0116 or b0304 or b3500 or b3962)) and (26991090 and 26991091)
OIVD3m_FORW	3mop[m] + coa[m] + nad[m] => co2[m] + nadh[m] + 2mbcoa[m]	(( b0115 or b0727)) and (34101272 and 11386135) and (( b0116 or b0304 or b3500 or b3962)) or (( b0115 or b0727)) and (( b0116 or b0304 or b3500 or b3962)) and (34101272 and 11386135)
OMBZLM6m_FORW	amet[m] + 2ombzl_5[m] => ahcys[m] + h[m] + 2ommbl_5[m]	(b3833)
OMCDCm_FORW	3c4mop[m] + h[m] => 4mop[m] + co2[m]	b3770
OMMBLHX6m_FORW	(0.5) o2[m] + 2ommbl_5[m] => 2omhmbl_5[m]	(( b0662 or b2906 or b2907))
OPHBDC6_FORW	h[c] + 3ophb_5[c] => co2[c] + 2oph_5[c]	(b2311)
OPTCCL_FORW	h[c] + 5cohe[c] => co2[c] + 2hh24dd[c]	b1180
ORNTA_FORW	akg[c] + orn[c] => glu_L[c] + glu5sa[c]	( b0154 or b0774 or b1302 or b1748 or b2662 or b3073 or b3359)
ORNTArm_FORW	akg[m] + orn[m] => glu5sa[m] + glu_L[m]	(( b0154 or b0774 or b1302 or b1748 or b2662 or b3073 or b3359))
ORNTArm_BACKW	glu5sa[m] + glu_L[m] => akg[m] + orn[m]	(( b0154 or b0774 or b1302 or b1748 or b2662 or b3073 or b3359))
ORNt2r_FORW	h[e] + orn[e] => h[c] + orn[c]	(( b0112 or b0260 or b0402 or b0576 or b1453 or b2156 or b2663 or b3795 or b4208))
ORNt2r_BACKW	h[c] + orn[c] => h[e] + orn[e]	(( b0112 or b0260 or b0402 or b0576 or b1453 or b2156 or b2663 or b3795 or b4208))
ORNtiDF_FORW	orn[e] => orn[c]	(b1296)
ORNtiDF_BACKW	orn[c] => orn[e]	(b1296)
OXFOt4pp_FORW	for[c] + oxa[p] => for[p] + oxa[c]	b3547
OXFOt4pp_BACKW	for[p] + oxa[c] => for[c] + oxa[p]	b3547
OXFOtex_FORW	oxa[e] => oxa[p]	( b3552 or b3552 )
OXFOtex_BACKW	oxa[p] => oxa[e]	( b3552 or b3552 )
OXGDC_FORW	h[c] + akg[c] => co2[c] + sucsal[c]	(( b0726 or b0727))
OXGDC2_FORW	h[c] + thmpp[c] + akg[c] => co2[c] + ssaltpp[c]	b2264
OXOADLR_FORW	h[c] + 2oxoadp[c] + lpam[c] => co2[c] + S_gtrdhdlp[c]	(( b0115 or b0727))
OXPTNDH_FORW	h2o[c] + nad[c] + oxptn[c] => (2.0) h[c] + nadh[c] + glutar[c]	(( b0312 or b1014 or b1300 or b1385 or b1387 or b1415 or b1444 or b1525 or b1746 or b2661 or b3588))
OXPTNDH_BACKW	(2.0) h[c] + nadh[c] + glutar[c] => h2o[c] + nad[c] + oxptn[c]	(( b0312 or b1014 or b1300 or b1385 or b1387 or b1415 or b1444 or b1525 or b1746 or b2661 or b3588))
P5CDm_FORW	1pyr5c[m] + (2) h2o[m] + nad[m] => glu_L[m] + h[m] + nadh[m]	(( b0312 or b1014 or b1300 or b1385 or b1415 or b1444 or b1525 or b1746 or b2661 or b3588)) or (( b0312 or b1014 or b1300 or b1385 or b1415 or b1444 or b1525 or b1746 or b2661 or b3588))
P5CRm_FORW	1pyr5c[m] + (2) h[m] + nadph[m] => nadp[m] + pro_L[m]	(b0386) or (b0386)
P5CRx_FORW	(2) h[c] + nadh[c] + 1pyr5c[c] => pro_L[c] + nad[c]	(b0386) or (b0386)
P5CRxm_FORW	1pyr5c[m] + (2) h[m] + nadh[m] => nad[m] + pro_L[m]	(b0386) or (b0386)
PABB_FORW	chor[c] + nh4[c] => h2o[c] + 4adcho[c]	(( b1264 or b1812))
PACCOAL2_FORW	atp[c] + coa[c] + 4hphac[c] => ppi[c] + amp[c] + hphaccoa[c]	(b1398)
PACCOAL3_FORW	atp[c] + coa[c] + ind3ac[c] => ppi[c] + amp[c] + indaccoa[c]	(b1398)
PACt3_FORW	na1[p] + pac[p] => na1[c] + pac[c]	(( b1015 or b4067))
PACt3_BACKW	na1[c] + pac[c] => na1[p] + pac[p]	(( b1015 or b4067))
PALMITTRANS_FORW	hdeACP[c] + laur_kdo2lipid4[c] => ACP[c] + laur_hde_kdo2lipid4[c]	( b1054 or b1855 or b2378)
PALMITTRANS_BACKW	ACP[c] + laur_hde_kdo2lipid4[c] => hdeACP[c] + laur_kdo2lipid4[c]	( b1054 or b1855 or b2378)
PAPPT1_FORW	udcpp[c] + uAgla[c] => ump[c] + uaAgla[c]	(b0087)
PAPPT2_FORW	udcpp[c] + uGgla[c] => ump[c] + uaGgla[c]	b0087
PC_FORW	atp[c] + hco3[c] + pyr[c] => h[c] + pi[c] + adp[c] + oaa[c]	(b3256) and (72396260)
PC11M_FORW	amet[c] + pre4[c] => h[c] + ahcys[c] + pre5[c]	b3368
PCm_FORW	atp[m] + hco3[m] + pyr[m] => adp[m] + h[m] + oaa[m] + pi[m]	(b3256) or (b3256)
PCt_FORW	h2o[c] + atp[c] + pchol_hs[c] => h[c] + pi[c] + adp[c] + pchol_hs[e]	(( b0066 or b0127 or b0127 or b0151 or b0199 or b0199 or b0262 or b0262 or b0366 or b0366 or b0448 or b0448 or b0449 or b0449 or b0490 or b0490 or b0495 or b0495 or b0588 or b0652 or b0652 or b0809 or b0809 or b0829 or b0855 or b0855 or b0864 or b0864 or b0879 or b0879 or b0886 or b0886 or b0887 or b0887 or b0914 or b0914 or b1117 or b1117 or b1126 or b1126 or b1246 or b1247 or b1247 or b1290 or …
PCt_BACKW	h[c] + pi[c] + adp[c] + pchol_hs[e] => h2o[c] + atp[c] + pchol_hs[c]	(( b0066 or b0127 or b0127 or b0151 or b0199 or b0199 or b0262 or b0262 or b0366 or b0366 or b0448 or b0448 or b0449 or b0449 or b0490 or b0490 or b0495 or b0495 or b0588 or b0652 or b0652 or b0809 or b0809 or b0829 or b0855 or b0855 or b0864 or b0864 or b0879 or b0879 or b0886 or b0886 or b0887 or b0887 or b0914 or b0914 or b1117 or b1117 or b1126 or b1126 or b1246 or b1247 or b1247 or b1290 or …
PDHa_FORW	h[c] + pyr[c] + lpam[c] => co2[c] + adhlam[c]	(b0114)
PDHbr_FORW	coa[c] + adhlam[c] => accoa[c] + dhlam[c]	( b0115 or b0727)
PDHbr_BACKW	accoa[c] + dhlam[c] => coa[c] + adhlam[c]	( b0115 or b0727)
PDHcr_FORW	nad[c] + dhlam[c] => h[c] + nadh[c] + lpam[c]	( b0116 or b0304 or b3500 or b3962)
PDHcr_BACKW	h[c] + nadh[c] + lpam[c] => nad[c] + dhlam[c]	( b0116 or b0304 or b3500 or b3962)
PDHm_FORW	coa[m] + nad[m] + pyr[m] => accoa[m] + co2[m] + nadh[m]	(( b0116 or b0304 or b3500 or b3962) and ( b0115 or b0727)) and (4885543 and 156564403) and (( b0115 or b0727)) or (( b0116 or b0304 or b3500 or b3962) and ( b0115 or b0727)) and (291084742 and 156564403) and (( b0115 or b0727))
PDIMAS_FORW	(2) h[c] + (2) tamocta[c] + phthiocerol[c] => (2.0) h2o[c] + pdima[c]	(b1805)
PEAMNO_FORW	h2o[c] + o2[c] + peamn[c] => nh4[c] + h2o2[c] + pacald[c]	(b1386) or (255759902) or (b1386) or (257196228) or (b1386)
PEPCK_FORW	gtp[c] + oaa[c] => co2[c] + pep[c] + gdp[c]	( b3403 or 78195090 )
PEPt6pp_FORW	pi[c] + pep[p] => pi[p] + pep[c]	( b2240 or b3666 or b3667 or b4356)
PEPtex_FORW	pep[e] => pep[p]	( ( b0241 or b0929 or b1377 or b2215) or ( b0241 or b0929 or b1377 or b2215) or ( b0241 or b0929 or b1377 or b2215) or ( b0241 or b0929 or b1377 or b2215) )
PEPtex_BACKW	pep[p] => pep[e]	( ( b0241 or b0929 or b1377 or b2215) or ( b0241 or b0929 or b1377 or b2215) or ( b0241 or b0929 or b1377 or b2215) or ( b0241 or b0929 or b1377 or b2215) )
PFK_ppi_FORW	ppi[c] + f6p[c] => h[c] + pi[c] + fdp[c]	b3916
PFOR_FORW	h[c] + coa[c] + pyr[c] + fldox[c] => accoa[c] + co2[c] + fldrd[c]	((( b0684 or b2895) and b1378) or (( b0684 or b2895) and b1378))
PGAMTi_FORW	gam6p[c] => gam1p[c]	( b2048 or b3176)
PGLCNDH_FORW	nadph[c] + 6p2dhglcn[c] => (2.0) h[c] + nadp[c] + 6pgc[c]	(( b2913 or b3553))
PGLCNDH_BACKW	(2.0) h[c] + nadp[c] + 6pgc[c] => nadph[c] + 6p2dhglcn[c]	(( b2913 or b3553))
PGLer_FORW	6pgl[r] + h2o[r] => h[r] + 6pgc[r]	(b1852)
PGPPT3_FORW	udcpp[c] + uggmda[c] => ump[c] + ugggmda[c]	(b0087)
PGSA160190_FORW	glyc3p[c] + cdpc16c19g[c] => h[c] + cmp[c] + pgp160190[c]	(b1912) or (15608959)
PGSA190_FORW	glyc3p[c] + cdpc19c19g[c] => h[c] + cmp[c] + pgp190[c]	(b1912) or (15608959)
PGSA_HP_FORW	glyc3p[c] + cdpdag_HP[c] => h[c] + cmp[c] + pgp_HP[c]	(b1912)
PGSA_HP_BACKW	h[c] + cmp[c] + pgp_HP[c] => glyc3p[c] + cdpdag_HP[c]	(b1912)
PGSA_SA_FORW	glyc3p[c] + (0.02) cdpdag_SA[c] => h[c] + cmp[c] + (0.02) pgp_SA[c]	(b1912)
PGSA_SA_BACKW	h[c] + cmp[c] + (0.02) pgp_SA[c] => glyc3p[c] + (0.02) cdpdag_SA[c]	(b1912)
PHACOAOR_FORW	o2[c] + h2[c] + phaccoa[c] => 2dhphaccoa[c]	(( b1392 or b1803) and b1391 and b1389 and b1388 and b1390)
PHCD_FORW	(2) h2o[c] + nad[c] + 1p3h5c[c] => h[c] + nadh[c] + e4hglu[c]	(( b0312 or b1014 or b1300 or b1385 or b1415 or b1444 or b1525 or b1746 or b2661 or b3588))
PHCDm_FORW	1p3h5c[m] + (2) h2o[m] + nad[m] => e4hglu[m] + h[m] + nadh[m]	(( b0312 or b1014 or b1300 or b1385 or b1415 or b1444 or b1525 or b1746 or b2661 or b3588)) or (( b0312 or b1014 or b1300 or b1385 or b1415 or b1444 or b1525 or b1746 or b2661 or b3588))
PHENOLtex_FORW	phenol[p] => phenol[e]	( 78194569 or ( b3552 or b3552 ) )
PHENOLtex_BACKW	phenol[e] => phenol[p]	( 78194569 or ( b3552 or b3552 ) )
PHEPC_FORW	h2o[c] + co2[c] + pphos[c] => h[c] + pi[c] + 4hbz[c]	b3843
PHEPC_BACKW	h[c] + pi[c] + 4hbz[c] => h2o[c] + co2[c] + pphos[c]	b3843
PHETA1m_FORW	akg[m] + phe_L[m] => glu_L[m] + phpyr[m]	(( b0928 or b4054)) or (( b0600 or b1439 or b2290 or b4340))
PHETA1m_BACKW	glu_L[m] + phpyr[m] => akg[m] + phe_L[m]	(( b0928 or b4054)) or (( b0600 or b1439 or b2290 or b4340))
PHETRSm_FORW	atp[m] + phe_L[m] + trnaphe[m] => amp[m] + phetrna[m] + ppi[m]	b1714
PHEt2r_FORW	h[e] + phe_L[e] => h[c] + phe_L[c]	( ( b0112 or b0260 or b0402 or b0576 or b1453 or b2156 or b2663 or b3795 or b4208) or ( b0112 or b0260 or b0402 or b0576 or b1453 or b2156 or b2663 or b3795 or b4208) or ( b0112 or b0260 or b0402 or b0576 or b1453 or b2156 or b2663 or b3795 or b4208) or ( b0112 or b0260 or b0402 or b0576 or b1453 or b2156 or b2663 or b3795 or b4208) or ( b0112 or b0260 or b0402 or b0576 or b1453 or b2156 or b2663…
PHEt2r_BACKW	h[c] + phe_L[c] => h[e] + phe_L[e]	( ( b0112 or b0260 or b0402 or b0576 or b1453 or b2156 or b2663 or b3795 or b4208) or ( b0112 or b0260 or b0402 or b0576 or b1453 or b2156 or b2663 or b3795 or b4208) or ( b0112 or b0260 or b0402 or b0576 or b1453 or b2156 or b2663 or b3795 or b4208) or ( b0112 or b0260 or b0402 or b0576 or b1453 or b2156 or b2663 or b3795 or b4208) or ( b0112 or b0260 or b0402 or b0576 or b1453 or b2156 or b2663…
PHYCBOXL_FORW	h[c] + phe_L[c] => co2[c] + peamn[c]	(( b0186 or b0693 or b2965 or b4117 or b4131))
PICH_FORW	h2o[c] + phitcoa[c] => hmpscoa[c]	( b0036 or b1393 or b1394 or b2262 or b2919 or b3846)
PICH_BACKW	hmpscoa[c] => h2o[c] + phitcoa[c]	( b0036 or b1393 or b1394 or b2262 or b2919 or b3846)
PIabc_FORW	h2o[c] + atp[c] + pi[e] => h[c] + (2.0) pi[c] + adp[c]	(( b0066 or b0127 or b0151 or b0199 or b0262 or b0366 or b0449 or b0490 or b0495 or b0588 or b0652 or b0809 or b0829 or b0829 or b0855 or b0864 or b0879 or b0933 or b1117 or b1126 or b1246 or b1247 or b1290 or b1291 or b1441 or b1483 or b1484 or b1858 or b1900 or b1917 or b2129 or b2180 or b2180 or b2306 or b2422 or b2677 or b3195 or b3201 or b3271 or b3450 or b3454 or b3455 or b3463 or b3479 or …
PIt2r_FORW	h[e] + pi[e] => h[c] + pi[c]	b3493
PIt2r_BACKW	h[c] + pi[c] => h[e] + pi[e]	b3493
PIt7_FORW	(3) na1[e] + pi[e] => pi[c] + (3.0) na1[c]	(b4020)
PIt7_BACKW	pi[c] + (3.0) na1[c] => (3) na1[e] + pi[e]	(b4020)
PLBPC_SC_FORW	h2o[c] + (0.005) pc_SC[c] => h[c] + (0.06) ddca[c] + (0.1) ttdca[c] + (0.27) hdca[c] + (0.17) hdcea[c] + (0.05) ocdca[c] + (0.24) ocdcea[c] + (0.02) dca[c] + (0.5) g3pc[c] + (0.09) ocdcya[c]	b1234
PNCDC_FORW	h[c] + ptcys[c] => co2[c] + ptth[c]	(b3974)
PNP_FORW	pi[c] + rnam[c] => h[c] + ncam[c] + r1p[c]	(b2407)
PNP_BACKW	h[c] + ncam[c] + r1p[c] => pi[c] + rnam[c]	(b2407)
POR_FORW	coa[c] + pyr[c] + fdxo_42[c] => h[c] + accoa[c] + co2[c] + fdxr_42[c]	b1378
POR_BACKW	h[c] + accoa[c] + co2[c] + fdxr_42[c] => coa[c] + pyr[c] + fdxo_42[c]	b1378
POR2_FORW	coa[c] + pyr[c] + (2) fdox[c] => h[c] + accoa[c] + co2[c] + (2.0) fdred[c]	(b1378) and (72395696) and (b1378 or b1378) and (72395697)
POR2_BACKW	h[c] + accoa[c] + co2[c] + (2.0) fdred[c] => coa[c] + pyr[c] + (2) fdox[c]	(b1378) and (72395696) and (b1378 or b1378) and (72395697)
POR3_FORW	coa[c] + 2obut[c] + (2) fdox[c] => h[c] + co2[c] + ppcoa[c] + (2.0) fdred[c]	(b1378) and (72395696) and (b1378 or b1378) and (72395697) or (72396830) and (72396829) and (72396828)
POR3_BACKW	h[c] + co2[c] + ppcoa[c] + (2.0) fdred[c] => coa[c] + 2obut[c] + (2) fdox[c]	(b1378) and (72395696) and (b1378 or b1378) and (72395697) or (72396830) and (72396829) and (72396828)
POR_2_FORW	coa[c] + pyr[c] + fdxo_4_2[c] => h[c] + accoa[c] + co2[c] + fdxr_4_2[c]	(b1378 or b1378)
POR_2_BACKW	h[c] + accoa[c] + co2[c] + fdxr_4_2[c] => coa[c] + pyr[c] + fdxo_4_2[c]	(b1378 or b1378)
POR_syn_FORW	coa[c] + pyr[c] + (2) fdxo_2_2[c] => h[c] + accoa[c] + co2[c] + (2.0) fdxr_2_2[c]	b1378
POX2_FORW	h[c] + h2o[c] + pi[c] + (1.5) o2[c] + pyr[c] => co2[c] + (2.0) h2o2[c] + actp[c]	(( b0077 or b0507 or b0871 or b2373 or b3671))
PPAAFDOR_FORW	h2o[c] + ppal[c] + fdxo_42[c] => (3.0) h[c] + ppa[c] + fdxr_42[c]	b1673
PPAAFDOR_BACKW	(3.0) h[c] + ppa[c] + fdxr_42[c] => h2o[c] + ppal[c] + fdxo_42[c]	b1673
PPAt2pp_FORW	h[p] + ppa[p] => h[c] + ppa[c]	( b4067 or b4067 or b4067 )
PPCOAOm_FORW	fad[m] + ppcoa[m] => fadh2[m] + prpncoa[m]	(( b0039 or b1695)) or (( b0039 or b1695)) or (( b0039 or b1695)) or (( b0039 or b0221 or b1695 or b4187)) or (b1695) or (( b0039 or b1695)) or (( b0039 or b0221 or b1695))
PPDIMAS_FORW	(2) h[c] + (2) tamocta[c] + pphthiocerol[c] => (2.0) h2o[c] + ppdima[c]	(b1805)
PPDK_FORW	pi[c] + atp[c] + pyr[c] => h[c] + ppi[c] + amp[c] + pep[c]	(( b1702 or b2383 or b2416 or b2829))
PPDOy_FORW	nadph[c] + h[c] + lald_D[c] => nadp[c] + 12ppd_R[c]	(( b0419 or b1771 or b3001)) or (( b0207 or b1781 or b3012)) or (( b0207 or b1781 or b3012)) or (( b0207 or b1781 or b3012))
PPNCL_FORW	cys_L[c] + ctp[c] + 4ppan[c] => h[c] + pi[c] + cdp[c] + 4ppcys[c]	b3639
PPNCL3_FORW	cys_L[c] + atp[c] + 4ppan[c] => h[c] + ppi[c] + amp[c] + 4ppcys[c]	(b3639)
PPOHtex_FORW	ppoh[e] => ppoh[p]	( b3552 or b3552 )
PPOHtex_BACKW	ppoh[p] => ppoh[e]	( b3552 or b3552 )
PPPGO2_FORW	(3) mqn8[c] + pppg9[c] => (3.0) mql8[c] + ppp9[c]	b3850
PPRDNDH_FORW	(2) h2o[c] + nad[c] + pprdn[c] => h[c] + nadh[c] + 5aptn[c]	( b0509 or b2736 or b3125 or b3882)
PPTGS_FORW	uaagmda[c] => h[c] + udcpdp[c] + peptido_EC[c]	(( b0084 or b0635))
PPTGS_Syn_FORW	uaagmda[c] => h[c] + udcpdp[c] + peptido_syn[c]	( b0084 or b0635)
PPTGS_TB1_FORW	uaaAgla[c] => h[c] + udcpdp[c] + peptido_TB1[c]	(( b0084 or b0635))
PPTGS_TB2_FORW	uaaGgla[c] => h[c] + udcpdp[c] + peptido_TB2[c]	(( b0084 or b0635))
PPTTm_FORW	ipdp[m] + pendp[m] => hexdp[m] + ppi[m]	b3187
PPYRDC_FORW	h[c] + phpyr[c] => co2[c] + pacald[c]	( 285813466 or ( b0507 or b3671) or 285812280 or 285811399 )
[truncated: 503 more rows]
