# Supplementary material for: Improved Metabolic Models for E. coli and Mycoplasma genitalium from GlobalFit, an Algorithm That Simultaneously Matches Growth and Non-Growth Data Sets
Source: PLoS Comput Biol. 2016 Aug 2;12(8):e1005036. doi: 10.1371/journal.pcbi.1005036 (PMC4970803; doi:10.1371/journal.pcbi.1005036)
Supplement: S1 Model — The two models differ only by their biomass reactions: “Biomass” for the non-conservative model; “Biomass_conservative” for the conservative model. (XML) [file pcbi.1005036.s004.xml]

<?xml version="1.0" encoding="UTF-8"?>
<sbml xmlns="http://www.sbml.org/sbml/level2/version4" xmlns:html="http://www.w3.org/1999/xhtml" level="2" version="4">
  <model id="iPS189" name="iPS189">
    <listOfCompartments>
      <compartment id="e" constant="true"/>
      <compartment id="c" constant="true"/>
      <compartment id="BOUNDARY" name="boundary compartment" constant="true"/>
    </listOfCompartments>
    <listOfSpecies>
      <species id="M_acgam_e" name="acgam[e]" compartment="e" hasOnlySubstanceUnits="false" boundaryCondition="false" constant="false"/>
      <species id="M_pep_c" name="pep[c]" compartment="c" hasOnlySubstanceUnits="false" boundaryCondition="false" constant="false"/>
      <species id="M_acgam6p_c" name="acgam6p[c]" compartment="c" hasOnlySubstanceUnits="false" boundaryCondition="false" constant="false"/>
      <species id="M_pyr_c" name="pyr[c]" compartment="c" hasOnlySubstanceUnits="false" boundaryCondition="false" constant="false"/>
      <species id="M_ac_c" name="ac[c]" compartment="c" hasOnlySubstanceUnits="false" boundaryCondition="false" constant="false"/>
      <species id="M_atp_c" name="atp[c]" compartment="c" hasOnlySubstanceUnits="false" boundaryCondition="false" constant="false"/>
      <species id="M_actp_c" name="actp[c]" compartment="c" hasOnlySubstanceUnits="false" boundaryCondition="false" constant="false"/>
      <species id="M_adp_c" name="adp[c]" compartment="c" hasOnlySubstanceUnits="false" boundaryCondition="false" constant="false"/>
      <species id="M_acoa_e" name="acoa[e]" compartment="e" hasOnlySubstanceUnits="false" boundaryCondition="false" constant="false"/>
      <species id="M_acoa_c" name="acoa[c]" compartment="c" hasOnlySubstanceUnits="false" boundaryCondition="false" constant="false"/>
      <species id="M_ac_e" name="ac[e]" compartment="e" hasOnlySubstanceUnits="false" boundaryCondition="false" constant="false"/>
      <species id="M_h_e" name="h[e]" compartment="e" hasOnlySubstanceUnits="false" boundaryCondition="false" constant="false"/>
      <species id="M_h_c" name="h[c]" compartment="c" hasOnlySubstanceUnits="false" boundaryCondition="false" constant="false"/>
      <species id="M_ade_e" name="ade[e]" compartment="e" hasOnlySubstanceUnits="false" boundaryCondition="false" constant="false"/>
      <species id="M_ade_c" name="ade[c]" compartment="c" hasOnlySubstanceUnits="false" boundaryCondition="false" constant="false"/>
      <species id="M_amp_c" name="amp[c]" compartment="c" hasOnlySubstanceUnits="false" boundaryCondition="false" constant="false"/>
      <species id="M_pppi_c" name="pppi[c]" compartment="c" hasOnlySubstanceUnits="false" boundaryCondition="false" constant="false"/>
      <species id="M_ppi_c" name="ppi[c]" compartment="c" hasOnlySubstanceUnits="false" boundaryCondition="false" constant="false"/>
      <species id="M_prpp_c" name="prpp[c]" compartment="c" hasOnlySubstanceUnits="false" boundaryCondition="false" constant="false"/>
      <species id="M_1ag3p_c" name="1ag3p[c]" compartment="c" hasOnlySubstanceUnits="false" boundaryCondition="false" constant="false"/>
      <species id="M_12dag3p_c" name="12dag3p[c]" compartment="c" hasOnlySubstanceUnits="false" boundaryCondition="false" constant="false"/>
      <species id="M_coa_c" name="coa[c]" compartment="c" hasOnlySubstanceUnits="false" boundaryCondition="false" constant="false"/>
      <species id="M_akg_c" name="akg[c]" compartment="c" hasOnlySubstanceUnits="false" boundaryCondition="false" constant="false"/>
      <species id="M_nad_c" name="nad[c]" compartment="c" hasOnlySubstanceUnits="false" boundaryCondition="false" constant="false"/>
      <species id="M_co2_c" name="co2[c]" compartment="c" hasOnlySubstanceUnits="false" boundaryCondition="false" constant="false"/>
      <species id="M_nadh_c" name="nadh[c]" compartment="c" hasOnlySubstanceUnits="false" boundaryCondition="false" constant="false"/>
      <species id="M_succoa_c" name="succoa[c]" compartment="c" hasOnlySubstanceUnits="false" boundaryCondition="false" constant="false"/>
      <species id="M_akg_e" name="akg[e]" compartment="e" hasOnlySubstanceUnits="false" boundaryCondition="false" constant="false"/>
      <species id="M_ala_L_c" name="ala-L[c]" compartment="c" hasOnlySubstanceUnits="false" boundaryCondition="false" constant="false"/>
      <species id="M_trnaala_c" name="trnaala[c]" compartment="c" hasOnlySubstanceUnits="false" boundaryCondition="false" constant="false"/>
      <species id="M_alatrna_c" name="alatrna[c]" compartment="c" hasOnlySubstanceUnits="false" boundaryCondition="false" constant="false"/>
      <species id="M_acald_c" name="acald[c]" compartment="c" hasOnlySubstanceUnits="false" boundaryCondition="false" constant="false"/>
      <species id="M_h2o_c" name="h2o[c]" compartment="c" hasOnlySubstanceUnits="false" boundaryCondition="false" constant="false"/>
      <species id="M_nadp_c" name="nadp[c]" compartment="c" hasOnlySubstanceUnits="false" boundaryCondition="false" constant="false"/>
      <species id="M_nadph_c" name="nadph[c]" compartment="c" hasOnlySubstanceUnits="false" boundaryCondition="false" constant="false"/>
      <species id="M_ala_L_asp_L_c" name="ala-L-asp-L[c]" compartment="c" hasOnlySubstanceUnits="false" boundaryCondition="false" constant="false"/>
      <species id="M_asp_L_c" name="asp-L[c]" compartment="c" hasOnlySubstanceUnits="false" boundaryCondition="false" constant="false"/>
      <species id="M_gly_glu_L_c" name="gly-glu-L[c]" compartment="c" hasOnlySubstanceUnits="false" boundaryCondition="false" constant="false"/>
      <species id="M_glu_L_c" name="glu-L[c]" compartment="c" hasOnlySubstanceUnits="false" boundaryCondition="false" constant="false"/>
      <species id="M_gly_c" name="gly[c]" compartment="c" hasOnlySubstanceUnits="false" boundaryCondition="false" constant="false"/>
      <species id="M_gly_met_L_c" name="gly-met-L[c]" compartment="c" hasOnlySubstanceUnits="false" boundaryCondition="false" constant="false"/>
      <species id="M_met_L_c" name="met-L[c]" compartment="c" hasOnlySubstanceUnits="false" boundaryCondition="false" constant="false"/>
      <species id="M_met_L_ala_L_c" name="met-L-ala-L[c]" compartment="c" hasOnlySubstanceUnits="false" boundaryCondition="false" constant="false"/>
      <species id="M_gly_asp_L_c" name="gly-asp-L[c]" compartment="c" hasOnlySubstanceUnits="false" boundaryCondition="false" constant="false"/>
      <species id="M_gly_pro_L_c" name="gly-pro-L[c]" compartment="c" hasOnlySubstanceUnits="false" boundaryCondition="false" constant="false"/>
      <species id="M_pro_L_c" name="pro-L[c]" compartment="c" hasOnlySubstanceUnits="false" boundaryCondition="false" constant="false"/>
      <species id="M_ala_L_gln_L_c" name="ala-L-gln-L[c]" compartment="c" hasOnlySubstanceUnits="false" boundaryCondition="false" constant="false"/>
      <species id="M_gln_L_c" name="gln-L[c]" compartment="c" hasOnlySubstanceUnits="false" boundaryCondition="false" constant="false"/>
      <species id="M_ala_L_glu_L_c" name="ala-L-glu-L[c]" compartment="c" hasOnlySubstanceUnits="false" boundaryCondition="false" constant="false"/>
      <species id="M_L_alagly_c" name="L-alagly[c]" compartment="c" hasOnlySubstanceUnits="false" boundaryCondition="false" constant="false"/>
      <species id="M_ala_L_his_L_c" name="ala-L-his-L[c]" compartment="c" hasOnlySubstanceUnits="false" boundaryCondition="false" constant="false"/>
      <species id="M_his_L_c" name="his-L[c]" compartment="c" hasOnlySubstanceUnits="false" boundaryCondition="false" constant="false"/>
      <species id="M_ala_L_leu_L_c" name="ala-L-leu-L[c]" compartment="c" hasOnlySubstanceUnits="false" boundaryCondition="false" constant="false"/>
      <species id="M_leu_L_c" name="leu-L[c]" compartment="c" hasOnlySubstanceUnits="false" boundaryCondition="false" constant="false"/>
      <species id="M_ala_L_thr_L_c" name="ala-L-thr-L[c]" compartment="c" hasOnlySubstanceUnits="false" boundaryCondition="false" constant="false"/>
      <species id="M_thr_L_c" name="thr-L[c]" compartment="c" hasOnlySubstanceUnits="false" boundaryCondition="false" constant="false"/>
      <species id="M_gly_asn_L_c" name="gly-asn-L[c]" compartment="c" hasOnlySubstanceUnits="false" boundaryCondition="false" constant="false"/>
      <species id="M_asn_L_c" name="asn-L[c]" compartment="c" hasOnlySubstanceUnits="false" boundaryCondition="false" constant="false"/>
      <species id="M_gly_gln_L_c" name="gly-gln-L[c]" compartment="c" hasOnlySubstanceUnits="false" boundaryCondition="false" constant="false"/>
      <species id="M_arbt_e" name="arbt[e]" compartment="e" hasOnlySubstanceUnits="false" boundaryCondition="false" constant="false"/>
      <species id="M_arbt6p_c" name="arbt6p[c]" compartment="c" hasOnlySubstanceUnits="false" boundaryCondition="false" constant="false"/>
      <species id="M_arg_L_e" name="arg-L[e]" compartment="e" hasOnlySubstanceUnits="false" boundaryCondition="false" constant="false"/>
      <species id="M_arg_L_c" name="arg-L[c]" compartment="c" hasOnlySubstanceUnits="false" boundaryCondition="false" constant="false"/>
      <species id="M_trnaarg_c" name="trnaarg[c]" compartment="c" hasOnlySubstanceUnits="false" boundaryCondition="false" constant="false"/>
      <species id="M_argtrna_c" name="argtrna[c]" compartment="c" hasOnlySubstanceUnits="false" boundaryCondition="false" constant="false"/>
      <species id="M_asn_L_e" name="asn-L[e]" compartment="e" hasOnlySubstanceUnits="false" boundaryCondition="false" constant="false"/>
      <species id="M_trnaasn_c" name="trnaasn[c]" compartment="c" hasOnlySubstanceUnits="false" boundaryCondition="false" constant="false"/>
      <species id="M_asntrna_c" name="asntrna[c]" compartment="c" hasOnlySubstanceUnits="false" boundaryCondition="false" constant="false"/>
      <species id="M_trnaasp_c" name="trnaasp[c]" compartment="c" hasOnlySubstanceUnits="false" boundaryCondition="false" constant="false"/>
      <species id="M_asptrna_c" name="asptrna[c]" compartment="c" hasOnlySubstanceUnits="false" boundaryCondition="false" constant="false"/>
      <species id="M_itp_c" name="itp[c]" compartment="c" hasOnlySubstanceUnits="false" boundaryCondition="false" constant="false"/>
      <species id="M_nh4_c" name="nh4[c]" compartment="c" hasOnlySubstanceUnits="false" boundaryCondition="false" constant="false"/>
      <species id="M_pi_c" name="pi[c]" compartment="c" hasOnlySubstanceUnits="false" boundaryCondition="false" constant="false"/>
      <species id="M_ca2_e" name="ca2[e]" compartment="e" hasOnlySubstanceUnits="false" boundaryCondition="false" constant="false"/>
      <species id="M_ca2_c" name="ca2[c]" compartment="c" hasOnlySubstanceUnits="false" boundaryCondition="false" constant="false"/>
      <species id="M_cdpdag_c" name="cdpdag[c]" compartment="c" hasOnlySubstanceUnits="false" boundaryCondition="false" constant="false"/>
      <species id="M_glyc3p_c" name="glyc3p[c]" compartment="c" hasOnlySubstanceUnits="false" boundaryCondition="false" constant="false"/>
      <species id="M_cmp_c" name="cmp[c]" compartment="c" hasOnlySubstanceUnits="false" boundaryCondition="false" constant="false"/>
      <species id="M_pglyp_c" name="pglyp[c]" compartment="c" hasOnlySubstanceUnits="false" boundaryCondition="false" constant="false"/>
      <species id="M_cellb_e" name="cellb[e]" compartment="e" hasOnlySubstanceUnits="false" boundaryCondition="false" constant="false"/>
      <species id="M_6pgg_c" name="6pgg[c]" compartment="c" hasOnlySubstanceUnits="false" boundaryCondition="false" constant="false"/>
      <species id="M_chol_c" name="chol[c]" compartment="c" hasOnlySubstanceUnits="false" boundaryCondition="false" constant="false"/>
      <species id="M_cholp_c" name="cholp[c]" compartment="c" hasOnlySubstanceUnits="false" boundaryCondition="false" constant="false"/>
      <species id="M_cl_e" name="cl[e]" compartment="e" hasOnlySubstanceUnits="false" boundaryCondition="false" constant="false"/>
      <species id="M_cl_c" name="cl[c]" compartment="c" hasOnlySubstanceUnits="false" boundaryCondition="false" constant="false"/>
      <species id="M_co2_e" name="co2[e]" compartment="e" hasOnlySubstanceUnits="false" boundaryCondition="false" constant="false"/>
      <species id="M_cobalt2_e" name="cobalt2[e]" compartment="e" hasOnlySubstanceUnits="false" boundaryCondition="false" constant="false"/>
      <species id="M_cobalt2_c" name="cobalt2[c]" compartment="c" hasOnlySubstanceUnits="false" boundaryCondition="false" constant="false"/>
      <species id="M_coa_e" name="coa[e]" compartment="e" hasOnlySubstanceUnits="false" boundaryCondition="false" constant="false"/>
      <species id="M_csn_e" name="csn[e]" compartment="e" hasOnlySubstanceUnits="false" boundaryCondition="false" constant="false"/>
      <species id="M_csn_c" name="csn[c]" compartment="c" hasOnlySubstanceUnits="false" boundaryCondition="false" constant="false"/>
      <species id="M_cu2_e" name="cu2[e]" compartment="e" hasOnlySubstanceUnits="false" boundaryCondition="false" constant="false"/>
      <species id="M_cu2_c" name="cu2[c]" compartment="c" hasOnlySubstanceUnits="false" boundaryCondition="false" constant="false"/>
      <species id="M_cys_L_c" name="cys-L[c]" compartment="c" hasOnlySubstanceUnits="false" boundaryCondition="false" constant="false"/>
      <species id="M_trnacys_c" name="trnacys[c]" compartment="c" hasOnlySubstanceUnits="false" boundaryCondition="false" constant="false"/>
      <species id="M_cystrna_c" name="cystrna[c]" compartment="c" hasOnlySubstanceUnits="false" boundaryCondition="false" constant="false"/>
      <species id="M_cytd_c" name="cytd[c]" compartment="c" hasOnlySubstanceUnits="false" boundaryCondition="false" constant="false"/>
      <species id="M_uri_c" name="uri[c]" compartment="c" hasOnlySubstanceUnits="false" boundaryCondition="false" constant="false"/>
      <species id="M_gtp_c" name="gtp[c]" compartment="c" hasOnlySubstanceUnits="false" boundaryCondition="false" constant="false"/>
      <species id="M_gdp_c" name="gdp[c]" compartment="c" hasOnlySubstanceUnits="false" boundaryCondition="false" constant="false"/>
      <species id="M_idp_c" name="idp[c]" compartment="c" hasOnlySubstanceUnits="false" boundaryCondition="false" constant="false"/>
      <species id="M_cdp_c" name="cdp[c]" compartment="c" hasOnlySubstanceUnits="false" boundaryCondition="false" constant="false"/>
      <species id="M_dcmp_c" name="dcmp[c]" compartment="c" hasOnlySubstanceUnits="false" boundaryCondition="false" constant="false"/>
      <species id="M_dcdp_c" name="dcdp[c]" compartment="c" hasOnlySubstanceUnits="false" boundaryCondition="false" constant="false"/>
      <species id="M_damp_c" name="damp[c]" compartment="c" hasOnlySubstanceUnits="false" boundaryCondition="false" constant="false"/>
      <species id="M_dadp_c" name="dadp[c]" compartment="c" hasOnlySubstanceUnits="false" boundaryCondition="false" constant="false"/>
      <species id="M_datp_c" name="datp[c]" compartment="c" hasOnlySubstanceUnits="false" boundaryCondition="false" constant="false"/>
      <species id="M_ditp_c" name="ditp[c]" compartment="c" hasOnlySubstanceUnits="false" boundaryCondition="false" constant="false"/>
      <species id="M_datp_e" name="datp[e]" compartment="e" hasOnlySubstanceUnits="false" boundaryCondition="false" constant="false"/>
      <species id="M_dcyt_c" name="dcyt[c]" compartment="c" hasOnlySubstanceUnits="false" boundaryCondition="false" constant="false"/>
      <species id="M_duri_c" name="duri[c]" compartment="c" hasOnlySubstanceUnits="false" boundaryCondition="false" constant="false"/>
      <species id="M_dgmp_c" name="dgmp[c]" compartment="c" hasOnlySubstanceUnits="false" boundaryCondition="false" constant="false"/>
      <species id="M_dgdp_c" name="dgdp[c]" compartment="c" hasOnlySubstanceUnits="false" boundaryCondition="false" constant="false"/>
      <species id="M_dgtp_e" name="dgtp[e]" compartment="e" hasOnlySubstanceUnits="false" boundaryCondition="false" constant="false"/>
      <species id="M_dgtp_c" name="dgtp[c]" compartment="c" hasOnlySubstanceUnits="false" boundaryCondition="false" constant="false"/>
      <species id="M_dhf_c" name="dhf[c]" compartment="c" hasOnlySubstanceUnits="false" boundaryCondition="false" constant="false"/>
      <species id="M_fol_c" name="fol[c]" compartment="c" hasOnlySubstanceUnits="false" boundaryCondition="false" constant="false"/>
      <species id="M_thf_c" name="thf[c]" compartment="c" hasOnlySubstanceUnits="false" boundaryCondition="false" constant="false"/>
      <species id="M_ala_L_asp_L_e" name="ala-L-asp-L[e]" compartment="e" hasOnlySubstanceUnits="false" boundaryCondition="false" constant="false"/>
      <species id="M_gly_glu_L_e" name="gly-glu-L[e]" compartment="e" hasOnlySubstanceUnits="false" boundaryCondition="false" constant="false"/>
      <species id="M_gly_met_L_e" name="gly-met-L[e]" compartment="e" hasOnlySubstanceUnits="false" boundaryCondition="false" constant="false"/>
      <species id="M_met_L_ala_L_e" name="met-L-ala-L[e]" compartment="e" hasOnlySubstanceUnits="false" boundaryCondition="false" constant="false"/>
      <species id="M_gly_asp_L_e" name="gly-asp-L[e]" compartment="e" hasOnlySubstanceUnits="false" boundaryCondition="false" constant="false"/>
      <species id="M_gly_pro_L_e" name="gly-pro-L[e]" compartment="e" hasOnlySubstanceUnits="false" boundaryCondition="false" constant="false"/>
      <species id="M_cgly_e" name="cgly[e]" compartment="e" hasOnlySubstanceUnits="false" boundaryCondition="false" constant="false"/>
      <species id="M_cgly_c" name="cgly[c]" compartment="c" hasOnlySubstanceUnits="false" boundaryCondition="false" constant="false"/>
      <species id="M_ala_L_gln_L_e" name="ala-L-gln-L[e]" compartment="e" hasOnlySubstanceUnits="false" boundaryCondition="false" constant="false"/>
      <species id="M_ala_L_glu_L_e" name="ala-L-glu-L[e]" compartment="e" hasOnlySubstanceUnits="false" boundaryCondition="false" constant="false"/>
      <species id="M_L_alagly_e" name="L-alagly[e]" compartment="e" hasOnlySubstanceUnits="false" boundaryCondition="false" constant="false"/>
      <species id="M_ala_L_his_L_e" name="ala-L-his-L[e]" compartment="e" hasOnlySubstanceUnits="false" boundaryCondition="false" constant="false"/>
      <species id="M_ala_L_leu_L_e" name="ala-L-leu-L[e]" compartment="e" hasOnlySubstanceUnits="false" boundaryCondition="false" constant="false"/>
      <species id="M_ala_L_thr_L_e" name="ala-L-thr-L[e]" compartment="e" hasOnlySubstanceUnits="false" boundaryCondition="false" constant="false"/>
      <species id="M_gly_asn_L_e" name="gly-asn-L[e]" compartment="e" hasOnlySubstanceUnits="false" boundaryCondition="false" constant="false"/>
      <species id="M_gly_gln_L_e" name="gly-gln-L[e]" compartment="e" hasOnlySubstanceUnits="false" boundaryCondition="false" constant="false"/>
      <species id="M_C03153_c" name="C03153[c]" compartment="c" hasOnlySubstanceUnits="false" boundaryCondition="false" constant="false"/>
      <species id="M_2dr5p_c" name="2dr5p[c]" compartment="c" hasOnlySubstanceUnits="false" boundaryCondition="false" constant="false"/>
      <species id="M_g3p_c" name="g3p[c]" compartment="c" hasOnlySubstanceUnits="false" boundaryCondition="false" constant="false"/>
      <species id="M_dtmp_c" name="dtmp[c]" compartment="c" hasOnlySubstanceUnits="false" boundaryCondition="false" constant="false"/>
      <species id="M_dtdp_c" name="dtdp[c]" compartment="c" hasOnlySubstanceUnits="false" boundaryCondition="false" constant="false"/>
      <species id="M_2dr1p_c" name="2dr1p[c]" compartment="c" hasOnlySubstanceUnits="false" boundaryCondition="false" constant="false"/>
      <species id="M_ura_c" name="ura[c]" compartment="c" hasOnlySubstanceUnits="false" boundaryCondition="false" constant="false"/>
      <species id="M_dxyl5p_c" name="dxyl5p[c]" compartment="c" hasOnlySubstanceUnits="false" boundaryCondition="false" constant="false"/>
      <species id="M_2pg_c" name="2pg[c]" compartment="c" hasOnlySubstanceUnits="false" boundaryCondition="false" constant="false"/>
      <species id="M_f1p_c" name="f1p[c]" compartment="c" hasOnlySubstanceUnits="false" boundaryCondition="false" constant="false"/>
      <species id="M_fdp_c" name="fdp[c]" compartment="c" hasOnlySubstanceUnits="false" boundaryCondition="false" constant="false"/>
      <species id="M_dhap_c" name="dhap[c]" compartment="c" hasOnlySubstanceUnits="false" boundaryCondition="false" constant="false"/>
      <species id="M_glyald_c" name="glyald[c]" compartment="c" hasOnlySubstanceUnits="false" boundaryCondition="false" constant="false"/>
      <species id="M_fe2_e" name="fe2[e]" compartment="e" hasOnlySubstanceUnits="false" boundaryCondition="false" constant="false"/>
      <species id="M_fe2_c" name="fe2[c]" compartment="c" hasOnlySubstanceUnits="false" boundaryCondition="false" constant="false"/>
      <species id="M_fe3_e" name="fe3[e]" compartment="e" hasOnlySubstanceUnits="false" boundaryCondition="false" constant="false"/>
      <species id="M_fe3_c" name="fe3[c]" compartment="c" hasOnlySubstanceUnits="false" boundaryCondition="false" constant="false"/>
      <species id="M_10fthf_c" name="10fthf[c]" compartment="c" hasOnlySubstanceUnits="false" boundaryCondition="false" constant="false"/>
      <species id="M_mettrna_c" name="mettrna[c]" compartment="c" hasOnlySubstanceUnits="false" boundaryCondition="false" constant="false"/>
      <species id="M_fmettrna_c" name="fmettrna[c]" compartment="c" hasOnlySubstanceUnits="false" boundaryCondition="false" constant="false"/>
      <species id="M_fmn_c" name="fmn[c]" compartment="c" hasOnlySubstanceUnits="false" boundaryCondition="false" constant="false"/>
      <species id="M_fad_c" name="fad[c]" compartment="c" hasOnlySubstanceUnits="false" boundaryCondition="false" constant="false"/>
      <species id="M_fol_e" name="fol[e]" compartment="e" hasOnlySubstanceUnits="false" boundaryCondition="false" constant="false"/>
      <species id="M_fru_e" name="fru[e]" compartment="e" hasOnlySubstanceUnits="false" boundaryCondition="false" constant="false"/>
      <species id="M_accoa_c" name="accoa[c]" compartment="c" hasOnlySubstanceUnits="false" boundaryCondition="false" constant="false"/>
      <species id="M_gam1p_c" name="gam1p[c]" compartment="c" hasOnlySubstanceUnits="false" boundaryCondition="false" constant="false"/>
      <species id="M_acgam1p_c" name="acgam1p[c]" compartment="c" hasOnlySubstanceUnits="false" boundaryCondition="false" constant="false"/>
      <species id="M_mqn7_c" name="mqn7[c]" compartment="c" hasOnlySubstanceUnits="false" boundaryCondition="false" constant="false"/>
      <species id="M_mql7_c" name="mql7[c]" compartment="c" hasOnlySubstanceUnits="false" boundaryCondition="false" constant="false"/>
      <species id="M_g6p_c" name="g6p[c]" compartment="c" hasOnlySubstanceUnits="false" boundaryCondition="false" constant="false"/>
      <species id="M_g6p_B_c" name="g6p-B[c]" compartment="c" hasOnlySubstanceUnits="false" boundaryCondition="false" constant="false"/>
      <species id="M_gal_e" name="gal[e]" compartment="e" hasOnlySubstanceUnits="false" boundaryCondition="false" constant="false"/>
      <species id="M_gal_c" name="gal[c]" compartment="c" hasOnlySubstanceUnits="false" boundaryCondition="false" constant="false"/>
      <species id="M_g1p_c" name="g1p[c]" compartment="c" hasOnlySubstanceUnits="false" boundaryCondition="false" constant="false"/>
      <species id="M_utp_c" name="utp[c]" compartment="c" hasOnlySubstanceUnits="false" boundaryCondition="false" constant="false"/>
      <species id="M_udpg_c" name="udpg[c]" compartment="c" hasOnlySubstanceUnits="false" boundaryCondition="false" constant="false"/>
      <species id="M_gam_e" name="gam[e]" compartment="e" hasOnlySubstanceUnits="false" boundaryCondition="false" constant="false"/>
      <species id="M_gam6p_c" name="gam6p[c]" compartment="c" hasOnlySubstanceUnits="false" boundaryCondition="false" constant="false"/>
      <species id="M_13dpg_c" name="13dpg[c]" compartment="c" hasOnlySubstanceUnits="false" boundaryCondition="false" constant="false"/>
      <species id="M_ser_L_c" name="ser-L[c]" compartment="c" hasOnlySubstanceUnits="false" boundaryCondition="false" constant="false"/>
      <species id="M_mlthf_c" name="mlthf[c]" compartment="c" hasOnlySubstanceUnits="false" boundaryCondition="false" constant="false"/>
      <species id="M_gmp_c" name="gmp[c]" compartment="c" hasOnlySubstanceUnits="false" boundaryCondition="false" constant="false"/>
      <species id="M_glc_D_e" name="glc-D[e]" compartment="e" hasOnlySubstanceUnits="false" boundaryCondition="false" constant="false"/>
      <species id="M_amet_c" name="amet[c]" compartment="c" hasOnlySubstanceUnits="false" boundaryCondition="false" constant="false"/>
      <species id="M_ahcys_c" name="ahcys[c]" compartment="c" hasOnlySubstanceUnits="false" boundaryCondition="false" constant="false"/>
      <species id="M_glu_L_e" name="glu-L[e]" compartment="e" hasOnlySubstanceUnits="false" boundaryCondition="false" constant="false"/>
      <species id="M_trnaglu_c" name="trnaglu[c]" compartment="c" hasOnlySubstanceUnits="false" boundaryCondition="false" constant="false"/>
      <species id="M_glutrna_c" name="glutrna[c]" compartment="c" hasOnlySubstanceUnits="false" boundaryCondition="false" constant="false"/>
      <species id="M_glntrna_c" name="glntrna[c]" compartment="c" hasOnlySubstanceUnits="false" boundaryCondition="false" constant="false"/>
      <species id="M_glyc3p_e" name="glyc3p[e]" compartment="e" hasOnlySubstanceUnits="false" boundaryCondition="false" constant="false"/>
      <species id="M_glyc_c" name="glyc[c]" compartment="c" hasOnlySubstanceUnits="false" boundaryCondition="false" constant="false"/>
      <species id="M_glyc_e" name="glyc[e]" compartment="e" hasOnlySubstanceUnits="false" boundaryCondition="false" constant="false"/>
      <species id="M_trnagly_c" name="trnagly[c]" compartment="c" hasOnlySubstanceUnits="false" boundaryCondition="false" constant="false"/>
      <species id="M_glytrna_c" name="glytrna[c]" compartment="c" hasOnlySubstanceUnits="false" boundaryCondition="false" constant="false"/>
      <species id="M_xtp_c" name="xtp[c]" compartment="c" hasOnlySubstanceUnits="false" boundaryCondition="false" constant="false"/>
      <species id="M_gtp_e" name="gtp[e]" compartment="e" hasOnlySubstanceUnits="false" boundaryCondition="false" constant="false"/>
      <species id="M_gua_c" name="gua[c]" compartment="c" hasOnlySubstanceUnits="false" boundaryCondition="false" constant="false"/>
      <species id="M_xan_c" name="xan[c]" compartment="c" hasOnlySubstanceUnits="false" boundaryCondition="false" constant="false"/>
      <species id="M_h2o_e" name="h2o[e]" compartment="e" hasOnlySubstanceUnits="false" boundaryCondition="false" constant="false"/>
      <species id="M_his_L_e" name="his-L[e]" compartment="e" hasOnlySubstanceUnits="false" boundaryCondition="false" constant="false"/>
      <species id="M_trnahis_c" name="trnahis[c]" compartment="c" hasOnlySubstanceUnits="false" boundaryCondition="false" constant="false"/>
      <species id="M_histrna_c" name="histrna[c]" compartment="c" hasOnlySubstanceUnits="false" boundaryCondition="false" constant="false"/>
      <species id="M_hxan_c" name="hxan[c]" compartment="c" hasOnlySubstanceUnits="false" boundaryCondition="false" constant="false"/>
      <species id="M_imp_c" name="imp[c]" compartment="c" hasOnlySubstanceUnits="false" boundaryCondition="false" constant="false"/>
      <species id="M_ile_L_e" name="ile-L[e]" compartment="e" hasOnlySubstanceUnits="false" boundaryCondition="false" constant="false"/>
      <species id="M_ile_L_c" name="ile-L[c]" compartment="c" hasOnlySubstanceUnits="false" boundaryCondition="false" constant="false"/>
      <species id="M_trnaile_c" name="trnaile[c]" compartment="c" hasOnlySubstanceUnits="false" boundaryCondition="false" constant="false"/>
      <species id="M_iletrna_c" name="iletrna[c]" compartment="c" hasOnlySubstanceUnits="false" boundaryCondition="false" constant="false"/>
      <species id="M_inost_c" name="inost[c]" compartment="c" hasOnlySubstanceUnits="false" boundaryCondition="false" constant="false"/>
      <species id="M_2ins_c" name="2ins[c]" compartment="c" hasOnlySubstanceUnits="false" boundaryCondition="false" constant="false"/>
      <species id="M_msa_c" name="msa[c]" compartment="c" hasOnlySubstanceUnits="false" boundaryCondition="false" constant="false"/>
      <species id="M_ins_c" name="ins[c]" compartment="c" hasOnlySubstanceUnits="false" boundaryCondition="false" constant="false"/>
      <species id="M_k_e" name="k[e]" compartment="e" hasOnlySubstanceUnits="false" boundaryCondition="false" constant="false"/>
      <species id="M_k_c" name="k[c]" compartment="c" hasOnlySubstanceUnits="false" boundaryCondition="false" constant="false"/>
      <species id="M_lac_L_c" name="lac-L[c]" compartment="c" hasOnlySubstanceUnits="false" boundaryCondition="false" constant="false"/>
      <species id="M_leu_L_e" name="leu-L[e]" compartment="e" hasOnlySubstanceUnits="false" boundaryCondition="false" constant="false"/>
      <species id="M_trnaleu_c" name="trnaleu[c]" compartment="c" hasOnlySubstanceUnits="false" boundaryCondition="false" constant="false"/>
      <species id="M_leutrna_c" name="leutrna[c]" compartment="c" hasOnlySubstanceUnits="false" boundaryCondition="false" constant="false"/>
      <species id="M_lac_L_e" name="lac-L[e]" compartment="e" hasOnlySubstanceUnits="false" boundaryCondition="false" constant="false"/>
      <species id="M_lys_L_c" name="lys-L[c]" compartment="c" hasOnlySubstanceUnits="false" boundaryCondition="false" constant="false"/>
      <species id="M_lys_L_e" name="lys-L[e]" compartment="e" hasOnlySubstanceUnits="false" boundaryCondition="false" constant="false"/>
      <species id="M_trnalys_c" name="trnalys[c]" compartment="c" hasOnlySubstanceUnits="false" boundaryCondition="false" constant="false"/>
      <species id="M_lystrna_c" name="lystrna[c]" compartment="c" hasOnlySubstanceUnits="false" boundaryCondition="false" constant="false"/>
      <species id="M_malt_e" name="malt[e]" compartment="e" hasOnlySubstanceUnits="false" boundaryCondition="false" constant="false"/>
      <species id="M_malt6p_c" name="malt6p[c]" compartment="c" hasOnlySubstanceUnits="false" boundaryCondition="false" constant="false"/>
      <species id="M_man_e" name="man[e]" compartment="e" hasOnlySubstanceUnits="false" boundaryCondition="false" constant="false"/>
      <species id="M_man6p_c" name="man6p[c]" compartment="c" hasOnlySubstanceUnits="false" boundaryCondition="false" constant="false"/>
      <species id="M_metox_R_c" name="metox-R[c]" compartment="c" hasOnlySubstanceUnits="false" boundaryCondition="false" constant="false"/>
      <species id="M_trdrd_c" name="trdrd[c]" compartment="c" hasOnlySubstanceUnits="false" boundaryCondition="false" constant="false"/>
      <species id="M_trdox_c" name="trdox[c]" compartment="c" hasOnlySubstanceUnits="false" boundaryCondition="false" constant="false"/>
      <species id="M_h2o2_c" name="h2o2[c]" compartment="c" hasOnlySubstanceUnits="false" boundaryCondition="false" constant="false"/>
      <species id="M_metox_c" name="metox[c]" compartment="c" hasOnlySubstanceUnits="false" boundaryCondition="false" constant="false"/>
      <species id="M_met_L_e" name="met-L[e]" compartment="e" hasOnlySubstanceUnits="false" boundaryCondition="false" constant="false"/>
      <species id="M_trnamet_c" name="trnamet[c]" compartment="c" hasOnlySubstanceUnits="false" boundaryCondition="false" constant="false"/>
      <species id="M_mg2_e" name="mg2[e]" compartment="e" hasOnlySubstanceUnits="false" boundaryCondition="false" constant="false"/>
      <species id="M_mg2_c" name="mg2[c]" compartment="c" hasOnlySubstanceUnits="false" boundaryCondition="false" constant="false"/>
      <species id="M_mqn7_e" name="mqn7[e]" compartment="e" hasOnlySubstanceUnits="false" boundaryCondition="false" constant="false"/>
      <species id="M_mn2_e" name="mn2[e]" compartment="e" hasOnlySubstanceUnits="false" boundaryCondition="false" constant="false"/>
      <species id="M_mn2_c" name="mn2[c]" compartment="c" hasOnlySubstanceUnits="false" boundaryCondition="false" constant="false"/>
      <species id="M_mnl_e" name="mnl[e]" compartment="e" hasOnlySubstanceUnits="false" boundaryCondition="false" constant="false"/>
      <species id="M_mnl1p_c" name="mnl1p[c]" compartment="c" hasOnlySubstanceUnits="false" boundaryCondition="false" constant="false"/>
      <species id="M_mobd_e" name="mobd[e]" compartment="e" hasOnlySubstanceUnits="false" boundaryCondition="false" constant="false"/>
      <species id="M_mobd_c" name="mobd[c]" compartment="c" hasOnlySubstanceUnits="false" boundaryCondition="false" constant="false"/>
      <species id="M_methf_c" name="methf[c]" compartment="c" hasOnlySubstanceUnits="false" boundaryCondition="false" constant="false"/>
      <species id="M_nac_e" name="nac[e]" compartment="e" hasOnlySubstanceUnits="false" boundaryCondition="false" constant="false"/>
      <species id="M_nac_c" name="nac[c]" compartment="c" hasOnlySubstanceUnits="false" boundaryCondition="false" constant="false"/>
      <species id="M_dnad_c" name="dnad[c]" compartment="c" hasOnlySubstanceUnits="false" boundaryCondition="false" constant="false"/>
      <species id="M_nicrnt_c" name="nicrnt[c]" compartment="c" hasOnlySubstanceUnits="false" boundaryCondition="false" constant="false"/>
      <species id="M_udp_c" name="udp[c]" compartment="c" hasOnlySubstanceUnits="false" boundaryCondition="false" constant="false"/>
      <species id="M_ctp_c" name="ctp[c]" compartment="c" hasOnlySubstanceUnits="false" boundaryCondition="false" constant="false"/>
      <species id="M_dttp_c" name="dttp[c]" compartment="c" hasOnlySubstanceUnits="false" boundaryCondition="false" constant="false"/>
      <species id="M_dudp_c" name="dudp[c]" compartment="c" hasOnlySubstanceUnits="false" boundaryCondition="false" constant="false"/>
      <species id="M_dutp_c" name="dutp[c]" compartment="c" hasOnlySubstanceUnits="false" boundaryCondition="false" constant="false"/>
      <species id="M_dctp_c" name="dctp[c]" compartment="c" hasOnlySubstanceUnits="false" boundaryCondition="false" constant="false"/>
      <species id="M_nh4_e" name="nh4[e]" compartment="e" hasOnlySubstanceUnits="false" boundaryCondition="false" constant="false"/>
      <species id="M_ni2_e" name="ni2[e]" compartment="e" hasOnlySubstanceUnits="false" boundaryCondition="false" constant="false"/>
      <species id="M_ni2_c" name="ni2[c]" compartment="c" hasOnlySubstanceUnits="false" boundaryCondition="false" constant="false"/>
      <species id="M_nmn_c" name="nmn[c]" compartment="c" hasOnlySubstanceUnits="false" boundaryCondition="false" constant="false"/>
      <species id="M_2ohph_c" name="2ohph[c]" compartment="c" hasOnlySubstanceUnits="false" boundaryCondition="false" constant="false"/>
      <species id="M_2omph_c" name="2omph[c]" compartment="c" hasOnlySubstanceUnits="false" boundaryCondition="false" constant="false"/>
      <species id="M_12dgr_c" name="12dgr[c]" compartment="c" hasOnlySubstanceUnits="false" boundaryCondition="false" constant="false"/>
      <species id="M_btcoa_c" name="btcoa[c]" compartment="c" hasOnlySubstanceUnits="false" boundaryCondition="false" constant="false"/>
      <species id="M_butpi_c" name="butpi[c]" compartment="c" hasOnlySubstanceUnits="false" boundaryCondition="false" constant="false"/>
      <species id="M_f6p_c" name="f6p[c]" compartment="c" hasOnlySubstanceUnits="false" boundaryCondition="false" constant="false"/>
      <species id="M_3pg_c" name="3pg[c]" compartment="c" hasOnlySubstanceUnits="false" boundaryCondition="false" constant="false"/>
      <species id="M_phe_L_e" name="phe-L[e]" compartment="e" hasOnlySubstanceUnits="false" boundaryCondition="false" constant="false"/>
      <species id="M_phe_L_c" name="phe-L[c]" compartment="c" hasOnlySubstanceUnits="false" boundaryCondition="false" constant="false"/>
      <species id="M_trnaphe_c" name="trnaphe[c]" compartment="c" hasOnlySubstanceUnits="false" boundaryCondition="false" constant="false"/>
      <species id="M_phetrna_c" name="phetrna[c]" compartment="c" hasOnlySubstanceUnits="false" boundaryCondition="false" constant="false"/>
      <species id="M_pi_e" name="pi[e]" compartment="e" hasOnlySubstanceUnits="false" boundaryCondition="false" constant="false"/>
      <species id="M_man1p_c" name="man1p[c]" compartment="c" hasOnlySubstanceUnits="false" boundaryCondition="false" constant="false"/>
      <species id="M_ppap_c" name="ppap[c]" compartment="c" hasOnlySubstanceUnits="false" boundaryCondition="false" constant="false"/>
      <species id="M_ppa_c" name="ppa[c]" compartment="c" hasOnlySubstanceUnits="false" boundaryCondition="false" constant="false"/>
      <species id="M_ppa_e" name="ppa[e]" compartment="e" hasOnlySubstanceUnits="false" boundaryCondition="false" constant="false"/>
      <species id="M_pro_L_e" name="pro-L[e]" compartment="e" hasOnlySubstanceUnits="false" boundaryCondition="false" constant="false"/>
      <species id="M_trnapro_c" name="trnapro[c]" compartment="c" hasOnlySubstanceUnits="false" boundaryCondition="false" constant="false"/>
      <species id="M_protrna_c" name="protrna[c]" compartment="c" hasOnlySubstanceUnits="false" boundaryCondition="false" constant="false"/>
      <species id="M_r5p_c" name="r5p[c]" compartment="c" hasOnlySubstanceUnits="false" boundaryCondition="false" constant="false"/>
      <species id="M_psd5p_c" name="psd5p[c]" compartment="c" hasOnlySubstanceUnits="false" boundaryCondition="false" constant="false"/>
      <species id="M_ppcoa_c" name="ppcoa[c]" compartment="c" hasOnlySubstanceUnits="false" boundaryCondition="false" constant="false"/>
      <species id="M_ptrc_e" name="ptrc[e]" compartment="e" hasOnlySubstanceUnits="false" boundaryCondition="false" constant="false"/>
      <species id="M_ptrc_c" name="ptrc[c]" compartment="c" hasOnlySubstanceUnits="false" boundaryCondition="false" constant="false"/>
      <species id="M_orn_L_c" name="orn-L[c]" compartment="c" hasOnlySubstanceUnits="false" boundaryCondition="false" constant="false"/>
      <species id="M_orn_L_e" name="orn-L[e]" compartment="e" hasOnlySubstanceUnits="false" boundaryCondition="false" constant="false"/>
      <species id="M_adn_c" name="adn[c]" compartment="c" hasOnlySubstanceUnits="false" boundaryCondition="false" constant="false"/>
      <species id="M_r1p_c" name="r1p[c]" compartment="c" hasOnlySubstanceUnits="false" boundaryCondition="false" constant="false"/>
      <species id="M_dad_2_c" name="dad-2[c]" compartment="c" hasOnlySubstanceUnits="false" boundaryCondition="false" constant="false"/>
      <species id="M_gsn_c" name="gsn[c]" compartment="c" hasOnlySubstanceUnits="false" boundaryCondition="false" constant="false"/>
      <species id="M_dgsn_c" name="dgsn[c]" compartment="c" hasOnlySubstanceUnits="false" boundaryCondition="false" constant="false"/>
      <species id="M_din_c" name="din[c]" compartment="c" hasOnlySubstanceUnits="false" boundaryCondition="false" constant="false"/>
      <species id="M_xtsn_c" name="xtsn[c]" compartment="c" hasOnlySubstanceUnits="false" boundaryCondition="false" constant="false"/>
      <species id="M_pydx_c" name="pydx[c]" compartment="c" hasOnlySubstanceUnits="false" boundaryCondition="false" constant="false"/>
      <species id="M_pydx5p_c" name="pydx5p[c]" compartment="c" hasOnlySubstanceUnits="false" boundaryCondition="false" constant="false"/>
      <species id="M_pydx_e" name="pydx[e]" compartment="e" hasOnlySubstanceUnits="false" boundaryCondition="false" constant="false"/>
      <species id="M_ribflv_c" name="ribflv[c]" compartment="c" hasOnlySubstanceUnits="false" boundaryCondition="false" constant="false"/>
      <species id="M_rib_D_c" name="rib-D[c]" compartment="c" hasOnlySubstanceUnits="false" boundaryCondition="false" constant="false"/>
      <species id="M_rib_D_e" name="rib-D[e]" compartment="e" hasOnlySubstanceUnits="false" boundaryCondition="false" constant="false"/>
      <species id="M_ribflv_e" name="ribflv[e]" compartment="e" hasOnlySubstanceUnits="false" boundaryCondition="false" constant="false"/>
      <species id="M_ru5p_D_c" name="ru5p-D[c]" compartment="c" hasOnlySubstanceUnits="false" boundaryCondition="false" constant="false"/>
      <species id="M_xu5p_D_c" name="xu5p-D[c]" compartment="c" hasOnlySubstanceUnits="false" boundaryCondition="false" constant="false"/>
      <species id="M_salcn_e" name="salcn[e]" compartment="e" hasOnlySubstanceUnits="false" boundaryCondition="false" constant="false"/>
      <species id="M_salc6p_c" name="salc6p[c]" compartment="c" hasOnlySubstanceUnits="false" boundaryCondition="false" constant="false"/>
      <species id="M_ser_L_e" name="ser-L[e]" compartment="e" hasOnlySubstanceUnits="false" boundaryCondition="false" constant="false"/>
      <species id="M_trnaser_c" name="trnaser[c]" compartment="c" hasOnlySubstanceUnits="false" boundaryCondition="false" constant="false"/>
      <species id="M_sertrna_c" name="sertrna[c]" compartment="c" hasOnlySubstanceUnits="false" boundaryCondition="false" constant="false"/>
      <species id="M_so4_e" name="so4[e]" compartment="e" hasOnlySubstanceUnits="false" boundaryCondition="false" constant="false"/>
      <species id="M_so4_c" name="so4[c]" compartment="c" hasOnlySubstanceUnits="false" boundaryCondition="false" constant="false"/>
      <species id="M_spmd_e" name="spmd[e]" compartment="e" hasOnlySubstanceUnits="false" boundaryCondition="false" constant="false"/>
      <species id="M_spmd_c" name="spmd[c]" compartment="c" hasOnlySubstanceUnits="false" boundaryCondition="false" constant="false"/>
      <species id="M_sucr_e" name="sucr[e]" compartment="e" hasOnlySubstanceUnits="false" boundaryCondition="false" constant="false"/>
      <species id="M_suc6p_c" name="suc6p[c]" compartment="c" hasOnlySubstanceUnits="false" boundaryCondition="false" constant="false"/>
      <species id="M_uacgala_c" name="uacgala[c]" compartment="c" hasOnlySubstanceUnits="false" boundaryCondition="false" constant="false"/>
      <species id="M_tcam_c" name="tcam[c]" compartment="c" hasOnlySubstanceUnits="false" boundaryCondition="false" constant="false"/>
      <species id="M_ump_c" name="ump[c]" compartment="c" hasOnlySubstanceUnits="false" boundaryCondition="false" constant="false"/>
      <species id="M_udpglcur_c" name="udpglcur[c]" compartment="c" hasOnlySubstanceUnits="false" boundaryCondition="false" constant="false"/>
      <species id="M_teich_45_c" name="teich-45[c]" compartment="c" hasOnlySubstanceUnits="false" boundaryCondition="false" constant="false"/>
      <species id="M_thm_e" name="thm[e]" compartment="e" hasOnlySubstanceUnits="false" boundaryCondition="false" constant="false"/>
      <species id="M_thm_c" name="thm[c]" compartment="c" hasOnlySubstanceUnits="false" boundaryCondition="false" constant="false"/>
      <species id="M_thymd_e" name="thymd[e]" compartment="e" hasOnlySubstanceUnits="false" boundaryCondition="false" constant="false"/>
      <species id="M_thymd_c" name="thymd[c]" compartment="c" hasOnlySubstanceUnits="false" boundaryCondition="false" constant="false"/>
      <species id="M_trnathr_c" name="trnathr[c]" compartment="c" hasOnlySubstanceUnits="false" boundaryCondition="false" constant="false"/>
      <species id="M_thrtrna_c" name="thrtrna[c]" compartment="c" hasOnlySubstanceUnits="false" boundaryCondition="false" constant="false"/>
      <species id="M_tyr_L_c" name="tyr-L[c]" compartment="c" hasOnlySubstanceUnits="false" boundaryCondition="false" constant="false"/>
      <species id="M_4hba_c" name="4hba[c]" compartment="c" hasOnlySubstanceUnits="false" boundaryCondition="false" constant="false"/>
      <species id="M_4mpetz_c" name="4mpetz[c]" compartment="c" hasOnlySubstanceUnits="false" boundaryCondition="false" constant="false"/>
      <species id="M_s7p_c" name="s7p[c]" compartment="c" hasOnlySubstanceUnits="false" boundaryCondition="false" constant="false"/>
      <species id="M_e4p_c" name="e4p[c]" compartment="c" hasOnlySubstanceUnits="false" boundaryCondition="false" constant="false"/>
      <species id="M_thmpp_c" name="thmpp[c]" compartment="c" hasOnlySubstanceUnits="false" boundaryCondition="false" constant="false"/>
      <species id="M_thym_c" name="thym[c]" compartment="c" hasOnlySubstanceUnits="false" boundaryCondition="false" constant="false"/>
      <species id="M_dump_c" name="dump[c]" compartment="c" hasOnlySubstanceUnits="false" boundaryCondition="false" constant="false"/>
      <species id="M_tre_e" name="tre[e]" compartment="e" hasOnlySubstanceUnits="false" boundaryCondition="false" constant="false"/>
      <species id="M_tre6p_c" name="tre6p[c]" compartment="c" hasOnlySubstanceUnits="false" boundaryCondition="false" constant="false"/>
      <species id="M_trp_L_e" name="trp-L[e]" compartment="e" hasOnlySubstanceUnits="false" boundaryCondition="false" constant="false"/>
      <species id="M_trp_L_c" name="trp-L[c]" compartment="c" hasOnlySubstanceUnits="false" boundaryCondition="false" constant="false"/>
      <species id="M_trnatrp_c" name="trnatrp[c]" compartment="c" hasOnlySubstanceUnits="false" boundaryCondition="false" constant="false"/>
      <species id="M_trptrna_c" name="trptrna[c]" compartment="c" hasOnlySubstanceUnits="false" boundaryCondition="false" constant="false"/>
      <species id="M_tyr_L_e" name="tyr-L[e]" compartment="e" hasOnlySubstanceUnits="false" boundaryCondition="false" constant="false"/>
      <species id="M_trnatyr_c" name="trnatyr[c]" compartment="c" hasOnlySubstanceUnits="false" boundaryCondition="false" constant="false"/>
      <species id="M_tyrtrna_c" name="tyrtrna[c]" compartment="c" hasOnlySubstanceUnits="false" boundaryCondition="false" constant="false"/>
      <species id="M_uacgam_c" name="uacgam[c]" compartment="c" hasOnlySubstanceUnits="false" boundaryCondition="false" constant="false"/>
      <species id="M_udpgal_c" name="udpgal[c]" compartment="c" hasOnlySubstanceUnits="false" boundaryCondition="false" constant="false"/>
      <species id="M_udpgalfur_c" name="udpgalfur[c]" compartment="c" hasOnlySubstanceUnits="false" boundaryCondition="false" constant="false"/>
      <species id="M_m12dg_c" name="m12dg[c]" compartment="c" hasOnlySubstanceUnits="false" boundaryCondition="false" constant="false"/>
      <species id="M_d12dg_c" name="d12dg[c]" compartment="c" hasOnlySubstanceUnits="false" boundaryCondition="false" constant="false"/>
      <species id="M_t12dg_c" name="t12dg[c]" compartment="c" hasOnlySubstanceUnits="false" boundaryCondition="false" constant="false"/>
      <species id="M_ura_e" name="ura[e]" compartment="e" hasOnlySubstanceUnits="false" boundaryCondition="false" constant="false"/>
      <species id="M_val_L_e" name="val-L[e]" compartment="e" hasOnlySubstanceUnits="false" boundaryCondition="false" constant="false"/>
      <species id="M_val_L_c" name="val-L[c]" compartment="c" hasOnlySubstanceUnits="false" boundaryCondition="false" constant="false"/>
      <species id="M_trnaval_c" name="trnaval[c]" compartment="c" hasOnlySubstanceUnits="false" boundaryCondition="false" constant="false"/>
      <species id="M_valtrna_c" name="valtrna[c]" compartment="c" hasOnlySubstanceUnits="false" boundaryCondition="false" constant="false"/>
      <species id="M_zn2_c" name="zn2[c]" compartment="c" hasOnlySubstanceUnits="false" boundaryCondition="false" constant="false"/>
      <species id="M_zn2_e" name="zn2[e]" compartment="e" hasOnlySubstanceUnits="false" boundaryCondition="false" constant="false"/>
      <species id="M_chol_e" name="chol[e]" compartment="e" hasOnlySubstanceUnits="false" boundaryCondition="false" constant="false"/>
      <species id="M_C03153_c_BOUNDARY" name="pglyp[c]" compartment="BOUNDARY" hasOnlySubstanceUnits="false" boundaryCondition="true" constant="true"/>
      <species id="M_pglyp_c_BOUNDARY" name="cellb[e]" compartment="BOUNDARY" hasOnlySubstanceUnits="false" boundaryCondition="true" constant="true"/>
      <species id="M_L_alagly_e_BOUNDARY" name="man1p[c]" compartment="BOUNDARY" hasOnlySubstanceUnits="false" boundaryCondition="true" constant="true"/>
      <species id="M_ac_e_BOUNDARY" name="ppap[c]" compartment="BOUNDARY" hasOnlySubstanceUnits="false" boundaryCondition="true" constant="true"/>
      <species id="M_acgam_e_BOUNDARY" name="ppa[c]" compartment="BOUNDARY" hasOnlySubstanceUnits="false" boundaryCondition="true" constant="true"/>
      <species id="M_acoa_e_BOUNDARY" name="ppa[e]" compartment="BOUNDARY" hasOnlySubstanceUnits="false" boundaryCondition="true" constant="true"/>
      <species id="M_ade_e_BOUNDARY" name="pro-L[e]" compartment="BOUNDARY" hasOnlySubstanceUnits="false" boundaryCondition="true" constant="true"/>
      <species id="M_akg_e_BOUNDARY" name="trnapro[c]" compartment="BOUNDARY" hasOnlySubstanceUnits="false" boundaryCondition="true" constant="true"/>
      <species id="M_ala_L_asp_L_e_BOUNDARY" name="protrna[c]" compartment="BOUNDARY" hasOnlySubstanceUnits="false" boundaryCondition="true" constant="true"/>
      <species id="M_ala_L_gln_L_e_BOUNDARY" name="r5p[c]" compartment="BOUNDARY" hasOnlySubstanceUnits="false" boundaryCondition="true" constant="true"/>
      <species id="M_ala_L_glu_L_e_BOUNDARY" name="psd5p[c]" compartment="BOUNDARY" hasOnlySubstanceUnits="false" boundaryCondition="true" constant="true"/>
      <species id="M_ala_L_his_L_e_BOUNDARY" name="ppcoa[c]" compartment="BOUNDARY" hasOnlySubstanceUnits="false" boundaryCondition="true" constant="true"/>
      <species id="M_ala_L_leu_L_e_BOUNDARY" name="ptrc[e]" compartment="BOUNDARY" hasOnlySubstanceUnits="false" boundaryCondition="true" constant="true"/>
      <species id="M_ala_L_thr_L_e_BOUNDARY" name="ptrc[c]" compartment="BOUNDARY" hasOnlySubstanceUnits="false" boundaryCondition="true" constant="true"/>
      <species id="M_arbt_e_BOUNDARY" name="orn-L[c]" compartment="BOUNDARY" hasOnlySubstanceUnits="false" boundaryCondition="true" constant="true"/>
      <species id="M_arg_L_e_BOUNDARY" name="orn-L[e]" compartment="BOUNDARY" hasOnlySubstanceUnits="false" boundaryCondition="true" constant="true"/>
      <species id="M_asn_L_e_BOUNDARY" name="adn[c]" compartment="BOUNDARY" hasOnlySubstanceUnits="false" boundaryCondition="true" constant="true"/>
      <species id="M_ca2_e_BOUNDARY" name="r1p[c]" compartment="BOUNDARY" hasOnlySubstanceUnits="false" boundaryCondition="true" constant="true"/>
      <species id="M_cellb_e_BOUNDARY" name="dad-2[c]" compartment="BOUNDARY" hasOnlySubstanceUnits="false" boundaryCondition="true" constant="true"/>
      <species id="M_cgly_e_BOUNDARY" name="gsn[c]" compartment="BOUNDARY" hasOnlySubstanceUnits="false" boundaryCondition="true" constant="true"/>
      <species id="M_cl_e_BOUNDARY" name="dgsn[c]" compartment="BOUNDARY" hasOnlySubstanceUnits="false" boundaryCondition="true" constant="true"/>
      <species id="M_co2_e_BOUNDARY" name="din[c]" compartment="BOUNDARY" hasOnlySubstanceUnits="false" boundaryCondition="true" constant="true"/>
      <species id="M_coa_e_BOUNDARY" name="xtsn[c]" compartment="BOUNDARY" hasOnlySubstanceUnits="false" boundaryCondition="true" constant="true"/>
      <species id="M_cobalt2_e_BOUNDARY" name="pydx[c]" compartment="BOUNDARY" hasOnlySubstanceUnits="false" boundaryCondition="true" constant="true"/>
      <species id="M_csn_e_BOUNDARY" name="pydx5p[c]" compartment="BOUNDARY" hasOnlySubstanceUnits="false" boundaryCondition="true" constant="true"/>
      <species id="M_cu2_e_BOUNDARY" name="pydx[e]" compartment="BOUNDARY" hasOnlySubstanceUnits="false" boundaryCondition="true" constant="true"/>
      <species id="M_datp_e_BOUNDARY" name="ribflv[c]" compartment="BOUNDARY" hasOnlySubstanceUnits="false" boundaryCondition="true" constant="true"/>
      <species id="M_dgtp_e_BOUNDARY" name="rib-D[c]" compartment="BOUNDARY" hasOnlySubstanceUnits="false" boundaryCondition="true" constant="true"/>
      <species id="M_fe2_e_BOUNDARY" name="rib-D[e]" compartment="BOUNDARY" hasOnlySubstanceUnits="false" boundaryCondition="true" constant="true"/>
      <species id="M_fe3_e_BOUNDARY" name="ribflv[e]" compartment="BOUNDARY" hasOnlySubstanceUnits="false" boundaryCondition="true" constant="true"/>
      <species id="M_fol_e_BOUNDARY" name="ru5p-D[c]" compartment="BOUNDARY" hasOnlySubstanceUnits="false" boundaryCondition="true" constant="true"/>
      <species id="M_fru_e_BOUNDARY" name="xu5p-D[c]" compartment="BOUNDARY" hasOnlySubstanceUnits="false" boundaryCondition="true" constant="true"/>
      <species id="M_gal_e_BOUNDARY" name="salcn[e]" compartment="BOUNDARY" hasOnlySubstanceUnits="false" boundaryCondition="true" constant="true"/>
      <species id="M_gam_e_BOUNDARY" name="salc6p[c]" compartment="BOUNDARY" hasOnlySubstanceUnits="false" boundaryCondition="true" constant="true"/>
      <species id="M_glc_D_e_BOUNDARY" name="ser-L[e]" compartment="BOUNDARY" hasOnlySubstanceUnits="false" boundaryCondition="true" constant="true"/>
      <species id="M_glu_L_e_BOUNDARY" name="trnaser[c]" compartment="BOUNDARY" hasOnlySubstanceUnits="false" boundaryCondition="true" constant="true"/>
      <species id="M_gly_asn_L_e_BOUNDARY" name="sertrna[c]" compartment="BOUNDARY" hasOnlySubstanceUnits="false" boundaryCondition="true" constant="true"/>
      <species id="M_gly_asp_L_e_BOUNDARY" name="so4[e]" compartment="BOUNDARY" hasOnlySubstanceUnits="false" boundaryCondition="true" constant="true"/>
      <species id="M_gly_gln_L_e_BOUNDARY" name="so4[c]" compartment="BOUNDARY" hasOnlySubstanceUnits="false" boundaryCondition="true" constant="true"/>
      <species id="M_gly_glu_L_e_BOUNDARY" name="spmd[e]" compartment="BOUNDARY" hasOnlySubstanceUnits="false" boundaryCondition="true" constant="true"/>
      <species id="M_gly_met_L_e_BOUNDARY" name="spmd[c]" compartment="BOUNDARY" hasOnlySubstanceUnits="false" boundaryCondition="true" constant="true"/>
      <species id="M_gly_pro_L_e_BOUNDARY" name="sucr[e]" compartment="BOUNDARY" hasOnlySubstanceUnits="false" boundaryCondition="true" constant="true"/>
      <species id="M_glyc3p_e_BOUNDARY" name="suc6p[c]" compartment="BOUNDARY" hasOnlySubstanceUnits="false" boundaryCondition="true" constant="true"/>
      <species id="M_glyc_e_BOUNDARY" name="uacgala[c]" compartment="BOUNDARY" hasOnlySubstanceUnits="false" boundaryCondition="true" constant="true"/>
      <species id="M_gtp_e_BOUNDARY" name="tcam[c]" compartment="BOUNDARY" hasOnlySubstanceUnits="false" boundaryCondition="true" constant="true"/>
      <species id="M_h2o_e_BOUNDARY" name="ump[c]" compartment="BOUNDARY" hasOnlySubstanceUnits="false" boundaryCondition="true" constant="true"/>
      <species id="M_h_e_BOUNDARY" name="udpglcur[c]" compartment="BOUNDARY" hasOnlySubstanceUnits="false" boundaryCondition="true" constant="true"/>
      <species id="M_his_L_e_BOUNDARY" name="teich-45[c]" compartment="BOUNDARY" hasOnlySubstanceUnits="false" boundaryCondition="true" constant="true"/>
      <species id="M_ile_L_e_BOUNDARY" name="thm[e]" compartment="BOUNDARY" hasOnlySubstanceUnits="false" boundaryCondition="true" constant="true"/>
      <species id="M_k_e_BOUNDARY" name="thm[c]" compartment="BOUNDARY" hasOnlySubstanceUnits="false" boundaryCondition="true" constant="true"/>
      <species id="M_lac_L_e_BOUNDARY" name="thymd[e]" compartment="BOUNDARY" hasOnlySubstanceUnits="false" boundaryCondition="true" constant="true"/>
      <species id="M_leu_L_e_BOUNDARY" name="thymd[c]" compartment="BOUNDARY" hasOnlySubstanceUnits="false" boundaryCondition="true" constant="true"/>
      <species id="M_lys_L_e_BOUNDARY" name="trnathr[c]" compartment="BOUNDARY" hasOnlySubstanceUnits="false" boundaryCondition="true" constant="true"/>
      <species id="M_malt_e_BOUNDARY" name="thrtrna[c]" compartment="BOUNDARY" hasOnlySubstanceUnits="false" boundaryCondition="true" constant="true"/>
      <species id="M_man_e_BOUNDARY" name="tyr-L[c]" compartment="BOUNDARY" hasOnlySubstanceUnits="false" boundaryCondition="true" constant="true"/>
      <species id="M_met_L_ala_L_e_BOUNDARY" name="4hba[c]" compartment="BOUNDARY" hasOnlySubstanceUnits="false" boundaryCondition="true" constant="true"/>
      <species id="M_met_L_e_BOUNDARY" name="4mpetz[c]" compartment="BOUNDARY" hasOnlySubstanceUnits="false" boundaryCondition="true" constant="true"/>
      <species id="M_mg2_e_BOUNDARY" name="s7p[c]" compartment="BOUNDARY" hasOnlySubstanceUnits="false" boundaryCondition="true" constant="true"/>
      <species id="M_mn2_e_BOUNDARY" name="e4p[c]" compartment="BOUNDARY" hasOnlySubstanceUnits="false" boundaryCondition="true" constant="true"/>
      <species id="M_mnl_e_BOUNDARY" name="thmpp[c]" compartment="BOUNDARY" hasOnlySubstanceUnits="false" boundaryCondition="true" constant="true"/>
      <species id="M_mobd_e_BOUNDARY" name="thym[c]" compartment="BOUNDARY" hasOnlySubstanceUnits="false" boundaryCondition="true" constant="true"/>
      <species id="M_mqn7_e_BOUNDARY" name="dump[c]" compartment="BOUNDARY" hasOnlySubstanceUnits="false" boundaryCondition="true" constant="true"/>
      <species id="M_nac_e_BOUNDARY" name="tre[e]" compartment="BOUNDARY" hasOnlySubstanceUnits="false" boundaryCondition="true" constant="true"/>
      <species id="M_nh4_e_BOUNDARY" name="tre6p[c]" compartment="BOUNDARY" hasOnlySubstanceUnits="false" boundaryCondition="true" constant="true"/>
      <species id="M_ni2_e_BOUNDARY" name="trp-L[e]" compartment="BOUNDARY" hasOnlySubstanceUnits="false" boundaryCondition="true" constant="true"/>
      <species id="M_orn_L_e_BOUNDARY" name="trp-L[c]" compartment="BOUNDARY" hasOnlySubstanceUnits="false" boundaryCondition="true" constant="true"/>
      <species id="M_phe_L_e_BOUNDARY" name="trnatrp[c]" compartment="BOUNDARY" hasOnlySubstanceUnits="false" boundaryCondition="true" constant="true"/>
      <species id="M_pi_e_BOUNDARY" name="trptrna[c]" compartment="BOUNDARY" hasOnlySubstanceUnits="false" boundaryCondition="true" constant="true"/>
      <species id="M_ppa_e_BOUNDARY" name="tyr-L[e]" compartment="BOUNDARY" hasOnlySubstanceUnits="false" boundaryCondition="true" constant="true"/>
      <species id="M_pro_L_e_BOUNDARY" name="trnatyr[c]" compartment="BOUNDARY" hasOnlySubstanceUnits="false" boundaryCondition="true" constant="true"/>
      <species id="M_ptrc_e_BOUNDARY" name="tyrtrna[c]" compartment="BOUNDARY" hasOnlySubstanceUnits="false" boundaryCondition="true" constant="true"/>
      <species id="M_pydx_e_BOUNDARY" name="uacgam[c]" compartment="BOUNDARY" hasOnlySubstanceUnits="false" boundaryCondition="true" constant="true"/>
      <species id="M_rib_D_e_BOUNDARY" name="udpgal[c]" compartment="BOUNDARY" hasOnlySubstanceUnits="false" boundaryCondition="true" constant="true"/>
      <species id="M_ribflv_e_BOUNDARY" name="udpgalfur[c]" compartment="BOUNDARY" hasOnlySubstanceUnits="false" boundaryCondition="true" constant="true"/>
      <species id="M_salcn_e_BOUNDARY" name="m12dg[c]" compartment="BOUNDARY" hasOnlySubstanceUnits="false" boundaryCondition="true" constant="true"/>
      <species id="M_ser_L_e_BOUNDARY" name="d12dg[c]" compartment="BOUNDARY" hasOnlySubstanceUnits="false" boundaryCondition="true" constant="true"/>
      <species id="M_so4_e_BOUNDARY" name="t12dg[c]" compartment="BOUNDARY" hasOnlySubstanceUnits="false" boundaryCondition="true" constant="true"/>
      <species id="M_spmd_e_BOUNDARY" name="ura[e]" compartment="BOUNDARY" hasOnlySubstanceUnits="false" boundaryCondition="true" constant="true"/>
      <species id="M_sucr_e_BOUNDARY" name="val-L[e]" compartment="BOUNDARY" hasOnlySubstanceUnits="false" boundaryCondition="true" constant="true"/>
      <species id="M_thm_e_BOUNDARY" name="val-L[c]" compartment="BOUNDARY" hasOnlySubstanceUnits="false" boundaryCondition="true" constant="true"/>
      <species id="M_thymd_e_BOUNDARY" name="trnaval[c]" compartment="BOUNDARY" hasOnlySubstanceUnits="false" boundaryCondition="true" constant="true"/>
      <species id="M_tre_e_BOUNDARY" name="valtrna[c]" compartment="BOUNDARY" hasOnlySubstanceUnits="false" boundaryCondition="true" constant="true"/>
      <species id="M_trp_L_e_BOUNDARY" name="zn2[c]" compartment="BOUNDARY" hasOnlySubstanceUnits="false" boundaryCondition="true" constant="true"/>
      <species id="M_tyr_L_e_BOUNDARY" name="zn2[e]" compartment="BOUNDARY" hasOnlySubstanceUnits="false" boundaryCondition="true" constant="true"/>
      <species id="M_ura_e_BOUNDARY" name="chol[e]" compartment="BOUNDARY" hasOnlySubstanceUnits="false" boundaryCondition="true" constant="true"/>
      <species id="M_val_L_e_BOUNDARY" name="NA" compartment="BOUNDARY" hasOnlySubstanceUnits="false" boundaryCondition="true" constant="true"/>
      <species id="M_zn2_e_BOUNDARY" name="NA" compartment="BOUNDARY" hasOnlySubstanceUnits="false" boundaryCondition="true" constant="true"/>
      <species id="M_chol_e_BOUNDARY" name="NA" compartment="BOUNDARY" hasOnlySubstanceUnits="false" boundaryCondition="true" constant="true"/>
    </listOfSpecies>
    <listOfReactions>
      <reaction id="R_ACGApts" name="N Acetyl D glucosamine transport via PEP Pyr PTS" reversible="false" fast="false">
        <notes>
          <html:p>SUBSYSTEM: none</html:p>
          <html:p>GENE ASSOCIATION: ( MG041  and  MG429 )</html:p>
        </notes>
        <listOfReactants>
          <speciesReference species="M_acgam_e" stoichiometry="1"/>
          <speciesReference species="M_pep_c" stoichiometry="1"/>
        </listOfReactants>
        <listOfProducts>
          <speciesReference species="M_acgam6p_c" stoichiometry="1"/>
          <speciesReference species="M_pyr_c" stoichiometry="1"/>
        </listOfProducts>
        <kineticLaw>
          <math xmlns="http://www.w3.org/1998/Math/MathML">
            <ci> FLUX_VALUE </ci>
          </math>
          <listOfParameters>
            <parameter id="LOWER_BOUND" value="0"/>
            <parameter id="UPPER_BOUND" value="1000"/>
            <parameter id="OBJECTIVE_COEFFICIENT" value="0"/>
            <parameter id="FLUX_VALUE" value="0"/>
          </listOfParameters>
        </kineticLaw>
      </reaction>
      <reaction id="R_ACKr" name="acetate kinase" reversible="true" fast="false">
        <notes>
          <html:p>SUBSYSTEM: none</html:p>
          <html:p>GENE ASSOCIATION: MG357</html:p>
        </notes>
        <listOfReactants>
          <speciesReference species="M_ac_c" stoichiometry="1"/>
          <speciesReference species="M_atp_c" stoichiometry="1"/>
        </listOfReactants>
        <listOfProducts>
          <speciesReference species="M_actp_c" stoichiometry="1"/>
          <speciesReference species="M_adp_c" stoichiometry="1"/>
        </listOfProducts>
        <kineticLaw>
          <math xmlns="http://www.w3.org/1998/Math/MathML">
            <ci> FLUX_VALUE </ci>
          </math>
          <listOfParameters>
            <parameter id="LOWER_BOUND" value="-1000"/>
            <parameter id="UPPER_BOUND" value="1000"/>
            <parameter id="OBJECTIVE_COEFFICIENT" value="0"/>
            <parameter id="FLUX_VALUE" value="0"/>
          </listOfParameters>
        </kineticLaw>
      </reaction>
      <reaction id="R_ACOAt" name="Acyl Coenzyme A transport" reversible="false" fast="false">
        <notes>
          <html:p>SUBSYSTEM: none</html:p>
          <html:p>GENE ASSOCIATION: </html:p>
        </notes>
        <listOfReactants>
          <speciesReference species="M_acoa_e" stoichiometry="1"/>
        </listOfReactants>
        <listOfProducts>
          <speciesReference species="M_acoa_c" stoichiometry="1"/>
        </listOfProducts>
        <kineticLaw>
          <math xmlns="http://www.w3.org/1998/Math/MathML">
            <ci> FLUX_VALUE </ci>
          </math>
          <listOfParameters>
            <parameter id="LOWER_BOUND" value="0"/>
            <parameter id="UPPER_BOUND" value="1000"/>
            <parameter id="OBJECTIVE_COEFFICIENT" value="0"/>
            <parameter id="FLUX_VALUE" value="0"/>
          </listOfParameters>
        </kineticLaw>
      </reaction>
      <reaction id="R_ACt6" name="acetate transport in/out via proton symport" reversible="true" fast="false">
        <notes>
          <html:p>SUBSYSTEM: none</html:p>
          <html:p>GENE ASSOCIATION: </html:p>
        </notes>
        <listOfReactants>
          <speciesReference species="M_ac_e" stoichiometry="1"/>
          <speciesReference species="M_h_e" stoichiometry="1"/>
        </listOfReactants>
        <listOfProducts>
          <speciesReference species="M_ac_c" stoichiometry="1"/>
          <speciesReference species="M_h_c" stoichiometry="1"/>
        </listOfProducts>
        <kineticLaw>
          <math xmlns="http://www.w3.org/1998/Math/MathML">
            <ci> FLUX_VALUE </ci>
          </math>
          <listOfParameters>
            <parameter id="LOWER_BOUND" value="-1000"/>
            <parameter id="UPPER_BOUND" value="1000"/>
            <parameter id="OBJECTIVE_COEFFICIENT" value="0"/>
            <parameter id="FLUX_VALUE" value="0"/>
          </listOfParameters>
        </kineticLaw>
      </reaction>
      <reaction id="R_ADEt2" name="adenine transport via proton symport reversible" reversible="true" fast="false">
        <notes>
          <html:p>SUBSYSTEM: none</html:p>
          <html:p>GENE ASSOCIATION: </html:p>
        </notes>
        <listOfReactants>
          <speciesReference species="M_h_e" stoichiometry="1"/>
          <speciesReference species="M_ade_e" stoichiometry="1"/>
        </listOfReactants>
        <listOfProducts>
          <speciesReference species="M_h_c" stoichiometry="1"/>
          <speciesReference species="M_ade_c" stoichiometry="1"/>
        </listOfProducts>
        <kineticLaw>
          <math xmlns="http://www.w3.org/1998/Math/MathML">
            <ci> FLUX_VALUE </ci>
          </math>
          <listOfParameters>
            <parameter id="LOWER_BOUND" value="-1000"/>
            <parameter id="UPPER_BOUND" value="1000"/>
            <parameter id="OBJECTIVE_COEFFICIENT" value="0"/>
            <parameter id="FLUX_VALUE" value="0"/>
          </listOfParameters>
        </kineticLaw>
      </reaction>
      <reaction id="R_ADK1" name="adenylate kinase" reversible="true" fast="false">
        <notes>
          <html:p>SUBSYSTEM: none</html:p>
          <html:p>GENE ASSOCIATION: MG171</html:p>
        </notes>
        <listOfReactants>
          <speciesReference species="M_atp_c" stoichiometry="1"/>
          <speciesReference species="M_amp_c" stoichiometry="1"/>
        </listOfReactants>
        <listOfProducts>
          <speciesReference species="M_adp_c" stoichiometry="2"/>
        </listOfProducts>
        <kineticLaw>
          <math xmlns="http://www.w3.org/1998/Math/MathML">
            <ci> FLUX_VALUE </ci>
          </math>
          <listOfParameters>
            <parameter id="LOWER_BOUND" value="-1000"/>
            <parameter id="UPPER_BOUND" value="1000"/>
            <parameter id="OBJECTIVE_COEFFICIENT" value="0"/>
            <parameter id="FLUX_VALUE" value="0"/>
          </listOfParameters>
        </kineticLaw>
      </reaction>
      <reaction id="R_ADK2" name="adenylate kinase Inorganic triphosphate" reversible="true" fast="false">
        <notes>
          <html:p>SUBSYSTEM: none</html:p>
          <html:p>GENE ASSOCIATION: MG171</html:p>
        </notes>
        <listOfReactants>
          <speciesReference species="M_amp_c" stoichiometry="1"/>
          <speciesReference species="M_pppi_c" stoichiometry="1"/>
        </listOfReactants>
        <listOfProducts>
          <speciesReference species="M_adp_c" stoichiometry="1"/>
          <speciesReference species="M_ppi_c" stoichiometry="1"/>
        </listOfProducts>
        <kineticLaw>
          <math xmlns="http://www.w3.org/1998/Math/MathML">
            <ci> FLUX_VALUE </ci>
          </math>
          <listOfParameters>
            <parameter id="LOWER_BOUND" value="-1000"/>
            <parameter id="UPPER_BOUND" value="1000"/>
            <parameter id="OBJECTIVE_COEFFICIENT" value="0"/>
            <parameter id="FLUX_VALUE" value="0"/>
          </listOfParameters>
        </kineticLaw>
      </reaction>
      <reaction id="R_ADPT" name="adenine phosphoribosyltransferase" reversible="false" fast="false">
        <notes>
          <html:p>SUBSYSTEM: none</html:p>
          <html:p>GENE ASSOCIATION: MG276</html:p>
        </notes>
        <listOfReactants>
          <speciesReference species="M_ade_c" stoichiometry="1"/>
          <speciesReference species="M_prpp_c" stoichiometry="1"/>
        </listOfReactants>
        <listOfProducts>
          <speciesReference species="M_amp_c" stoichiometry="1"/>
          <speciesReference species="M_ppi_c" stoichiometry="1"/>
        </listOfProducts>
        <kineticLaw>
          <math xmlns="http://www.w3.org/1998/Math/MathML">
            <ci> FLUX_VALUE </ci>
          </math>
          <listOfParameters>
            <parameter id="LOWER_BOUND" value="0"/>
            <parameter id="UPPER_BOUND" value="1000"/>
            <parameter id="OBJECTIVE_COEFFICIENT" value="0"/>
            <parameter id="FLUX_VALUE" value="0"/>
          </listOfParameters>
        </kineticLaw>
      </reaction>
      <reaction id="R_AGPAT" name="1 acylglycerol 3 phosphate O acyltransferase" reversible="false" fast="false">
        <notes>
          <html:p>SUBSYSTEM: none</html:p>
          <html:p>GENE ASSOCIATION: MG212</html:p>
        </notes>
        <listOfReactants>
          <speciesReference species="M_acoa_c" stoichiometry="1"/>
          <speciesReference species="M_1ag3p_c" stoichiometry="1"/>
        </listOfReactants>
        <listOfProducts>
          <speciesReference species="M_12dag3p_c" stoichiometry="1"/>
          <speciesReference species="M_coa_c" stoichiometry="1"/>
        </listOfProducts>
        <kineticLaw>
          <math xmlns="http://www.w3.org/1998/Math/MathML">
            <ci> FLUX_VALUE </ci>
          </math>
          <listOfParameters>
            <parameter id="LOWER_BOUND" value="0"/>
            <parameter id="UPPER_BOUND" value="1000"/>
            <parameter id="OBJECTIVE_COEFFICIENT" value="0"/>
            <parameter id="FLUX_VALUE" value="0"/>
          </listOfParameters>
        </kineticLaw>
      </reaction>
      <reaction id="R_AKGD" name="2 oxoglutarate dehydrogenase" reversible="false" fast="false">
        <notes>
          <html:p>SUBSYSTEM: none</html:p>
          <html:p>GENE ASSOCIATION: MG271</html:p>
        </notes>
        <listOfReactants>
          <speciesReference species="M_coa_c" stoichiometry="1"/>
          <speciesReference species="M_akg_c" stoichiometry="1"/>
          <speciesReference species="M_nad_c" stoichiometry="1"/>
        </listOfReactants>
        <listOfProducts>
          <speciesReference species="M_co2_c" stoichiometry="1"/>
          <speciesReference species="M_nadh_c" stoichiometry="1"/>
          <speciesReference species="M_succoa_c" stoichiometry="1"/>
        </listOfProducts>
        <kineticLaw>
          <math xmlns="http://www.w3.org/1998/Math/MathML">
            <ci> FLUX_VALUE </ci>
          </math>
          <listOfParameters>
            <parameter id="LOWER_BOUND" value="0"/>
            <parameter id="UPPER_BOUND" value="1000"/>
            <parameter id="OBJECTIVE_COEFFICIENT" value="0"/>
            <parameter id="FLUX_VALUE" value="0"/>
          </listOfParameters>
        </kineticLaw>
      </reaction>
      <reaction id="R_AKGt2" name="2 oxoglutarate transport in via proton symport" reversible="false" fast="false">
        <notes>
          <html:p>SUBSYSTEM: none</html:p>
          <html:p>GENE ASSOCIATION: </html:p>
        </notes>
        <listOfReactants>
          <speciesReference species="M_h_e" stoichiometry="1"/>
          <speciesReference species="M_akg_e" stoichiometry="1"/>
        </listOfReactants>
        <listOfProducts>
          <speciesReference species="M_h_c" stoichiometry="1"/>
          <speciesReference species="M_akg_c" stoichiometry="1"/>
        </listOfProducts>
        <kineticLaw>
          <math xmlns="http://www.w3.org/1998/Math/MathML">
            <ci> FLUX_VALUE </ci>
          </math>
          <listOfParameters>
            <parameter id="LOWER_BOUND" value="0"/>
            <parameter id="UPPER_BOUND" value="1000"/>
            <parameter id="OBJECTIVE_COEFFICIENT" value="0"/>
            <parameter id="FLUX_VALUE" value="0"/>
          </listOfParameters>
        </kineticLaw>
      </reaction>
      <reaction id="R_ALATRS" name="Alanyl tRNA synthetase" reversible="false" fast="false">
        <notes>
          <html:p>SUBSYSTEM: none</html:p>
          <html:p>GENE ASSOCIATION: MG292</html:p>
        </notes>
        <listOfReactants>
          <speciesReference species="M_atp_c" stoichiometry="1"/>
          <speciesReference species="M_ala_L_c" stoichiometry="1"/>
          <speciesReference species="M_trnaala_c" stoichiometry="1"/>
        </listOfReactants>
        <listOfProducts>
          <speciesReference species="M_amp_c" stoichiometry="1"/>
          <speciesReference species="M_ppi_c" stoichiometry="1"/>
          <speciesReference species="M_alatrna_c" stoichiometry="1"/>
        </listOfProducts>
        <kineticLaw>
          <math xmlns="http://www.w3.org/1998/Math/MathML">
            <ci> FLUX_VALUE </ci>
          </math>
          <listOfParameters>
            <parameter id="LOWER_BOUND" value="0"/>
            <parameter id="UPPER_BOUND" value="1000"/>
            <parameter id="OBJECTIVE_COEFFICIENT" value="0"/>
            <parameter id="FLUX_VALUE" value="0"/>
          </listOfParameters>
        </kineticLaw>
      </reaction>
      <reaction id="R_ALDD2x" name="aldehyde dehydrogenase acetaldehyde NAD" reversible="true" fast="false">
        <notes>
          <html:p>SUBSYSTEM: none</html:p>
          <html:p>GENE ASSOCIATION: </html:p>
        </notes>
        <listOfReactants>
          <speciesReference species="M_nad_c" stoichiometry="1"/>
          <speciesReference species="M_acald_c" stoichiometry="1"/>
          <speciesReference species="M_h2o_c" stoichiometry="1"/>
        </listOfReactants>
        <listOfProducts>
          <speciesReference species="M_ac_c" stoichiometry="1"/>
          <speciesReference species="M_h_c" stoichiometry="2"/>
          <speciesReference species="M_nadh_c" stoichiometry="1"/>
        </listOfProducts>
        <kineticLaw>
          <math xmlns="http://www.w3.org/1998/Math/MathML">
            <ci> FLUX_VALUE </ci>
          </math>
          <listOfParameters>
            <parameter id="LOWER_BOUND" value="-1000"/>
            <parameter id="UPPER_BOUND" value="1000"/>
            <parameter id="OBJECTIVE_COEFFICIENT" value="0"/>
            <parameter id="FLUX_VALUE" value="0"/>
          </listOfParameters>
        </kineticLaw>
      </reaction>
      <reaction id="R_ALDD2y" name="aldehyde dehydrogenase acetaldehyde NADP" reversible="true" fast="false">
        <notes>
          <html:p>SUBSYSTEM: none</html:p>
          <html:p>GENE ASSOCIATION: </html:p>
        </notes>
        <listOfReactants>
          <speciesReference species="M_acald_c" stoichiometry="1"/>
          <speciesReference species="M_h2o_c" stoichiometry="1"/>
          <speciesReference species="M_nadp_c" stoichiometry="1"/>
        </listOfReactants>
        <listOfProducts>
          <speciesReference species="M_ac_c" stoichiometry="1"/>
          <speciesReference species="M_h_c" stoichiometry="2"/>
          <speciesReference species="M_nadph_c" stoichiometry="1"/>
        </listOfProducts>
        <kineticLaw>
          <math xmlns="http://www.w3.org/1998/Math/MathML">
            <ci> FLUX_VALUE </ci>
          </math>
          <listOfParameters>
            <parameter id="LOWER_BOUND" value="-1000"/>
            <parameter id="UPPER_BOUND" value="1000"/>
            <parameter id="OBJECTIVE_COEFFICIENT" value="0"/>
            <parameter id="FLUX_VALUE" value="0"/>
          </listOfParameters>
        </kineticLaw>
      </reaction>
      <reaction id="R_AMPEP1" name="aminopeptidase" reversible="true" fast="false">
        <notes>
          <html:p>SUBSYSTEM: none</html:p>
          <html:p>GENE ASSOCIATION: </html:p>
        </notes>
        <listOfReactants>
          <speciesReference species="M_h2o_c" stoichiometry="1"/>
          <speciesReference species="M_ala_L_asp_L_c" stoichiometry="1"/>
        </listOfReactants>
        <listOfProducts>
          <speciesReference species="M_ala_L_c" stoichiometry="1"/>
          <speciesReference species="M_asp_L_c" stoichiometry="1"/>
        </listOfProducts>
        <kineticLaw>
          <math xmlns="http://www.w3.org/1998/Math/MathML">
            <ci> FLUX_VALUE </ci>
          </math>
          <listOfParameters>
            <parameter id="LOWER_BOUND" value="-1000"/>
            <parameter id="UPPER_BOUND" value="1000"/>
            <parameter id="OBJECTIVE_COEFFICIENT" value="0"/>
            <parameter id="FLUX_VALUE" value="0"/>
          </listOfParameters>
        </kineticLaw>
      </reaction>
      <reaction id="R_AMPEP10" name="aminopeptidase" reversible="true" fast="false">
        <notes>
          <html:p>SUBSYSTEM: none</html:p>
          <html:p>GENE ASSOCIATION: </html:p>
        </notes>
        <listOfReactants>
          <speciesReference species="M_h2o_c" stoichiometry="1"/>
          <speciesReference species="M_gly_glu_L_c" stoichiometry="1"/>
        </listOfReactants>
        <listOfProducts>
          <speciesReference species="M_glu_L_c" stoichiometry="1"/>
          <speciesReference species="M_gly_c" stoichiometry="1"/>
        </listOfProducts>
        <kineticLaw>
          <math xmlns="http://www.w3.org/1998/Math/MathML">
            <ci> FLUX_VALUE </ci>
          </math>
          <listOfParameters>
            <parameter id="LOWER_BOUND" value="-1000"/>
            <parameter id="UPPER_BOUND" value="1000"/>
            <parameter id="OBJECTIVE_COEFFICIENT" value="0"/>
            <parameter id="FLUX_VALUE" value="0"/>
          </listOfParameters>
        </kineticLaw>
      </reaction>
      <reaction id="R_AMPEP11" name="aminopeptidase" reversible="true" fast="false">
        <notes>
          <html:p>SUBSYSTEM: none</html:p>
          <html:p>GENE ASSOCIATION: </html:p>
        </notes>
        <listOfReactants>
          <speciesReference species="M_h2o_c" stoichiometry="1"/>
          <speciesReference species="M_gly_met_L_c" stoichiometry="1"/>
        </listOfReactants>
        <listOfProducts>
          <speciesReference species="M_gly_c" stoichiometry="1"/>
          <speciesReference species="M_met_L_c" stoichiometry="1"/>
        </listOfProducts>
        <kineticLaw>
          <math xmlns="http://www.w3.org/1998/Math/MathML">
            <ci> FLUX_VALUE </ci>
          </math>
          <listOfParameters>
            <parameter id="LOWER_BOUND" value="-1000"/>
            <parameter id="UPPER_BOUND" value="1000"/>
            <parameter id="OBJECTIVE_COEFFICIENT" value="0"/>
            <parameter id="FLUX_VALUE" value="0"/>
          </listOfParameters>
        </kineticLaw>
      </reaction>
      <reaction id="R_AMPEP12" name="aminopeptidase" reversible="true" fast="false">
        <notes>
          <html:p>SUBSYSTEM: none</html:p>
          <html:p>GENE ASSOCIATION: </html:p>
        </notes>
        <listOfReactants>
          <speciesReference species="M_h2o_c" stoichiometry="1"/>
          <speciesReference species="M_met_L_ala_L_c" stoichiometry="1"/>
        </listOfReactants>
        <listOfProducts>
          <speciesReference species="M_ala_L_c" stoichiometry="1"/>
          <speciesReference species="M_met_L_c" stoichiometry="1"/>
        </listOfProducts>
        <kineticLaw>
          <math xmlns="http://www.w3.org/1998/Math/MathML">
            <ci> FLUX_VALUE </ci>
          </math>
          <listOfParameters>
            <parameter id="LOWER_BOUND" value="-1000"/>
            <parameter id="UPPER_BOUND" value="1000"/>
            <parameter id="OBJECTIVE_COEFFICIENT" value="0"/>
            <parameter id="FLUX_VALUE" value="0"/>
          </listOfParameters>
        </kineticLaw>
      </reaction>
      <reaction id="R_AMPEP13" name="aminopeptidase" reversible="true" fast="false">
        <notes>
          <html:p>SUBSYSTEM: none</html:p>
          <html:p>GENE ASSOCIATION: </html:p>
        </notes>
        <listOfReactants>
          <speciesReference species="M_h2o_c" stoichiometry="1"/>
          <speciesReference species="M_gly_asp_L_c" stoichiometry="1"/>
        </listOfReactants>
        <listOfProducts>
          <speciesReference species="M_asp_L_c" stoichiometry="1"/>
          <speciesReference species="M_gly_c" stoichiometry="1"/>
        </listOfProducts>
        <kineticLaw>
          <math xmlns="http://www.w3.org/1998/Math/MathML">
            <ci> FLUX_VALUE </ci>
          </math>
          <listOfParameters>
            <parameter id="LOWER_BOUND" value="-1000"/>
            <parameter id="UPPER_BOUND" value="1000"/>
            <parameter id="OBJECTIVE_COEFFICIENT" value="0"/>
            <parameter id="FLUX_VALUE" value="0"/>
          </listOfParameters>
        </kineticLaw>
      </reaction>
      <reaction id="R_AMPEP14" name="aminopeptidase" reversible="true" fast="false">
        <notes>
          <html:p>SUBSYSTEM: none</html:p>
          <html:p>GENE ASSOCIATION: </html:p>
        </notes>
        <listOfReactants>
          <speciesReference species="M_h2o_c" stoichiometry="1"/>
          <speciesReference species="M_gly_pro_L_c" stoichiometry="1"/>
        </listOfReactants>
        <listOfProducts>
          <speciesReference species="M_gly_c" stoichiometry="1"/>
          <speciesReference species="M_pro_L_c" stoichiometry="1"/>
        </listOfProducts>
        <kineticLaw>
          <math xmlns="http://www.w3.org/1998/Math/MathML">
            <ci> FLUX_VALUE </ci>
          </math>
          <listOfParameters>
            <parameter id="LOWER_BOUND" value="-1000"/>
            <parameter id="UPPER_BOUND" value="1000"/>
            <parameter id="OBJECTIVE_COEFFICIENT" value="0"/>
            <parameter id="FLUX_VALUE" value="0"/>
          </listOfParameters>
        </kineticLaw>
      </reaction>
      <reaction id="R_AMPEP2" name="aminopeptidase" reversible="true" fast="false">
        <notes>
          <html:p>SUBSYSTEM: none</html:p>
          <html:p>GENE ASSOCIATION: </html:p>
        </notes>
        <listOfReactants>
          <speciesReference species="M_h2o_c" stoichiometry="1"/>
          <speciesReference species="M_ala_L_gln_L_c" stoichiometry="1"/>
        </listOfReactants>
        <listOfProducts>
          <speciesReference species="M_ala_L_c" stoichiometry="1"/>
          <speciesReference species="M_gln_L_c" stoichiometry="1"/>
        </listOfProducts>
        <kineticLaw>
          <math xmlns="http://www.w3.org/1998/Math/MathML">
            <ci> FLUX_VALUE </ci>
          </math>
          <listOfParameters>
            <parameter id="LOWER_BOUND" value="-1000"/>
            <parameter id="UPPER_BOUND" value="1000"/>
            <parameter id="OBJECTIVE_COEFFICIENT" value="0"/>
            <parameter id="FLUX_VALUE" value="0"/>
          </listOfParameters>
        </kineticLaw>
      </reaction>
      <reaction id="R_AMPEP3" name="aminopeptidase" reversible="true" fast="false">
        <notes>
          <html:p>SUBSYSTEM: none</html:p>
          <html:p>GENE ASSOCIATION: </html:p>
        </notes>
        <listOfReactants>
          <speciesReference species="M_h2o_c" stoichiometry="1"/>
          <speciesReference species="M_ala_L_glu_L_c" stoichiometry="1"/>
        </listOfReactants>
        <listOfProducts>
          <speciesReference species="M_ala_L_c" stoichiometry="1"/>
          <speciesReference species="M_glu_L_c" stoichiometry="1"/>
        </listOfProducts>
        <kineticLaw>
          <math xmlns="http://www.w3.org/1998/Math/MathML">
            <ci> FLUX_VALUE </ci>
          </math>
          <listOfParameters>
            <parameter id="LOWER_BOUND" value="-1000"/>
            <parameter id="UPPER_BOUND" value="1000"/>
            <parameter id="OBJECTIVE_COEFFICIENT" value="0"/>
            <parameter id="FLUX_VALUE" value="0"/>
          </listOfParameters>
        </kineticLaw>
      </reaction>
      <reaction id="R_AMPEP4" name="aminopeptidase" reversible="true" fast="false">
        <notes>
          <html:p>SUBSYSTEM: none</html:p>
          <html:p>GENE ASSOCIATION: </html:p>
        </notes>
        <listOfReactants>
          <speciesReference species="M_h2o_c" stoichiometry="1"/>
          <speciesReference species="M_L_alagly_c" stoichiometry="1"/>
        </listOfReactants>
        <listOfProducts>
          <speciesReference species="M_ala_L_c" stoichiometry="1"/>
          <speciesReference species="M_gly_c" stoichiometry="1"/>
        </listOfProducts>
        <kineticLaw>
          <math xmlns="http://www.w3.org/1998/Math/MathML">
            <ci> FLUX_VALUE </ci>
          </math>
          <listOfParameters>
            <parameter id="LOWER_BOUND" value="-1000"/>
            <parameter id="UPPER_BOUND" value="1000"/>
            <parameter id="OBJECTIVE_COEFFICIENT" value="0"/>
            <parameter id="FLUX_VALUE" value="0"/>
          </listOfParameters>
        </kineticLaw>
      </reaction>
      <reaction id="R_AMPEP5" name="aminopeptidase" reversible="true" fast="false">
        <notes>
          <html:p>SUBSYSTEM: none</html:p>
          <html:p>GENE ASSOCIATION: </html:p>
        </notes>
        <listOfReactants>
          <speciesReference species="M_h2o_c" stoichiometry="1"/>
          <speciesReference species="M_ala_L_his_L_c" stoichiometry="1"/>
        </listOfReactants>
        <listOfProducts>
          <speciesReference species="M_ala_L_c" stoichiometry="1"/>
          <speciesReference species="M_his_L_c" stoichiometry="1"/>
        </listOfProducts>
        <kineticLaw>
          <math xmlns="http://www.w3.org/1998/Math/MathML">
            <ci> FLUX_VALUE </ci>
          </math>
          <listOfParameters>
            <parameter id="LOWER_BOUND" value="-1000"/>
            <parameter id="UPPER_BOUND" value="1000"/>
            <parameter id="OBJECTIVE_COEFFICIENT" value="0"/>
            <parameter id="FLUX_VALUE" value="0"/>
          </listOfParameters>
        </kineticLaw>
      </reaction>
      <reaction id="R_AMPEP6" name="aminopeptidase" reversible="true" fast="false">
        <notes>
          <html:p>SUBSYSTEM: none</html:p>
          <html:p>GENE ASSOCIATION: </html:p>
        </notes>
        <listOfReactants>
          <speciesReference species="M_h2o_c" stoichiometry="1"/>
          <speciesReference species="M_ala_L_leu_L_c" stoichiometry="1"/>
        </listOfReactants>
        <listOfProducts>
          <speciesReference species="M_ala_L_c" stoichiometry="1"/>
          <speciesReference species="M_leu_L_c" stoichiometry="1"/>
        </listOfProducts>
        <kineticLaw>
          <math xmlns="http://www.w3.org/1998/Math/MathML">
            <ci> FLUX_VALUE </ci>
          </math>
          <listOfParameters>
            <parameter id="LOWER_BOUND" value="-1000"/>
            <parameter id="UPPER_BOUND" value="1000"/>
            <parameter id="OBJECTIVE_COEFFICIENT" value="0"/>
            <parameter id="FLUX_VALUE" value="0"/>
          </listOfParameters>
        </kineticLaw>
      </reaction>
      <reaction id="R_AMPEP7" name="aminopeptidase" reversible="true" fast="false">
        <notes>
          <html:p>SUBSYSTEM: none</html:p>
          <html:p>GENE ASSOCIATION: </html:p>
        </notes>
        <listOfReactants>
          <speciesReference species="M_h2o_c" stoichiometry="1"/>
          <speciesReference species="M_ala_L_thr_L_c" stoichiometry="1"/>
        </listOfReactants>
        <listOfProducts>
          <speciesReference species="M_ala_L_c" stoichiometry="1"/>
          <speciesReference species="M_thr_L_c" stoichiometry="1"/>
        </listOfProducts>
        <kineticLaw>
          <math xmlns="http://www.w3.org/1998/Math/MathML">
            <ci> FLUX_VALUE </ci>
          </math>
          <listOfParameters>
            <parameter id="LOWER_BOUND" value="-1000"/>
            <parameter id="UPPER_BOUND" value="1000"/>
            <parameter id="OBJECTIVE_COEFFICIENT" value="0"/>
            <parameter id="FLUX_VALUE" value="0"/>
          </listOfParameters>
        </kineticLaw>
      </reaction>
      <reaction id="R_AMPEP8" name="aminopeptidase" reversible="true" fast="false">
        <notes>
          <html:p>SUBSYSTEM: none</html:p>
          <html:p>GENE ASSOCIATION: </html:p>
        </notes>
        <listOfReactants>
          <speciesReference species="M_h2o_c" stoichiometry="1"/>
          <speciesReference species="M_gly_asn_L_c" stoichiometry="1"/>
        </listOfReactants>
        <listOfProducts>
          <speciesReference species="M_gly_c" stoichiometry="1"/>
          <speciesReference species="M_asn_L_c" stoichiometry="1"/>
        </listOfProducts>
        <kineticLaw>
          <math xmlns="http://www.w3.org/1998/Math/MathML">
            <ci> FLUX_VALUE </ci>
          </math>
          <listOfParameters>
            <parameter id="LOWER_BOUND" value="-1000"/>
            <parameter id="UPPER_BOUND" value="1000"/>
            <parameter id="OBJECTIVE_COEFFICIENT" value="0"/>
            <parameter id="FLUX_VALUE" value="0"/>
          </listOfParameters>
        </kineticLaw>
      </reaction>
      <reaction id="R_AMPEP9" name="aminopeptidase" reversible="true" fast="false">
        <notes>
          <html:p>SUBSYSTEM: none</html:p>
          <html:p>GENE ASSOCIATION: </html:p>
        </notes>
        <listOfReactants>
          <speciesReference species="M_h2o_c" stoichiometry="1"/>
          <speciesReference species="M_gly_gln_L_c" stoichiometry="1"/>
        </listOfReactants>
        <listOfProducts>
          <speciesReference species="M_gly_c" stoichiometry="1"/>
          <speciesReference species="M_gln_L_c" stoichiometry="1"/>
        </listOfProducts>
        <kineticLaw>
          <math xmlns="http://www.w3.org/1998/Math/MathML">
            <ci> FLUX_VALUE </ci>
          </math>
          <listOfParameters>
            <parameter id="LOWER_BOUND" value="-1000"/>
            <parameter id="UPPER_BOUND" value="1000"/>
            <parameter id="OBJECTIVE_COEFFICIENT" value="0"/>
            <parameter id="FLUX_VALUE" value="0"/>
          </listOfParameters>
        </kineticLaw>
      </reaction>
      <reaction id="R_ARBTpts" name="arbutin transport via PEP Pyr PTS" reversible="false" fast="false">
        <notes>
          <html:p>SUBSYSTEM: none</html:p>
          <html:p>GENE ASSOCIATION: ( MG041  and  MG429 )</html:p>
        </notes>
        <listOfReactants>
          <speciesReference species="M_pep_c" stoichiometry="1"/>
          <speciesReference species="M_arbt_e" stoichiometry="1"/>
        </listOfReactants>
        <listOfProducts>
          <speciesReference species="M_pyr_c" stoichiometry="1"/>
          <speciesReference species="M_arbt6p_c" stoichiometry="1"/>
        </listOfProducts>
        <kineticLaw>
          <math xmlns="http://www.w3.org/1998/Math/MathML">
            <ci> FLUX_VALUE </ci>
          </math>
          <listOfParameters>
            <parameter id="LOWER_BOUND" value="0"/>
            <parameter id="UPPER_BOUND" value="1000"/>
            <parameter id="OBJECTIVE_COEFFICIENT" value="0"/>
            <parameter id="FLUX_VALUE" value="0"/>
          </listOfParameters>
        </kineticLaw>
      </reaction>
      <reaction id="R_ARGt2" name="L arginine transport in via proton symport" reversible="false" fast="false">
        <notes>
          <html:p>SUBSYSTEM: none</html:p>
          <html:p>GENE ASSOCIATION: </html:p>
        </notes>
        <listOfReactants>
          <speciesReference species="M_h_e" stoichiometry="1"/>
          <speciesReference species="M_arg_L_e" stoichiometry="1"/>
        </listOfReactants>
        <listOfProducts>
          <speciesReference species="M_h_c" stoichiometry="1"/>
          <speciesReference species="M_arg_L_c" stoichiometry="1"/>
        </listOfProducts>
        <kineticLaw>
          <math xmlns="http://www.w3.org/1998/Math/MathML">
            <ci> FLUX_VALUE </ci>
          </math>
          <listOfParameters>
            <parameter id="LOWER_BOUND" value="0"/>
            <parameter id="UPPER_BOUND" value="1000"/>
            <parameter id="OBJECTIVE_COEFFICIENT" value="0"/>
            <parameter id="FLUX_VALUE" value="0"/>
          </listOfParameters>
        </kineticLaw>
      </reaction>
      <reaction id="R_ARGTRS" name="Arginyl tRNA synthetase" reversible="false" fast="false">
        <notes>
          <html:p>SUBSYSTEM: none</html:p>
          <html:p>GENE ASSOCIATION: MG378</html:p>
        </notes>
        <listOfReactants>
          <speciesReference species="M_atp_c" stoichiometry="1"/>
          <speciesReference species="M_arg_L_c" stoichiometry="1"/>
          <speciesReference species="M_trnaarg_c" stoichiometry="1"/>
        </listOfReactants>
        <listOfProducts>
          <speciesReference species="M_amp_c" stoichiometry="1"/>
          <speciesReference species="M_ppi_c" stoichiometry="1"/>
          <speciesReference species="M_argtrna_c" stoichiometry="1"/>
        </listOfProducts>
        <kineticLaw>
          <math xmlns="http://www.w3.org/1998/Math/MathML">
            <ci> FLUX_VALUE </ci>
          </math>
          <listOfParameters>
            <parameter id="LOWER_BOUND" value="0"/>
            <parameter id="UPPER_BOUND" value="1000"/>
            <parameter id="OBJECTIVE_COEFFICIENT" value="0"/>
            <parameter id="FLUX_VALUE" value="0"/>
          </listOfParameters>
        </kineticLaw>
      </reaction>
      <reaction id="R_ASNt2" name="L asparagine transport in via proton symport" reversible="false" fast="false">
        <notes>
          <html:p>SUBSYSTEM: none</html:p>
          <html:p>GENE ASSOCIATION: </html:p>
        </notes>
        <listOfReactants>
          <speciesReference species="M_h_e" stoichiometry="1"/>
          <speciesReference species="M_asn_L_e" stoichiometry="1"/>
        </listOfReactants>
        <listOfProducts>
          <speciesReference species="M_h_c" stoichiometry="1"/>
          <speciesReference species="M_asn_L_c" stoichiometry="1"/>
        </listOfProducts>
        <kineticLaw>
          <math xmlns="http://www.w3.org/1998/Math/MathML">
            <ci> FLUX_VALUE </ci>
          </math>
          <listOfParameters>
            <parameter id="LOWER_BOUND" value="0"/>
            <parameter id="UPPER_BOUND" value="1000"/>
            <parameter id="OBJECTIVE_COEFFICIENT" value="0"/>
            <parameter id="FLUX_VALUE" value="0"/>
          </listOfParameters>
        </kineticLaw>
      </reaction>
      <reaction id="R_ASNTRS" name="Asparaginyl tRNA synthetase" reversible="false" fast="false">
        <notes>
          <html:p>SUBSYSTEM: none</html:p>
          <html:p>GENE ASSOCIATION: MG113</html:p>
        </notes>
        <listOfReactants>
          <speciesReference species="M_atp_c" stoichiometry="1"/>
          <speciesReference species="M_asn_L_c" stoichiometry="1"/>
          <speciesReference species="M_trnaasn_c" stoichiometry="1"/>
        </listOfReactants>
        <listOfProducts>
          <speciesReference species="M_amp_c" stoichiometry="1"/>
          <speciesReference species="M_ppi_c" stoichiometry="1"/>
          <speciesReference species="M_asntrna_c" stoichiometry="1"/>
        </listOfProducts>
        <kineticLaw>
          <math xmlns="http://www.w3.org/1998/Math/MathML">
            <ci> FLUX_VALUE </ci>
          </math>
          <listOfParameters>
            <parameter id="LOWER_BOUND" value="0"/>
            <parameter id="UPPER_BOUND" value="1000"/>
            <parameter id="OBJECTIVE_COEFFICIENT" value="0"/>
            <parameter id="FLUX_VALUE" value="0"/>
          </listOfParameters>
        </kineticLaw>
      </reaction>
      <reaction id="R_ASPTRS" name="Aspartyl tRNA synthetase" reversible="false" fast="false">
        <notes>
          <html:p>SUBSYSTEM: none</html:p>
          <html:p>GENE ASSOCIATION: MG036</html:p>
        </notes>
        <listOfReactants>
          <speciesReference species="M_atp_c" stoichiometry="1"/>
          <speciesReference species="M_asp_L_c" stoichiometry="1"/>
          <speciesReference species="M_trnaasp_c" stoichiometry="1"/>
        </listOfReactants>
        <listOfProducts>
          <speciesReference species="M_amp_c" stoichiometry="1"/>
          <speciesReference species="M_ppi_c" stoichiometry="1"/>
          <speciesReference species="M_asptrna_c" stoichiometry="1"/>
        </listOfProducts>
        <kineticLaw>
          <math xmlns="http://www.w3.org/1998/Math/MathML">
            <ci> FLUX_VALUE </ci>
          </math>
          <listOfParameters>
            <parameter id="LOWER_BOUND" value="0"/>
            <parameter id="UPPER_BOUND" value="1000"/>
            <parameter id="OBJECTIVE_COEFFICIENT" value="0"/>
            <parameter id="FLUX_VALUE" value="0"/>
          </listOfParameters>
        </kineticLaw>
      </reaction>
      <reaction id="R_ATPHs" name="ATP amine hydrolysis spontaneous" reversible="false" fast="false">
        <notes>
          <html:p>SUBSYSTEM: none</html:p>
          <html:p>GENE ASSOCIATION: s0001</html:p>
        </notes>
        <listOfReactants>
          <speciesReference species="M_atp_c" stoichiometry="1"/>
          <speciesReference species="M_h_c" stoichiometry="1"/>
          <speciesReference species="M_h2o_c" stoichiometry="1"/>
        </listOfReactants>
        <listOfProducts>
          <speciesReference species="M_itp_c" stoichiometry="1"/>
          <speciesReference species="M_nh4_c" stoichiometry="1"/>
        </listOfProducts>
        <kineticLaw>
          <math xmlns="http://www.w3.org/1998/Math/MathML">
            <ci> FLUX_VALUE </ci>
          </math>
          <listOfParameters>
            <parameter id="LOWER_BOUND" value="0"/>
            <parameter id="UPPER_BOUND" value="1000"/>
            <parameter id="OBJECTIVE_COEFFICIENT" value="0"/>
            <parameter id="FLUX_VALUE" value="0"/>
          </listOfParameters>
        </kineticLaw>
      </reaction>
      <reaction id="R_ATPM" name="ATP maintenance requirement" reversible="false" fast="false">
        <notes>
          <html:p>SUBSYSTEM: none</html:p>
          <html:p>GENE ASSOCIATION: </html:p>
        </notes>
        <listOfReactants>
          <speciesReference species="M_atp_c" stoichiometry="1"/>
          <speciesReference species="M_h2o_c" stoichiometry="1"/>
        </listOfReactants>
        <listOfProducts>
          <speciesReference species="M_adp_c" stoichiometry="1"/>
          <speciesReference species="M_h_c" stoichiometry="1"/>
          <speciesReference species="M_pi_c" stoichiometry="1"/>
        </listOfProducts>
        <kineticLaw>
          <math xmlns="http://www.w3.org/1998/Math/MathML">
            <ci> FLUX_VALUE </ci>
          </math>
          <listOfParameters>
            <parameter id="LOWER_BOUND" value="8.4"/>
            <parameter id="UPPER_BOUND" value="1000"/>
            <parameter id="OBJECTIVE_COEFFICIENT" value="0"/>
            <parameter id="FLUX_VALUE" value="0"/>
          </listOfParameters>
        </kineticLaw>
      </reaction>
      <reaction id="R_ATPS4r" name="ATP synthase four protons for one ATP" reversible="true" fast="false">
        <notes>
          <html:p>SUBSYSTEM: none</html:p>
          <html:p>GENE ASSOCIATION: ( MG399  and  MG400  and  MG401  and  MG402  and  MG403  and  MG404  and  MG405 )</html:p>
        </notes>
        <listOfReactants>
          <speciesReference species="M_adp_c" stoichiometry="1"/>
          <speciesReference species="M_h_e" stoichiometry="4"/>
          <speciesReference species="M_pi_c" stoichiometry="1"/>
        </listOfReactants>
        <listOfProducts>
          <speciesReference species="M_atp_c" stoichiometry="1"/>
          <speciesReference species="M_h_c" stoichiometry="3"/>
          <speciesReference species="M_h2o_c" stoichiometry="1"/>
        </listOfProducts>
        <kineticLaw>
          <math xmlns="http://www.w3.org/1998/Math/MathML">
            <ci> FLUX_VALUE </ci>
          </math>
          <listOfParameters>
            <parameter id="LOWER_BOUND" value="-1000"/>
            <parameter id="UPPER_BOUND" value="1000"/>
            <parameter id="OBJECTIVE_COEFFICIENT" value="0"/>
            <parameter id="FLUX_VALUE" value="0"/>
          </listOfParameters>
        </kineticLaw>
      </reaction>
      <reaction id="R_CA2abc" name="calcium efflux via ABC system" reversible="false" fast="false">
        <notes>
          <html:p>SUBSYSTEM: none</html:p>
          <html:p>GENE ASSOCIATION: MG071</html:p>
        </notes>
        <listOfReactants>
          <speciesReference species="M_atp_c" stoichiometry="1"/>
          <speciesReference species="M_h2o_c" stoichiometry="1"/>
          <speciesReference species="M_ca2_e" stoichiometry="1"/>
        </listOfReactants>
        <listOfProducts>
          <speciesReference species="M_adp_c" stoichiometry="1"/>
          <speciesReference species="M_h_c" stoichiometry="1"/>
          <speciesReference species="M_pi_c" stoichiometry="1"/>
          <speciesReference species="M_ca2_c" stoichiometry="1"/>
        </listOfProducts>
        <kineticLaw>
          <math xmlns="http://www.w3.org/1998/Math/MathML">
            <ci> FLUX_VALUE </ci>
          </math>
          <listOfParameters>
            <parameter id="LOWER_BOUND" value="0"/>
            <parameter id="UPPER_BOUND" value="1000"/>
            <parameter id="OBJECTIVE_COEFFICIENT" value="0"/>
            <parameter id="FLUX_VALUE" value="0"/>
          </listOfParameters>
        </kineticLaw>
      </reaction>
      <reaction id="R_CDGPT" name="CDPdiacylglycerol sn glycerol 3 phosphate 3 phosphatidyltransferase" reversible="false" fast="false">
        <notes>
          <html:p>SUBSYSTEM: none</html:p>
          <html:p>GENE ASSOCIATION: MG114</html:p>
        </notes>
        <listOfReactants>
          <speciesReference species="M_cdpdag_c" stoichiometry="1"/>
          <speciesReference species="M_glyc3p_c" stoichiometry="1"/>
        </listOfReactants>
        <listOfProducts>
          <speciesReference species="M_h_c" stoichiometry="1"/>
          <speciesReference species="M_cmp_c" stoichiometry="1"/>
          <speciesReference species="M_pglyp_c" stoichiometry="1"/>
        </listOfProducts>
        <kineticLaw>
          <math xmlns="http://www.w3.org/1998/Math/MathML">
            <ci> FLUX_VALUE </ci>
          </math>
          <listOfParameters>
            <parameter id="LOWER_BOUND" value="0"/>
            <parameter id="UPPER_BOUND" value="1000"/>
            <parameter id="OBJECTIVE_COEFFICIENT" value="0"/>
            <parameter id="FLUX_VALUE" value="0"/>
          </listOfParameters>
        </kineticLaw>
      </reaction>
      <reaction id="R_CELBpts" name="cellobiose transport via PEP Pyr PTS" reversible="false" fast="false">
        <notes>
          <html:p>SUBSYSTEM: none</html:p>
          <html:p>GENE ASSOCIATION: ( MG041  and  MG429 )</html:p>
        </notes>
        <listOfReactants>
          <speciesReference species="M_pep_c" stoichiometry="1"/>
          <speciesReference species="M_cellb_e" stoichiometry="1"/>
        </listOfReactants>
        <listOfProducts>
          <speciesReference species="M_pyr_c" stoichiometry="1"/>
          <speciesReference species="M_6pgg_c" stoichiometry="1"/>
        </listOfProducts>
        <kineticLaw>
          <math xmlns="http://www.w3.org/1998/Math/MathML">
            <ci> FLUX_VALUE </ci>
          </math>
          <listOfParameters>
            <parameter id="LOWER_BOUND" value="0"/>
            <parameter id="UPPER_BOUND" value="1000"/>
            <parameter id="OBJECTIVE_COEFFICIENT" value="0"/>
            <parameter id="FLUX_VALUE" value="0"/>
          </listOfParameters>
        </kineticLaw>
      </reaction>
      <reaction id="R_CHOLK" name="Choline kinase" reversible="false" fast="false">
        <notes>
          <html:p>SUBSYSTEM: none</html:p>
          <html:p>GENE ASSOCIATION: MG356</html:p>
        </notes>
        <listOfReactants>
          <speciesReference species="M_atp_c" stoichiometry="1"/>
          <speciesReference species="M_chol_c" stoichiometry="1"/>
        </listOfReactants>
        <listOfProducts>
          <speciesReference species="M_adp_c" stoichiometry="1"/>
          <speciesReference species="M_h_c" stoichiometry="1"/>
          <speciesReference species="M_cholp_c" stoichiometry="1"/>
        </listOfProducts>
        <kineticLaw>
          <math xmlns="http://www.w3.org/1998/Math/MathML">
            <ci> FLUX_VALUE </ci>
          </math>
          <listOfParameters>
            <parameter id="LOWER_BOUND" value="0"/>
            <parameter id="UPPER_BOUND" value="1000"/>
            <parameter id="OBJECTIVE_COEFFICIENT" value="0"/>
            <parameter id="FLUX_VALUE" value="0"/>
          </listOfParameters>
        </kineticLaw>
      </reaction>
      <reaction id="R_Clt" name="chlorideion transport out via diffusion" reversible="true" fast="false">
        <notes>
          <html:p>SUBSYSTEM: none</html:p>
          <html:p>GENE ASSOCIATION: </html:p>
        </notes>
        <listOfReactants>
          <speciesReference species="M_cl_e" stoichiometry="1"/>
        </listOfReactants>
        <listOfProducts>
          <speciesReference species="M_cl_c" stoichiometry="1"/>
        </listOfProducts>
        <kineticLaw>
          <math xmlns="http://www.w3.org/1998/Math/MathML">
            <ci> FLUX_VALUE </ci>
          </math>
          <listOfParameters>
            <parameter id="LOWER_BOUND" value="-1000"/>
            <parameter id="UPPER_BOUND" value="1000"/>
            <parameter id="OBJECTIVE_COEFFICIENT" value="0"/>
            <parameter id="FLUX_VALUE" value="0"/>
          </listOfParameters>
        </kineticLaw>
      </reaction>
      <reaction id="R_CO2t" name="CO2 transporter via diffusion" reversible="true" fast="false">
        <notes>
          <html:p>SUBSYSTEM: none</html:p>
          <html:p>GENE ASSOCIATION: s0001</html:p>
        </notes>
        <listOfReactants>
          <speciesReference species="M_co2_e" stoichiometry="1"/>
        </listOfReactants>
        <listOfProducts>
          <speciesReference species="M_co2_c" stoichiometry="1"/>
        </listOfProducts>
        <kineticLaw>
          <math xmlns="http://www.w3.org/1998/Math/MathML">
            <ci> FLUX_VALUE </ci>
          </math>
          <listOfParameters>
            <parameter id="LOWER_BOUND" value="-1000"/>
            <parameter id="UPPER_BOUND" value="1000"/>
            <parameter id="OBJECTIVE_COEFFICIENT" value="0"/>
            <parameter id="FLUX_VALUE" value="0"/>
          </listOfParameters>
        </kineticLaw>
      </reaction>
      <reaction id="R_Coabc" name="Cobalt transport via ABC system" reversible="false" fast="false">
        <notes>
          <html:p>SUBSYSTEM: none</html:p>
          <html:p>GENE ASSOCIATION: ( MG179  and  MG180  and  MG181 )</html:p>
        </notes>
        <listOfReactants>
          <speciesReference species="M_atp_c" stoichiometry="1"/>
          <speciesReference species="M_h2o_c" stoichiometry="1"/>
          <speciesReference species="M_cobalt2_e" stoichiometry="1"/>
        </listOfReactants>
        <listOfProducts>
          <speciesReference species="M_adp_c" stoichiometry="1"/>
          <speciesReference species="M_h_c" stoichiometry="1"/>
          <speciesReference species="M_pi_c" stoichiometry="1"/>
          <speciesReference species="M_cobalt2_c" stoichiometry="1"/>
        </listOfProducts>
        <kineticLaw>
          <math xmlns="http://www.w3.org/1998/Math/MathML">
            <ci> FLUX_VALUE </ci>
          </math>
          <listOfParameters>
            <parameter id="LOWER_BOUND" value="0"/>
            <parameter id="UPPER_BOUND" value="1000"/>
            <parameter id="OBJECTIVE_COEFFICIENT" value="0"/>
            <parameter id="FLUX_VALUE" value="0"/>
          </listOfParameters>
        </kineticLaw>
      </reaction>
      <reaction id="R_COAt" name="Coenzyme A transport" reversible="false" fast="false">
        <notes>
          <html:p>SUBSYSTEM: none</html:p>
          <html:p>GENE ASSOCIATION: </html:p>
        </notes>
        <listOfReactants>
          <speciesReference species="M_coa_e" stoichiometry="1"/>
        </listOfReactants>
        <listOfProducts>
          <speciesReference species="M_coa_c" stoichiometry="1"/>
        </listOfProducts>
        <kineticLaw>
          <math xmlns="http://www.w3.org/1998/Math/MathML">
            <ci> FLUX_VALUE </ci>
          </math>
          <listOfParameters>
            <parameter id="LOWER_BOUND" value="0"/>
            <parameter id="UPPER_BOUND" value="1000"/>
            <parameter id="OBJECTIVE_COEFFICIENT" value="0"/>
            <parameter id="FLUX_VALUE" value="0"/>
          </listOfParameters>
        </kineticLaw>
      </reaction>
      <reaction id="R_CSNt2" name="cytosine transport in via proton symport" reversible="false" fast="false">
        <notes>
          <html:p>SUBSYSTEM: none</html:p>
          <html:p>GENE ASSOCIATION: </html:p>
        </notes>
        <listOfReactants>
          <speciesReference species="M_h_e" stoichiometry="1"/>
          <speciesReference species="M_csn_e" stoichiometry="1"/>
        </listOfReactants>
        <listOfProducts>
          <speciesReference species="M_h_c" stoichiometry="1"/>
          <speciesReference species="M_csn_c" stoichiometry="1"/>
        </listOfProducts>
        <kineticLaw>
          <math xmlns="http://www.w3.org/1998/Math/MathML">
            <ci> FLUX_VALUE </ci>
          </math>
          <listOfParameters>
            <parameter id="LOWER_BOUND" value="0"/>
            <parameter id="UPPER_BOUND" value="1000"/>
            <parameter id="OBJECTIVE_COEFFICIENT" value="0"/>
            <parameter id="FLUX_VALUE" value="0"/>
          </listOfParameters>
        </kineticLaw>
      </reaction>
      <reaction id="R_Cuabc" name="Copper transport via ABC system" reversible="false" fast="false">
        <notes>
          <html:p>SUBSYSTEM: none</html:p>
          <html:p>GENE ASSOCIATION: </html:p>
        </notes>
        <listOfReactants>
          <speciesReference species="M_atp_c" stoichiometry="1"/>
          <speciesReference species="M_h2o_c" stoichiometry="1"/>
          <speciesReference species="M_cu2_e" stoichiometry="1"/>
        </listOfReactants>
        <listOfProducts>
          <speciesReference species="M_adp_c" stoichiometry="1"/>
          <speciesReference species="M_h_c" stoichiometry="1"/>
          <speciesReference species="M_pi_c" stoichiometry="1"/>
          <speciesReference species="M_cu2_c" stoichiometry="1"/>
        </listOfProducts>
        <kineticLaw>
          <math xmlns="http://www.w3.org/1998/Math/MathML">
            <ci> FLUX_VALUE </ci>
          </math>
          <listOfParameters>
            <parameter id="LOWER_BOUND" value="0"/>
            <parameter id="UPPER_BOUND" value="1000"/>
            <parameter id="OBJECTIVE_COEFFICIENT" value="0"/>
            <parameter id="FLUX_VALUE" value="0"/>
          </listOfParameters>
        </kineticLaw>
      </reaction>
      <reaction id="R_CYSTRS" name="Cysteinyl tRNA synthetase" reversible="false" fast="false">
        <notes>
          <html:p>SUBSYSTEM: none</html:p>
          <html:p>GENE ASSOCIATION: MG253</html:p>
        </notes>
        <listOfReactants>
          <speciesReference species="M_atp_c" stoichiometry="1"/>
          <speciesReference species="M_cys_L_c" stoichiometry="1"/>
          <speciesReference species="M_trnacys_c" stoichiometry="1"/>
        </listOfReactants>
        <listOfProducts>
          <speciesReference species="M_amp_c" stoichiometry="1"/>
          <speciesReference species="M_ppi_c" stoichiometry="1"/>
          <speciesReference species="M_cystrna_c" stoichiometry="1"/>
        </listOfProducts>
        <kineticLaw>
          <math xmlns="http://www.w3.org/1998/Math/MathML">
            <ci> FLUX_VALUE </ci>
          </math>
          <listOfParameters>
            <parameter id="LOWER_BOUND" value="0"/>
            <parameter id="UPPER_BOUND" value="1000"/>
            <parameter id="OBJECTIVE_COEFFICIENT" value="0"/>
            <parameter id="FLUX_VALUE" value="0"/>
          </listOfParameters>
        </kineticLaw>
      </reaction>
      <reaction id="R_CYTD" name="cytidine deaminase" reversible="false" fast="false">
        <notes>
          <html:p>SUBSYSTEM: none</html:p>
          <html:p>GENE ASSOCIATION: MG052</html:p>
        </notes>
        <listOfReactants>
          <speciesReference species="M_h_c" stoichiometry="1"/>
          <speciesReference species="M_h2o_c" stoichiometry="1"/>
          <speciesReference species="M_cytd_c" stoichiometry="1"/>
        </listOfReactants>
        <listOfProducts>
          <speciesReference species="M_nh4_c" stoichiometry="1"/>
          <speciesReference species="M_uri_c" stoichiometry="1"/>
        </listOfProducts>
        <kineticLaw>
          <math xmlns="http://www.w3.org/1998/Math/MathML">
            <ci> FLUX_VALUE </ci>
          </math>
          <listOfParameters>
            <parameter id="LOWER_BOUND" value="0"/>
            <parameter id="UPPER_BOUND" value="1000"/>
            <parameter id="OBJECTIVE_COEFFICIENT" value="0"/>
            <parameter id="FLUX_VALUE" value="0"/>
          </listOfParameters>
        </kineticLaw>
      </reaction>
      <reaction id="R_CYTDK1" name="cytidine kinase ATP" reversible="false" fast="false">
        <notes>
          <html:p>SUBSYSTEM: none</html:p>
          <html:p>GENE ASSOCIATION: MG382</html:p>
        </notes>
        <listOfReactants>
          <speciesReference species="M_atp_c" stoichiometry="1"/>
          <speciesReference species="M_cytd_c" stoichiometry="1"/>
        </listOfReactants>
        <listOfProducts>
          <speciesReference species="M_adp_c" stoichiometry="1"/>
          <speciesReference species="M_h_c" stoichiometry="1"/>
          <speciesReference species="M_cmp_c" stoichiometry="1"/>
        </listOfProducts>
        <kineticLaw>
          <math xmlns="http://www.w3.org/1998/Math/MathML">
            <ci> FLUX_VALUE </ci>
          </math>
          <listOfParameters>
            <parameter id="LOWER_BOUND" value="0"/>
            <parameter id="UPPER_BOUND" value="1000"/>
            <parameter id="OBJECTIVE_COEFFICIENT" value="0"/>
            <parameter id="FLUX_VALUE" value="0"/>
          </listOfParameters>
        </kineticLaw>
      </reaction>
      <reaction id="R_CYTDK2" name="cytidine kinase GTP" reversible="false" fast="false">
        <notes>
          <html:p>SUBSYSTEM: none</html:p>
          <html:p>GENE ASSOCIATION: MG382</html:p>
        </notes>
        <listOfReactants>
          <speciesReference species="M_cytd_c" stoichiometry="1"/>
          <speciesReference species="M_gtp_c" stoichiometry="1"/>
        </listOfReactants>
        <listOfProducts>
          <speciesReference species="M_h_c" stoichiometry="1"/>
          <speciesReference species="M_cmp_c" stoichiometry="1"/>
          <speciesReference species="M_gdp_c" stoichiometry="1"/>
        </listOfProducts>
        <kineticLaw>
          <math xmlns="http://www.w3.org/1998/Math/MathML">
            <ci> FLUX_VALUE </ci>
          </math>
          <listOfParameters>
            <parameter id="LOWER_BOUND" value="0"/>
            <parameter id="UPPER_BOUND" value="1000"/>
            <parameter id="OBJECTIVE_COEFFICIENT" value="0"/>
            <parameter id="FLUX_VALUE" value="0"/>
          </listOfParameters>
        </kineticLaw>
      </reaction>
      <reaction id="R_CYTDK3" name="cytidine kinase ITP" reversible="false" fast="false">
        <notes>
          <html:p>SUBSYSTEM: none</html:p>
          <html:p>GENE ASSOCIATION: MG382</html:p>
        </notes>
        <listOfReactants>
          <speciesReference species="M_itp_c" stoichiometry="1"/>
          <speciesReference species="M_cytd_c" stoichiometry="1"/>
        </listOfReactants>
        <listOfProducts>
          <speciesReference species="M_h_c" stoichiometry="1"/>
          <speciesReference species="M_cmp_c" stoichiometry="1"/>
          <speciesReference species="M_idp_c" stoichiometry="1"/>
        </listOfProducts>
        <kineticLaw>
          <math xmlns="http://www.w3.org/1998/Math/MathML">
            <ci> FLUX_VALUE </ci>
          </math>
          <listOfParameters>
            <parameter id="LOWER_BOUND" value="0"/>
            <parameter id="UPPER_BOUND" value="1000"/>
            <parameter id="OBJECTIVE_COEFFICIENT" value="0"/>
            <parameter id="FLUX_VALUE" value="0"/>
          </listOfParameters>
        </kineticLaw>
      </reaction>
      <reaction id="R_CYTK1" name="cytidylate kinase CMP" reversible="true" fast="false">
        <notes>
          <html:p>SUBSYSTEM: none</html:p>
          <html:p>GENE ASSOCIATION: MG330</html:p>
        </notes>
        <listOfReactants>
          <speciesReference species="M_atp_c" stoichiometry="1"/>
          <speciesReference species="M_cmp_c" stoichiometry="1"/>
        </listOfReactants>
        <listOfProducts>
          <speciesReference species="M_adp_c" stoichiometry="1"/>
          <speciesReference species="M_cdp_c" stoichiometry="1"/>
        </listOfProducts>
        <kineticLaw>
          <math xmlns="http://www.w3.org/1998/Math/MathML">
            <ci> FLUX_VALUE </ci>
          </math>
          <listOfParameters>
            <parameter id="LOWER_BOUND" value="-1000"/>
            <parameter id="UPPER_BOUND" value="1000"/>
            <parameter id="OBJECTIVE_COEFFICIENT" value="0"/>
            <parameter id="FLUX_VALUE" value="0"/>
          </listOfParameters>
        </kineticLaw>
      </reaction>
      <reaction id="R_CYTK2" name="cytidylate kinase dCMP" reversible="true" fast="false">
        <notes>
          <html:p>SUBSYSTEM: none</html:p>
          <html:p>GENE ASSOCIATION: MG330</html:p>
        </notes>
        <listOfReactants>
          <speciesReference species="M_atp_c" stoichiometry="1"/>
          <speciesReference species="M_dcmp_c" stoichiometry="1"/>
        </listOfReactants>
        <listOfProducts>
          <speciesReference species="M_adp_c" stoichiometry="1"/>
          <speciesReference species="M_dcdp_c" stoichiometry="1"/>
        </listOfProducts>
        <kineticLaw>
          <math xmlns="http://www.w3.org/1998/Math/MathML">
            <ci> FLUX_VALUE </ci>
          </math>
          <listOfParameters>
            <parameter id="LOWER_BOUND" value="-1000"/>
            <parameter id="UPPER_BOUND" value="1000"/>
            <parameter id="OBJECTIVE_COEFFICIENT" value="0"/>
            <parameter id="FLUX_VALUE" value="0"/>
          </listOfParameters>
        </kineticLaw>
      </reaction>
      <reaction id="R_DADK" name="deoxyadenylate kinase" reversible="true" fast="false">
        <notes>
          <html:p>SUBSYSTEM: none</html:p>
          <html:p>GENE ASSOCIATION: MG171</html:p>
        </notes>
        <listOfReactants>
          <speciesReference species="M_atp_c" stoichiometry="1"/>
          <speciesReference species="M_damp_c" stoichiometry="1"/>
        </listOfReactants>
        <listOfProducts>
          <speciesReference species="M_adp_c" stoichiometry="1"/>
          <speciesReference species="M_dadp_c" stoichiometry="1"/>
        </listOfProducts>
        <kineticLaw>
          <math xmlns="http://www.w3.org/1998/Math/MathML">
            <ci> FLUX_VALUE </ci>
          </math>
          <listOfParameters>
            <parameter id="LOWER_BOUND" value="-1000"/>
            <parameter id="UPPER_BOUND" value="1000"/>
            <parameter id="OBJECTIVE_COEFFICIENT" value="0"/>
            <parameter id="FLUX_VALUE" value="0"/>
          </listOfParameters>
        </kineticLaw>
      </reaction>
      <reaction id="R_DATPHs" name="dATP amine hydrolysis spontaneous" reversible="false" fast="false">
        <notes>
          <html:p>SUBSYSTEM: none</html:p>
          <html:p>GENE ASSOCIATION: s0001</html:p>
        </notes>
        <listOfReactants>
          <speciesReference species="M_h_c" stoichiometry="1"/>
          <speciesReference species="M_h2o_c" stoichiometry="1"/>
          <speciesReference species="M_datp_c" stoichiometry="1"/>
        </listOfReactants>
        <listOfProducts>
          <speciesReference species="M_nh4_c" stoichiometry="1"/>
          <speciesReference species="M_ditp_c" stoichiometry="1"/>
        </listOfProducts>
        <kineticLaw>
          <math xmlns="http://www.w3.org/1998/Math/MathML">
            <ci> FLUX_VALUE </ci>
          </math>
          <listOfParameters>
            <parameter id="LOWER_BOUND" value="0"/>
            <parameter id="UPPER_BOUND" value="1000"/>
            <parameter id="OBJECTIVE_COEFFICIENT" value="0"/>
            <parameter id="FLUX_VALUE" value="0"/>
          </listOfParameters>
        </kineticLaw>
      </reaction>
      <reaction id="R_DATPt" name="Dinucleoside transport dATP" reversible="false" fast="false">
        <notes>
          <html:p>SUBSYSTEM: none</html:p>
          <html:p>GENE ASSOCIATION: </html:p>
        </notes>
        <listOfReactants>
          <speciesReference species="M_datp_e" stoichiometry="1"/>
        </listOfReactants>
        <listOfProducts>
          <speciesReference species="M_datp_c" stoichiometry="1"/>
        </listOfProducts>
        <kineticLaw>
          <math xmlns="http://www.w3.org/1998/Math/MathML">
            <ci> FLUX_VALUE </ci>
          </math>
          <listOfParameters>
            <parameter id="LOWER_BOUND" value="0"/>
            <parameter id="UPPER_BOUND" value="1000"/>
            <parameter id="OBJECTIVE_COEFFICIENT" value="0"/>
            <parameter id="FLUX_VALUE" value="0"/>
          </listOfParameters>
        </kineticLaw>
      </reaction>
      <reaction id="R_DCYTD" name="deoxycytidine deaminase" reversible="false" fast="false">
        <notes>
          <html:p>SUBSYSTEM: none</html:p>
          <html:p>GENE ASSOCIATION: MG052</html:p>
        </notes>
        <listOfReactants>
          <speciesReference species="M_h_c" stoichiometry="1"/>
          <speciesReference species="M_h2o_c" stoichiometry="1"/>
          <speciesReference species="M_dcyt_c" stoichiometry="1"/>
        </listOfReactants>
        <listOfProducts>
          <speciesReference species="M_nh4_c" stoichiometry="1"/>
          <speciesReference species="M_duri_c" stoichiometry="1"/>
        </listOfProducts>
        <kineticLaw>
          <math xmlns="http://www.w3.org/1998/Math/MathML">
            <ci> FLUX_VALUE </ci>
          </math>
          <listOfParameters>
            <parameter id="LOWER_BOUND" value="0"/>
            <parameter id="UPPER_BOUND" value="1000"/>
            <parameter id="OBJECTIVE_COEFFICIENT" value="0"/>
            <parameter id="FLUX_VALUE" value="0"/>
          </listOfParameters>
        </kineticLaw>
      </reaction>
      <reaction id="R_DGK1" name="deoxyguanylate kinase dGMP ATP" reversible="true" fast="false">
        <notes>
          <html:p>SUBSYSTEM: none</html:p>
          <html:p>GENE ASSOCIATION: MG107</html:p>
        </notes>
        <listOfReactants>
          <speciesReference species="M_atp_c" stoichiometry="1"/>
          <speciesReference species="M_dgmp_c" stoichiometry="1"/>
        </listOfReactants>
        <listOfProducts>
          <speciesReference species="M_adp_c" stoichiometry="1"/>
          <speciesReference species="M_dgdp_c" stoichiometry="1"/>
        </listOfProducts>
        <kineticLaw>
          <math xmlns="http://www.w3.org/1998/Math/MathML">
            <ci> FLUX_VALUE </ci>
          </math>
          <listOfParameters>
            <parameter id="LOWER_BOUND" value="-1000"/>
            <parameter id="UPPER_BOUND" value="1000"/>
            <parameter id="OBJECTIVE_COEFFICIENT" value="0"/>
            <parameter id="FLUX_VALUE" value="0"/>
          </listOfParameters>
        </kineticLaw>
      </reaction>
      <reaction id="R_DGTPt" name="Dinucleoside transport dGTP" reversible="false" fast="false">
        <notes>
          <html:p>SUBSYSTEM: none</html:p>
          <html:p>GENE ASSOCIATION: </html:p>
        </notes>
        <listOfReactants>
          <speciesReference species="M_dgtp_e" stoichiometry="1"/>
        </listOfReactants>
        <listOfProducts>
          <speciesReference species="M_dgtp_c" stoichiometry="1"/>
        </listOfProducts>
        <kineticLaw>
          <math xmlns="http://www.w3.org/1998/Math/MathML">
            <ci> FLUX_VALUE </ci>
          </math>
          <listOfParameters>
            <parameter id="LOWER_BOUND" value="0"/>
            <parameter id="UPPER_BOUND" value="1000"/>
            <parameter id="OBJECTIVE_COEFFICIENT" value="0"/>
            <parameter id="FLUX_VALUE" value="0"/>
          </listOfParameters>
        </kineticLaw>
      </reaction>
      <reaction id="R_DHFOR2" name="dihydrofolate reductase" reversible="true" fast="false">
        <notes>
          <html:p>SUBSYSTEM: none</html:p>
          <html:p>GENE ASSOCIATION: MG228</html:p>
        </notes>
        <listOfReactants>
          <speciesReference species="M_nadp_c" stoichiometry="1"/>
          <speciesReference species="M_dhf_c" stoichiometry="1"/>
        </listOfReactants>
        <listOfProducts>
          <speciesReference species="M_nadph_c" stoichiometry="1"/>
          <speciesReference species="M_fol_c" stoichiometry="1"/>
        </listOfProducts>
        <kineticLaw>
          <math xmlns="http://www.w3.org/1998/Math/MathML">
            <ci> FLUX_VALUE </ci>
          </math>
          <listOfParameters>
            <parameter id="LOWER_BOUND" value="-1000"/>
            <parameter id="UPPER_BOUND" value="1000"/>
            <parameter id="OBJECTIVE_COEFFICIENT" value="0"/>
            <parameter id="FLUX_VALUE" value="0"/>
          </listOfParameters>
        </kineticLaw>
      </reaction>
      <reaction id="R_DHFOR3" name="dihydrofolate reductase" reversible="true" fast="false">
        <notes>
          <html:p>SUBSYSTEM: none</html:p>
          <html:p>GENE ASSOCIATION: MG228</html:p>
        </notes>
        <listOfReactants>
          <speciesReference species="M_h_c" stoichiometry="1"/>
          <speciesReference species="M_nadph_c" stoichiometry="2"/>
          <speciesReference species="M_fol_c" stoichiometry="1"/>
        </listOfReactants>
        <listOfProducts>
          <speciesReference species="M_nadp_c" stoichiometry="2"/>
          <speciesReference species="M_thf_c" stoichiometry="1"/>
        </listOfProducts>
        <kineticLaw>
          <math xmlns="http://www.w3.org/1998/Math/MathML">
            <ci> FLUX_VALUE </ci>
          </math>
          <listOfParameters>
            <parameter id="LOWER_BOUND" value="-1000"/>
            <parameter id="UPPER_BOUND" value="1000"/>
            <parameter id="OBJECTIVE_COEFFICIENT" value="0"/>
            <parameter id="FLUX_VALUE" value="0"/>
          </listOfParameters>
        </kineticLaw>
      </reaction>
      <reaction id="R_DHFR" name="dihydrofolate reductase" reversible="true" fast="false">
        <notes>
          <html:p>SUBSYSTEM: none</html:p>
          <html:p>GENE ASSOCIATION: MG228</html:p>
        </notes>
        <listOfReactants>
          <speciesReference species="M_h_c" stoichiometry="1"/>
          <speciesReference species="M_nadph_c" stoichiometry="1"/>
          <speciesReference species="M_dhf_c" stoichiometry="1"/>
        </listOfReactants>
        <listOfProducts>
          <speciesReference species="M_nadp_c" stoichiometry="1"/>
          <speciesReference species="M_thf_c" stoichiometry="1"/>
        </listOfProducts>
        <kineticLaw>
          <math xmlns="http://www.w3.org/1998/Math/MathML">
            <ci> FLUX_VALUE </ci>
          </math>
          <listOfParameters>
            <parameter id="LOWER_BOUND" value="-1000"/>
            <parameter id="UPPER_BOUND" value="1000"/>
            <parameter id="OBJECTIVE_COEFFICIENT" value="0"/>
            <parameter id="FLUX_VALUE" value="0"/>
          </listOfParameters>
        </kineticLaw>
      </reaction>
      <reaction id="R_DIPEPabc1" name="Dipeptide transport via ABC system ala asp" reversible="false" fast="false">
        <notes>
          <html:p>SUBSYSTEM: none</html:p>
          <html:p>GENE ASSOCIATION: ( MG077  and  MG078  and  MG079  and  MG080 )</html:p>
        </notes>
        <listOfReactants>
          <speciesReference species="M_atp_c" stoichiometry="1"/>
          <speciesReference species="M_h2o_c" stoichiometry="1"/>
          <speciesReference species="M_ala_L_asp_L_e" stoichiometry="1"/>
        </listOfReactants>
        <listOfProducts>
          <speciesReference species="M_adp_c" stoichiometry="1"/>
          <speciesReference species="M_h_c" stoichiometry="1"/>
          <speciesReference species="M_ala_L_asp_L_c" stoichiometry="1"/>
          <speciesReference species="M_pi_c" stoichiometry="1"/>
        </listOfProducts>
        <kineticLaw>
          <math xmlns="http://www.w3.org/1998/Math/MathML">
            <ci> FLUX_VALUE </ci>
          </math>
          <listOfParameters>
            <parameter id="LOWER_BOUND" value="0"/>
            <parameter id="UPPER_BOUND" value="1000"/>
            <parameter id="OBJECTIVE_COEFFICIENT" value="0"/>
            <parameter id="FLUX_VALUE" value="0"/>
          </listOfParameters>
        </kineticLaw>
      </reaction>
      <reaction id="R_DIPEPabc10" name="Dipeptide transport via ABC system gly glu" reversible="false" fast="false">
        <notes>
          <html:p>SUBSYSTEM: none</html:p>
          <html:p>GENE ASSOCIATION: ( MG077  and  MG078  and  MG079  and  MG080 )</html:p>
        </notes>
        <listOfReactants>
          <speciesReference species="M_atp_c" stoichiometry="1"/>
          <speciesReference species="M_h2o_c" stoichiometry="1"/>
          <speciesReference species="M_gly_glu_L_e" stoichiometry="1"/>
        </listOfReactants>
        <listOfProducts>
          <speciesReference species="M_adp_c" stoichiometry="1"/>
          <speciesReference species="M_h_c" stoichiometry="1"/>
          <speciesReference species="M_gly_glu_L_c" stoichiometry="1"/>
          <speciesReference species="M_pi_c" stoichiometry="1"/>
        </listOfProducts>
        <kineticLaw>
          <math xmlns="http://www.w3.org/1998/Math/MathML">
            <ci> FLUX_VALUE </ci>
          </math>
          <listOfParameters>
            <parameter id="LOWER_BOUND" value="0"/>
            <parameter id="UPPER_BOUND" value="1000"/>
            <parameter id="OBJECTIVE_COEFFICIENT" value="0"/>
            <parameter id="FLUX_VALUE" value="0"/>
          </listOfParameters>
        </kineticLaw>
      </reaction>
      <reaction id="R_DIPEPabc11" name="Dipeptide transport via ABC system gly met" reversible="false" fast="false">
        <notes>
          <html:p>SUBSYSTEM: none</html:p>
          <html:p>GENE ASSOCIATION: ( MG077  and  MG078  and  MG079  and  MG080 )</html:p>
        </notes>
        <listOfReactants>
          <speciesReference species="M_atp_c" stoichiometry="1"/>
          <speciesReference species="M_h2o_c" stoichiometry="1"/>
          <speciesReference species="M_gly_met_L_e" stoichiometry="1"/>
        </listOfReactants>
        <listOfProducts>
          <speciesReference species="M_adp_c" stoichiometry="1"/>
          <speciesReference species="M_h_c" stoichiometry="1"/>
          <speciesReference species="M_gly_met_L_c" stoichiometry="1"/>
          <speciesReference species="M_pi_c" stoichiometry="1"/>
        </listOfProducts>
        <kineticLaw>
          <math xmlns="http://www.w3.org/1998/Math/MathML">
            <ci> FLUX_VALUE </ci>
          </math>
          <listOfParameters>
            <parameter id="LOWER_BOUND" value="0"/>
            <parameter id="UPPER_BOUND" value="1000"/>
            <parameter id="OBJECTIVE_COEFFICIENT" value="0"/>
            <parameter id="FLUX_VALUE" value="0"/>
          </listOfParameters>
        </kineticLaw>
      </reaction>
      <reaction id="R_DIPEPabc12" name="Dipeptide transport via ABC system met ala" reversible="false" fast="false">
        <notes>
          <html:p>SUBSYSTEM: none</html:p>
          <html:p>GENE ASSOCIATION: ( MG077  and  MG078  and  MG079  and  MG080 )</html:p>
        </notes>
        <listOfReactants>
          <speciesReference species="M_atp_c" stoichiometry="1"/>
          <speciesReference species="M_h2o_c" stoichiometry="1"/>
          <speciesReference species="M_met_L_ala_L_e" stoichiometry="1"/>
        </listOfReactants>
        <listOfProducts>
          <speciesReference species="M_adp_c" stoichiometry="1"/>
          <speciesReference species="M_h_c" stoichiometry="1"/>
          <speciesReference species="M_met_L_ala_L_c" stoichiometry="1"/>
          <speciesReference species="M_pi_c" stoichiometry="1"/>
        </listOfProducts>
        <kineticLaw>
          <math xmlns="http://www.w3.org/1998/Math/MathML">
            <ci> FLUX_VALUE </ci>
          </math>
          <listOfParameters>
            <parameter id="LOWER_BOUND" value="0"/>
            <parameter id="UPPER_BOUND" value="1000"/>
            <parameter id="OBJECTIVE_COEFFICIENT" value="0"/>
            <parameter id="FLUX_VALUE" value="0"/>
          </listOfParameters>
        </kineticLaw>
      </reaction>
      <reaction id="R_DIPEPabc13" name="Dipeptide transport via ABC system gly asp" reversible="false" fast="false">
        <notes>
          <html:p>SUBSYSTEM: none</html:p>
          <html:p>GENE ASSOCIATION: ( MG077  and  MG078  and  MG079  and  MG080 )</html:p>
        </notes>
        <listOfReactants>
          <speciesReference species="M_atp_c" stoichiometry="1"/>
          <speciesReference species="M_h2o_c" stoichiometry="1"/>
          <speciesReference species="M_gly_asp_L_e" stoichiometry="1"/>
        </listOfReactants>
        <listOfProducts>
          <speciesReference species="M_adp_c" stoichiometry="1"/>
          <speciesReference species="M_h_c" stoichiometry="1"/>
          <speciesReference species="M_gly_asp_L_c" stoichiometry="1"/>
          <speciesReference species="M_pi_c" stoichiometry="1"/>
        </listOfProducts>
        <kineticLaw>
          <math xmlns="http://www.w3.org/1998/Math/MathML">
            <ci> FLUX_VALUE </ci>
          </math>
          <listOfParameters>
            <parameter id="LOWER_BOUND" value="0"/>
            <parameter id="UPPER_BOUND" value="1000"/>
            <parameter id="OBJECTIVE_COEFFICIENT" value="0"/>
            <parameter id="FLUX_VALUE" value="0"/>
          </listOfParameters>
        </kineticLaw>
      </reaction>
      <reaction id="R_DIPEPabc14" name="Dipeptide transport via ABC system gly pro L" reversible="false" fast="false">
        <notes>
          <html:p>SUBSYSTEM: none</html:p>
          <html:p>GENE ASSOCIATION: ( MG077  and  MG078  and  MG079  and  MG080 )</html:p>
        </notes>
        <listOfReactants>
          <speciesReference species="M_atp_c" stoichiometry="1"/>
          <speciesReference species="M_h2o_c" stoichiometry="1"/>
          <speciesReference species="M_gly_pro_L_e" stoichiometry="1"/>
        </listOfReactants>
        <listOfProducts>
          <speciesReference species="M_adp_c" stoichiometry="1"/>
          <speciesReference species="M_h_c" stoichiometry="1"/>
          <speciesReference species="M_gly_pro_L_c" stoichiometry="1"/>
          <speciesReference species="M_pi_c" stoichiometry="1"/>
        </listOfProducts>
        <kineticLaw>
          <math xmlns="http://www.w3.org/1998/Math/MathML">
            <ci> FLUX_VALUE </ci>
          </math>
          <listOfParameters>
            <parameter id="LOWER_BOUND" value="0"/>
            <parameter id="UPPER_BOUND" value="1000"/>
            <parameter id="OBJECTIVE_COEFFICIENT" value="0"/>
            <parameter id="FLUX_VALUE" value="0"/>
          </listOfParameters>
        </kineticLaw>
      </reaction>
      <reaction id="R_DIPEPabc15" name="Dipeptide transport via ABC system cgly" reversible="false" fast="false">
        <notes>
          <html:p>SUBSYSTEM: none</html:p>
          <html:p>GENE ASSOCIATION: ( MG077  and  MG078  and  MG079  and  MG080 )</html:p>
        </notes>
        <listOfReactants>
          <speciesReference species="M_atp_c" stoichiometry="1"/>
          <speciesReference species="M_h2o_c" stoichiometry="1"/>
          <speciesReference species="M_cgly_e" stoichiometry="1"/>
        </listOfReactants>
        <listOfProducts>
          <speciesReference species="M_adp_c" stoichiometry="1"/>
          <speciesReference species="M_h_c" stoichiometry="1"/>
          <speciesReference species="M_pi_c" stoichiometry="1"/>
          <speciesReference species="M_cgly_c" stoichiometry="1"/>
        </listOfProducts>
        <kineticLaw>
          <math xmlns="http://www.w3.org/1998/Math/MathML">
            <ci> FLUX_VALUE </ci>
          </math>
          <listOfParameters>
            <parameter id="LOWER_BOUND" value="0"/>
            <parameter id="UPPER_BOUND" value="1000"/>
            <parameter id="OBJECTIVE_COEFFICIENT" value="0"/>
            <parameter id="FLUX_VALUE" value="0"/>
          </listOfParameters>
        </kineticLaw>
      </reaction>
      <reaction id="R_DIPEPabc2" name="Dipeptide transport via ABC system ala gln" reversible="false" fast="false">
        <notes>
          <html:p>SUBSYSTEM: none</html:p>
          <html:p>GENE ASSOCIATION: ( MG077  and  MG078  and  MG079  and  MG080 )</html:p>
        </notes>
        <listOfReactants>
          <speciesReference species="M_atp_c" stoichiometry="1"/>
          <speciesReference species="M_h2o_c" stoichiometry="1"/>
          <speciesReference species="M_ala_L_gln_L_e" stoichiometry="1"/>
        </listOfReactants>
        <listOfProducts>
          <speciesReference species="M_adp_c" stoichiometry="1"/>
          <speciesReference species="M_h_c" stoichiometry="1"/>
          <speciesReference species="M_ala_L_gln_L_c" stoichiometry="1"/>
          <speciesReference species="M_pi_c" stoichiometry="1"/>
        </listOfProducts>
        <kineticLaw>
          <math xmlns="http://www.w3.org/1998/Math/MathML">
            <ci> FLUX_VALUE </ci>
          </math>
          <listOfParameters>
            <parameter id="LOWER_BOUND" value="0"/>
            <parameter id="UPPER_BOUND" value="1000"/>
            <parameter id="OBJECTIVE_COEFFICIENT" value="0"/>
            <parameter id="FLUX_VALUE" value="0"/>
          </listOfParameters>
        </kineticLaw>
      </reaction>
      <reaction id="R_DIPEPabc3" name="Dipeptide transport via ABC system ala glu" reversible="false" fast="false">
        <notes>
          <html:p>SUBSYSTEM: none</html:p>
          <html:p>GENE ASSOCIATION: ( MG077  and  MG078  and  MG079  and  MG080 )</html:p>
        </notes>
        <listOfReactants>
          <speciesReference species="M_atp_c" stoichiometry="1"/>
          <speciesReference species="M_h2o_c" stoichiometry="1"/>
          <speciesReference species="M_ala_L_glu_L_e" stoichiometry="1"/>
        </listOfReactants>
        <listOfProducts>
          <speciesReference species="M_adp_c" stoichiometry="1"/>
          <speciesReference species="M_h_c" stoichiometry="1"/>
          <speciesReference species="M_ala_L_glu_L_c" stoichiometry="1"/>
          <speciesReference species="M_pi_c" stoichiometry="1"/>
        </listOfProducts>
        <kineticLaw>
          <math xmlns="http://www.w3.org/1998/Math/MathML">
            <ci> FLUX_VALUE </ci>
          </math>
          <listOfParameters>
            <parameter id="LOWER_BOUND" value="0"/>
            <parameter id="UPPER_BOUND" value="1000"/>
            <parameter id="OBJECTIVE_COEFFICIENT" value="0"/>
            <parameter id="FLUX_VALUE" value="0"/>
          </listOfParameters>
        </kineticLaw>
      </reaction>
      <reaction id="R_DIPEPabc4" name="Dipeptide transport via ABC system ala gly" reversible="false" fast="false">
        <notes>
          <html:p>SUBSYSTEM: none</html:p>
          <html:p>GENE ASSOCIATION: ( MG077  and  MG078  and  MG079  and  MG080 )</html:p>
        </notes>
        <listOfReactants>
          <speciesReference species="M_atp_c" stoichiometry="1"/>
          <speciesReference species="M_h2o_c" stoichiometry="1"/>
          <speciesReference species="M_L_alagly_e" stoichiometry="1"/>
        </listOfReactants>
        <listOfProducts>
          <speciesReference species="M_adp_c" stoichiometry="1"/>
          <speciesReference species="M_h_c" stoichiometry="1"/>
          <speciesReference species="M_L_alagly_c" stoichiometry="1"/>
          <speciesReference species="M_pi_c" stoichiometry="1"/>
        </listOfProducts>
        <kineticLaw>
          <math xmlns="http://www.w3.org/1998/Math/MathML">
            <ci> FLUX_VALUE </ci>
          </math>
          <listOfParameters>
            <parameter id="LOWER_BOUND" value="0"/>
            <parameter id="UPPER_BOUND" value="1000"/>
            <parameter id="OBJECTIVE_COEFFICIENT" value="0"/>
            <parameter id="FLUX_VALUE" value="0"/>
          </listOfParameters>
        </kineticLaw>
      </reaction>
      <reaction id="R_DIPEPabc5" name="Dipeptide transport via ABC system ala his" reversible="false" fast="false">
        <notes>
          <html:p>SUBSYSTEM: none</html:p>
          <html:p>GENE ASSOCIATION: ( MG077  and  MG078  and  MG079  and  MG080 )</html:p>
        </notes>
        <listOfReactants>
          <speciesReference species="M_atp_c" stoichiometry="1"/>
          <speciesReference species="M_h2o_c" stoichiometry="1"/>
          <speciesReference species="M_ala_L_his_L_e" stoichiometry="1"/>
        </listOfReactants>
        <listOfProducts>
          <speciesReference species="M_adp_c" stoichiometry="1"/>
          <speciesReference species="M_h_c" stoichiometry="1"/>
          <speciesReference species="M_ala_L_his_L_c" stoichiometry="1"/>
          <speciesReference species="M_pi_c" stoichiometry="1"/>
        </listOfProducts>
        <kineticLaw>
          <math xmlns="http://www.w3.org/1998/Math/MathML">
            <ci> FLUX_VALUE </ci>
          </math>
          <listOfParameters>
            <parameter id="LOWER_BOUND" value="0"/>
            <parameter id="UPPER_BOUND" value="1000"/>
            <parameter id="OBJECTIVE_COEFFICIENT" value="0"/>
            <parameter id="FLUX_VALUE" value="0"/>
          </listOfParameters>
        </kineticLaw>
      </reaction>
      <reaction id="R_DIPEPabc6" name="Dipeptide transport via ABC system ala leu" reversible="false" fast="false">
        <notes>
          <html:p>SUBSYSTEM: none</html:p>
          <html:p>GENE ASSOCIATION: ( MG077  and  MG078  and  MG079  and  MG080 )</html:p>
        </notes>
        <listOfReactants>
          <speciesReference species="M_atp_c" stoichiometry="1"/>
          <speciesReference species="M_h2o_c" stoichiometry="1"/>
          <speciesReference species="M_ala_L_leu_L_e" stoichiometry="1"/>
        </listOfReactants>
        <listOfProducts>
          <speciesReference species="M_adp_c" stoichiometry="1"/>
          <speciesReference species="M_h_c" stoichiometry="1"/>
          <speciesReference species="M_ala_L_leu_L_c" stoichiometry="1"/>
          <speciesReference species="M_pi_c" stoichiometry="1"/>
        </listOfProducts>
        <kineticLaw>
          <math xmlns="http://www.w3.org/1998/Math/MathML">
            <ci> FLUX_VALUE </ci>
          </math>
          <listOfParameters>
            <parameter id="LOWER_BOUND" value="0"/>
            <parameter id="UPPER_BOUND" value="1000"/>
            <parameter id="OBJECTIVE_COEFFICIENT" value="0"/>
            <parameter id="FLUX_VALUE" value="0"/>
          </listOfParameters>
        </kineticLaw>
      </reaction>
      <reaction id="R_DIPEPabc7" name="Dipeptide transport via ABC system ala thr" reversible="false" fast="false">
        <notes>
          <html:p>SUBSYSTEM: none</html:p>
          <html:p>GENE ASSOCIATION: ( MG077  and  MG078  and  MG079  and  MG080 )</html:p>
        </notes>
        <listOfReactants>
          <speciesReference species="M_atp_c" stoichiometry="1"/>
          <speciesReference species="M_h2o_c" stoichiometry="1"/>
          <speciesReference species="M_ala_L_thr_L_e" stoichiometry="1"/>
        </listOfReactants>
        <listOfProducts>
          <speciesReference species="M_adp_c" stoichiometry="1"/>
          <speciesReference species="M_h_c" stoichiometry="1"/>
          <speciesReference species="M_ala_L_thr_L_c" stoichiometry="1"/>
          <speciesReference species="M_pi_c" stoichiometry="1"/>
        </listOfProducts>
        <kineticLaw>
          <math xmlns="http://www.w3.org/1998/Math/MathML">
            <ci> FLUX_VALUE </ci>
          </math>
          <listOfParameters>
            <parameter id="LOWER_BOUND" value="0"/>
            <parameter id="UPPER_BOUND" value="1000"/>
            <parameter id="OBJECTIVE_COEFFICIENT" value="0"/>
            <parameter id="FLUX_VALUE" value="0"/>
          </listOfParameters>
        </kineticLaw>
      </reaction>
      <reaction id="R_DIPEPabc8" name="Dipeptide transport via ABC system gly asn" reversible="false" fast="false">
        <notes>
          <html:p>SUBSYSTEM: none</html:p>
          <html:p>GENE ASSOCIATION: ( MG077  and  MG078  and  MG079  and  MG080 )</html:p>
        </notes>
        <listOfReactants>
          <speciesReference species="M_atp_c" stoichiometry="1"/>
          <speciesReference species="M_h2o_c" stoichiometry="1"/>
          <speciesReference species="M_gly_asn_L_e" stoichiometry="1"/>
        </listOfReactants>
        <listOfProducts>
          <speciesReference species="M_adp_c" stoichiometry="1"/>
          <speciesReference species="M_h_c" stoichiometry="1"/>
          <speciesReference species="M_gly_asn_L_c" stoichiometry="1"/>
          <speciesReference species="M_pi_c" stoichiometry="1"/>
        </listOfProducts>
        <kineticLaw>
          <math xmlns="http://www.w3.org/1998/Math/MathML">
            <ci> FLUX_VALUE </ci>
          </math>
          <listOfParameters>
            <parameter id="LOWER_BOUND" value="0"/>
            <parameter id="UPPER_BOUND" value="1000"/>
            <parameter id="OBJECTIVE_COEFFICIENT" value="0"/>
            <parameter id="FLUX_VALUE" value="0"/>
          </listOfParameters>
        </kineticLaw>
      </reaction>
      <reaction id="R_DIPEPabc9" name="Dipeptide transport via ABC system gly gln" reversible="false" fast="false">
        <notes>
          <html:p>SUBSYSTEM: none</html:p>
          <html:p>GENE ASSOCIATION: ( MG077  and  MG078  and  MG079  and  MG080 )</html:p>
        </notes>
        <listOfReactants>
          <speciesReference species="M_atp_c" stoichiometry="1"/>
          <speciesReference species="M_h2o_c" stoichiometry="1"/>
          <speciesReference species="M_gly_gln_L_e" stoichiometry="1"/>
        </listOfReactants>
        <listOfProducts>
          <speciesReference species="M_adp_c" stoichiometry="1"/>
          <speciesReference species="M_h_c" stoichiometry="1"/>
          <speciesReference species="M_gly_gln_L_c" stoichiometry="1"/>
          <speciesReference species="M_pi_c" stoichiometry="1"/>
        </listOfProducts>
        <kineticLaw>
          <math xmlns="http://www.w3.org/1998/Math/MathML">
            <ci> FLUX_VALUE </ci>
          </math>
          <listOfParameters>
            <parameter id="LOWER_BOUND" value="0"/>
            <parameter id="UPPER_BOUND" value="1000"/>
            <parameter id="OBJECTIVE_COEFFICIENT" value="0"/>
            <parameter id="FLUX_VALUE" value="0"/>
          </listOfParameters>
        </kineticLaw>
      </reaction>
      <reaction id="R_DM_C03153" name="N5 Methyl L glutamine drain" reversible="false" fast="false">
        <notes>
          <html:p>SUBSYSTEM: none</html:p>
          <html:p>GENE ASSOCIATION: </html:p>
        </notes>
        <listOfReactants>
          <speciesReference species="M_C03153_c" stoichiometry="1"/>
        </listOfReactants>
        <listOfProducts>
          <speciesReference species="M_C03153_c_BOUNDARY" stoichiometry="1"/>
        </listOfProducts>
        <kineticLaw>
          <math xmlns="http://www.w3.org/1998/Math/MathML">
            <ci> FLUX_VALUE </ci>
          </math>
          <listOfParameters>
            <parameter id="LOWER_BOUND" value="0"/>
            <parameter id="UPPER_BOUND" value="1000"/>
            <parameter id="OBJECTIVE_COEFFICIENT" value="0"/>
            <parameter id="FLUX_VALUE" value="0"/>
          </listOfParameters>
        </kineticLaw>
      </reaction>
      <reaction id="R_DM_pglyp" name="Phosphatidylglycerophosphate drain" reversible="false" fast="false">
        <notes>
          <html:p>SUBSYSTEM: none</html:p>
          <html:p>GENE ASSOCIATION: </html:p>
        </notes>
        <listOfReactants>
          <speciesReference species="M_pglyp_c" stoichiometry="1"/>
        </listOfReactants>
        <listOfProducts>
          <speciesReference species="M_pglyp_c_BOUNDARY" stoichiometry="1"/>
        </listOfProducts>
        <kineticLaw>
          <math xmlns="http://www.w3.org/1998/Math/MathML">
            <ci> FLUX_VALUE </ci>
          </math>
          <listOfParameters>
            <parameter id="LOWER_BOUND" value="0"/>
            <parameter id="UPPER_BOUND" value="1000"/>
            <parameter id="OBJECTIVE_COEFFICIENT" value="0"/>
            <parameter id="FLUX_VALUE" value="0"/>
          </listOfParameters>
        </kineticLaw>
      </reaction>
      <reaction id="R_DRPAr" name="Deoxyribose phosphate aldolase" reversible="true" fast="false">
        <notes>
          <html:p>SUBSYSTEM: none</html:p>
          <html:p>GENE ASSOCIATION: MG050</html:p>
        </notes>
        <listOfReactants>
          <speciesReference species="M_2dr5p_c" stoichiometry="1"/>
        </listOfReactants>
        <listOfProducts>
          <speciesReference species="M_acald_c" stoichiometry="1"/>
          <speciesReference species="M_g3p_c" stoichiometry="1"/>
        </listOfProducts>
        <kineticLaw>
          <math xmlns="http://www.w3.org/1998/Math/MathML">
            <ci> FLUX_VALUE </ci>
          </math>
          <listOfParameters>
            <parameter id="LOWER_BOUND" value="-1000"/>
            <parameter id="UPPER_BOUND" value="1000"/>
            <parameter id="OBJECTIVE_COEFFICIENT" value="0"/>
            <parameter id="FLUX_VALUE" value="0"/>
          </listOfParameters>
        </kineticLaw>
      </reaction>
      <reaction id="R_DTMPK" name="dTMP kinase" reversible="true" fast="false">
        <notes>
          <html:p>SUBSYSTEM: none</html:p>
          <html:p>GENE ASSOCIATION: MG006</html:p>
        </notes>
        <listOfReactants>
          <speciesReference species="M_atp_c" stoichiometry="1"/>
          <speciesReference species="M_dtmp_c" stoichiometry="1"/>
        </listOfReactants>
        <listOfProducts>
          <speciesReference species="M_adp_c" stoichiometry="1"/>
          <speciesReference species="M_dtdp_c" stoichiometry="1"/>
        </listOfProducts>
        <kineticLaw>
          <math xmlns="http://www.w3.org/1998/Math/MathML">
            <ci> FLUX_VALUE </ci>
          </math>
          <listOfParameters>
            <parameter id="LOWER_BOUND" value="-1000"/>
            <parameter id="UPPER_BOUND" value="1000"/>
            <parameter id="OBJECTIVE_COEFFICIENT" value="0"/>
            <parameter id="FLUX_VALUE" value="0"/>
          </listOfParameters>
        </kineticLaw>
      </reaction>
      <reaction id="R_DURIPP" name="purine nucleoside phosphatase deoxyuridine" reversible="true" fast="false">
        <notes>
          <html:p>SUBSYSTEM: none</html:p>
          <html:p>GENE ASSOCIATION: MG051</html:p>
        </notes>
        <listOfReactants>
          <speciesReference species="M_pi_c" stoichiometry="1"/>
          <speciesReference species="M_duri_c" stoichiometry="1"/>
        </listOfReactants>
        <listOfProducts>
          <speciesReference species="M_2dr1p_c" stoichiometry="1"/>
          <speciesReference species="M_ura_c" stoichiometry="1"/>
        </listOfProducts>
        <kineticLaw>
          <math xmlns="http://www.w3.org/1998/Math/MathML">
            <ci> FLUX_VALUE </ci>
          </math>
          <listOfParameters>
            <parameter id="LOWER_BOUND" value="-1000"/>
            <parameter id="UPPER_BOUND" value="1000"/>
            <parameter id="OBJECTIVE_COEFFICIENT" value="0"/>
            <parameter id="FLUX_VALUE" value="0"/>
          </listOfParameters>
        </kineticLaw>
      </reaction>
      <reaction id="R_DXPS" name="1 deoxy D xylulose 5 phosphate synthase" reversible="false" fast="false">
        <notes>
          <html:p>SUBSYSTEM: none</html:p>
          <html:p>GENE ASSOCIATION: MG066</html:p>
        </notes>
        <listOfReactants>
          <speciesReference species="M_pyr_c" stoichiometry="1"/>
          <speciesReference species="M_h_c" stoichiometry="1"/>
          <speciesReference species="M_g3p_c" stoichiometry="1"/>
        </listOfReactants>
        <listOfProducts>
          <speciesReference species="M_co2_c" stoichiometry="1"/>
          <speciesReference species="M_dxyl5p_c" stoichiometry="1"/>
        </listOfProducts>
        <kineticLaw>
          <math xmlns="http://www.w3.org/1998/Math/MathML">
            <ci> FLUX_VALUE </ci>
          </math>
          <listOfParameters>
            <parameter id="LOWER_BOUND" value="0"/>
            <parameter id="UPPER_BOUND" value="1000"/>
            <parameter id="OBJECTIVE_COEFFICIENT" value="0"/>
            <parameter id="FLUX_VALUE" value="0"/>
          </listOfParameters>
        </kineticLaw>
      </reaction>
      <reaction id="R_ENO" name="enolase" reversible="true" fast="false">
        <notes>
          <html:p>SUBSYSTEM: none</html:p>
          <html:p>GENE ASSOCIATION: MG407</html:p>
        </notes>
        <listOfReactants>
          <speciesReference species="M_2pg_c" stoichiometry="1"/>
        </listOfReactants>
        <listOfProducts>
          <speciesReference species="M_pep_c" stoichiometry="1"/>
          <speciesReference species="M_h2o_c" stoichiometry="1"/>
        </listOfProducts>
        <kineticLaw>
          <math xmlns="http://www.w3.org/1998/Math/MathML">
            <ci> FLUX_VALUE </ci>
          </math>
          <listOfParameters>
            <parameter id="LOWER_BOUND" value="-1000"/>
            <parameter id="UPPER_BOUND" value="1000"/>
            <parameter id="OBJECTIVE_COEFFICIENT" value="0"/>
            <parameter id="FLUX_VALUE" value="0"/>
          </listOfParameters>
        </kineticLaw>
      </reaction>
      <reaction id="R_F1PK" name="fructose 1 phosphate kinase" reversible="false" fast="false">
        <notes>
          <html:p>SUBSYSTEM: none</html:p>
          <html:p>GENE ASSOCIATION: MG063</html:p>
        </notes>
        <listOfReactants>
          <speciesReference species="M_atp_c" stoichiometry="1"/>
          <speciesReference species="M_f1p_c" stoichiometry="1"/>
        </listOfReactants>
        <listOfProducts>
          <speciesReference species="M_adp_c" stoichiometry="1"/>
          <speciesReference species="M_h_c" stoichiometry="1"/>
          <speciesReference species="M_fdp_c" stoichiometry="1"/>
        </listOfProducts>
        <kineticLaw>
          <math xmlns="http://www.w3.org/1998/Math/MathML">
            <ci> FLUX_VALUE </ci>
          </math>
          <listOfParameters>
            <parameter id="LOWER_BOUND" value="0"/>
            <parameter id="UPPER_BOUND" value="1000"/>
            <parameter id="OBJECTIVE_COEFFICIENT" value="0"/>
            <parameter id="FLUX_VALUE" value="0"/>
          </listOfParameters>
        </kineticLaw>
      </reaction>
      <reaction id="R_FBA" name="fructose bisphosphate aldolase" reversible="true" fast="false">
        <notes>
          <html:p>SUBSYSTEM: none</html:p>
          <html:p>GENE ASSOCIATION: MG023</html:p>
        </notes>
        <listOfReactants>
          <speciesReference species="M_fdp_c" stoichiometry="1"/>
        </listOfReactants>
        <listOfProducts>
          <speciesReference species="M_g3p_c" stoichiometry="1"/>
          <speciesReference species="M_dhap_c" stoichiometry="1"/>
        </listOfProducts>
        <kineticLaw>
          <math xmlns="http://www.w3.org/1998/Math/MathML">
            <ci> FLUX_VALUE </ci>
          </math>
          <listOfParameters>
            <parameter id="LOWER_BOUND" value="-1000"/>
            <parameter id="UPPER_BOUND" value="1000"/>
            <parameter id="OBJECTIVE_COEFFICIENT" value="0"/>
            <parameter id="FLUX_VALUE" value="0"/>
          </listOfParameters>
        </kineticLaw>
      </reaction>
      <reaction id="R_FBA2" name="D Fructose 1 phosphate D glyceraldehyde 3 phosphate lyase" reversible="true" fast="false">
        <notes>
          <html:p>SUBSYSTEM: none</html:p>
          <html:p>GENE ASSOCIATION: MG023</html:p>
        </notes>
        <listOfReactants>
          <speciesReference species="M_f1p_c" stoichiometry="1"/>
        </listOfReactants>
        <listOfProducts>
          <speciesReference species="M_dhap_c" stoichiometry="1"/>
          <speciesReference species="M_glyald_c" stoichiometry="1"/>
        </listOfProducts>
        <kineticLaw>
          <math xmlns="http://www.w3.org/1998/Math/MathML">
            <ci> FLUX_VALUE </ci>
          </math>
          <listOfParameters>
            <parameter id="LOWER_BOUND" value="-1000"/>
            <parameter id="UPPER_BOUND" value="1000"/>
            <parameter id="OBJECTIVE_COEFFICIENT" value="0"/>
            <parameter id="FLUX_VALUE" value="0"/>
          </listOfParameters>
        </kineticLaw>
      </reaction>
      <reaction id="R_FE2abc" name="iron II transport via ABC system" reversible="false" fast="false">
        <notes>
          <html:p>SUBSYSTEM: none</html:p>
          <html:p>GENE ASSOCIATION: </html:p>
        </notes>
        <listOfReactants>
          <speciesReference species="M_atp_c" stoichiometry="1"/>
          <speciesReference species="M_h2o_c" stoichiometry="1"/>
          <speciesReference species="M_fe2_e" stoichiometry="1"/>
        </listOfReactants>
        <listOfProducts>
          <speciesReference species="M_adp_c" stoichiometry="1"/>
          <speciesReference species="M_h_c" stoichiometry="1"/>
          <speciesReference species="M_pi_c" stoichiometry="1"/>
          <speciesReference species="M_fe2_c" stoichiometry="1"/>
        </listOfProducts>
        <kineticLaw>
          <math xmlns="http://www.w3.org/1998/Math/MathML">
            <ci> FLUX_VALUE </ci>
          </math>
          <listOfParameters>
            <parameter id="LOWER_BOUND" value="0"/>
            <parameter id="UPPER_BOUND" value="1000"/>
            <parameter id="OBJECTIVE_COEFFICIENT" value="0"/>
            <parameter id="FLUX_VALUE" value="0"/>
          </listOfParameters>
        </kineticLaw>
      </reaction>
      <reaction id="R_FE3abc" name="iron III transport via ABC system" reversible="false" fast="false">
        <notes>
          <html:p>SUBSYSTEM: none</html:p>
          <html:p>GENE ASSOCIATION: </html:p>
        </notes>
        <listOfReactants>
          <speciesReference species="M_atp_c" stoichiometry="1"/>
          <speciesReference species="M_h2o_c" stoichiometry="1"/>
          <speciesReference species="M_fe3_e" stoichiometry="1"/>
        </listOfReactants>
        <listOfProducts>
          <speciesReference species="M_adp_c" stoichiometry="1"/>
          <speciesReference species="M_h_c" stoichiometry="1"/>
          <speciesReference species="M_pi_c" stoichiometry="1"/>
          <speciesReference species="M_fe3_c" stoichiometry="1"/>
        </listOfProducts>
        <kineticLaw>
          <math xmlns="http://www.w3.org/1998/Math/MathML">
            <ci> FLUX_VALUE </ci>
          </math>
          <listOfParameters>
            <parameter id="LOWER_BOUND" value="0"/>
            <parameter id="UPPER_BOUND" value="1000"/>
            <parameter id="OBJECTIVE_COEFFICIENT" value="0"/>
            <parameter id="FLUX_VALUE" value="0"/>
          </listOfParameters>
        </kineticLaw>
      </reaction>
      <reaction id="R_FMETTRS" name="Methionyl tRNA formyltransferase" reversible="false" fast="false">
        <notes>
          <html:p>SUBSYSTEM: none</html:p>
          <html:p>GENE ASSOCIATION: MG365</html:p>
        </notes>
        <listOfReactants>
          <speciesReference species="M_10fthf_c" stoichiometry="1"/>
          <speciesReference species="M_mettrna_c" stoichiometry="1"/>
        </listOfReactants>
        <listOfProducts>
          <speciesReference species="M_thf_c" stoichiometry="1"/>
          <speciesReference species="M_fmettrna_c" stoichiometry="1"/>
        </listOfProducts>
        <kineticLaw>
          <math xmlns="http://www.w3.org/1998/Math/MathML">
            <ci> FLUX_VALUE </ci>
          </math>
          <listOfParameters>
            <parameter id="LOWER_BOUND" value="0"/>
            <parameter id="UPPER_BOUND" value="1000"/>
            <parameter id="OBJECTIVE_COEFFICIENT" value="0"/>
            <parameter id="FLUX_VALUE" value="0"/>
          </listOfParameters>
        </kineticLaw>
      </reaction>
      <reaction id="R_FMNATr" name="FMN adenylyltransferase" reversible="true" fast="false">
        <notes>
          <html:p>SUBSYSTEM: none</html:p>
          <html:p>GENE ASSOCIATION: MG145</html:p>
        </notes>
        <listOfReactants>
          <speciesReference species="M_atp_c" stoichiometry="1"/>
          <speciesReference species="M_h_c" stoichiometry="1"/>
          <speciesReference species="M_fmn_c" stoichiometry="1"/>
        </listOfReactants>
        <listOfProducts>
          <speciesReference species="M_ppi_c" stoichiometry="1"/>
          <speciesReference species="M_fad_c" stoichiometry="1"/>
        </listOfProducts>
        <kineticLaw>
          <math xmlns="http://www.w3.org/1998/Math/MathML">
            <ci> FLUX_VALUE </ci>
          </math>
          <listOfParameters>
            <parameter id="LOWER_BOUND" value="-1000"/>
            <parameter id="UPPER_BOUND" value="1000"/>
            <parameter id="OBJECTIVE_COEFFICIENT" value="0"/>
            <parameter id="FLUX_VALUE" value="0"/>
          </listOfParameters>
        </kineticLaw>
      </reaction>
      <reaction id="R_FOLt" name="folate transport via proton simport" reversible="true" fast="false">
        <notes>
          <html:p>SUBSYSTEM: none</html:p>
          <html:p>GENE ASSOCIATION: </html:p>
        </notes>
        <listOfReactants>
          <speciesReference species="M_h_e" stoichiometry="1"/>
          <speciesReference species="M_fol_e" stoichiometry="1"/>
        </listOfReactants>
        <listOfProducts>
          <speciesReference species="M_h_c" stoichiometry="1"/>
          <speciesReference species="M_fol_c" stoichiometry="1"/>
        </listOfProducts>
        <kineticLaw>
          <math xmlns="http://www.w3.org/1998/Math/MathML">
            <ci> FLUX_VALUE </ci>
          </math>
          <listOfParameters>
            <parameter id="LOWER_BOUND" value="-1000"/>
            <parameter id="UPPER_BOUND" value="1000"/>
            <parameter id="OBJECTIVE_COEFFICIENT" value="0"/>
            <parameter id="FLUX_VALUE" value="0"/>
          </listOfParameters>
        </kineticLaw>
      </reaction>
      <reaction id="R_FRUpts" name="D fructose transport via PEP Pyr PTS" reversible="false" fast="false">
        <notes>
          <html:p>SUBSYSTEM: none</html:p>
          <html:p>GENE ASSOCIATION: ( MG429  and  MG062  and  MG041 )</html:p>
        </notes>
        <listOfReactants>
          <speciesReference species="M_pep_c" stoichiometry="1"/>
          <speciesReference species="M_fru_e" stoichiometry="1"/>
        </listOfReactants>
        <listOfProducts>
          <speciesReference species="M_pyr_c" stoichiometry="1"/>
          <speciesReference species="M_f1p_c" stoichiometry="1"/>
        </listOfProducts>
        <kineticLaw>
          <math xmlns="http://www.w3.org/1998/Math/MathML">
            <ci> FLUX_VALUE </ci>
          </math>
          <listOfParameters>
            <parameter id="LOWER_BOUND" value="0"/>
            <parameter id="UPPER_BOUND" value="1000"/>
            <parameter id="OBJECTIVE_COEFFICIENT" value="0"/>
            <parameter id="FLUX_VALUE" value="0"/>
          </listOfParameters>
        </kineticLaw>
      </reaction>
      <reaction id="R_G1PACT" name="glucosamine 1 phosphate N acetyltransferase" reversible="false" fast="false">
        <notes>
          <html:p>SUBSYSTEM: none</html:p>
          <html:p>GENE ASSOCIATION: </html:p>
        </notes>
        <listOfReactants>
          <speciesReference species="M_accoa_c" stoichiometry="1"/>
          <speciesReference species="M_gam1p_c" stoichiometry="1"/>
        </listOfReactants>
        <listOfProducts>
          <speciesReference species="M_h_c" stoichiometry="1"/>
          <speciesReference species="M_coa_c" stoichiometry="1"/>
          <speciesReference species="M_acgam1p_c" stoichiometry="1"/>
        </listOfProducts>
        <kineticLaw>
          <math xmlns="http://www.w3.org/1998/Math/MathML">
            <ci> FLUX_VALUE </ci>
          </math>
          <listOfParameters>
            <parameter id="LOWER_BOUND" value="0"/>
            <parameter id="UPPER_BOUND" value="0"/>
            <parameter id="OBJECTIVE_COEFFICIENT" value="0"/>
            <parameter id="FLUX_VALUE" value="0"/>
          </listOfParameters>
        </kineticLaw>
      </reaction>
      <reaction id="R_G3PD4" name="glycerol 3 phosphate dehydrogenase menaquinone 7" reversible="false" fast="false">
        <notes>
          <html:p>SUBSYSTEM: none</html:p>
          <html:p>GENE ASSOCIATION: MG260</html:p>
        </notes>
        <listOfReactants>
          <speciesReference species="M_glyc3p_c" stoichiometry="1"/>
          <speciesReference species="M_mqn7_c" stoichiometry="1"/>
        </listOfReactants>
        <listOfProducts>
          <speciesReference species="M_dhap_c" stoichiometry="1"/>
          <speciesReference species="M_mql7_c" stoichiometry="1"/>
        </listOfProducts>
        <kineticLaw>
          <math xmlns="http://www.w3.org/1998/Math/MathML">
            <ci> FLUX_VALUE </ci>
          </math>
          <listOfParameters>
            <parameter id="LOWER_BOUND" value="0"/>
            <parameter id="UPPER_BOUND" value="0"/>
            <parameter id="OBJECTIVE_COEFFICIENT" value="0"/>
            <parameter id="FLUX_VALUE" value="0"/>
          </listOfParameters>
        </kineticLaw>
      </reaction>
      <reaction id="R_G3POA" name="glycerol 3 phosphate O acyltransferase" reversible="false" fast="false">
        <notes>
          <html:p>SUBSYSTEM: none</html:p>
          <html:p>GENE ASSOCIATION: </html:p>
        </notes>
        <listOfReactants>
          <speciesReference species="M_acoa_c" stoichiometry="1"/>
          <speciesReference species="M_glyc3p_c" stoichiometry="1"/>
        </listOfReactants>
        <listOfProducts>
          <speciesReference species="M_1ag3p_c" stoichiometry="1"/>
          <speciesReference species="M_coa_c" stoichiometry="1"/>
        </listOfProducts>
        <kineticLaw>
          <math xmlns="http://www.w3.org/1998/Math/MathML">
            <ci> FLUX_VALUE </ci>
          </math>
          <listOfParameters>
            <parameter id="LOWER_BOUND" value="0"/>
            <parameter id="UPPER_BOUND" value="1000"/>
            <parameter id="OBJECTIVE_COEFFICIENT" value="0"/>
            <parameter id="FLUX_VALUE" value="0"/>
          </listOfParameters>
        </kineticLaw>
      </reaction>
      <reaction id="R_G6PI" name="Glucose 6 phosphate isomerase" reversible="true" fast="false">
        <notes>
          <html:p>SUBSYSTEM: none</html:p>
          <html:p>GENE ASSOCIATION: MG111</html:p>
        </notes>
        <listOfReactants>
          <speciesReference species="M_g6p_c" stoichiometry="1"/>
        </listOfReactants>
        <listOfProducts>
          <speciesReference species="M_g6p_B_c" stoichiometry="1"/>
        </listOfProducts>
        <kineticLaw>
          <math xmlns="http://www.w3.org/1998/Math/MathML">
            <ci> FLUX_VALUE </ci>
          </math>
          <listOfParameters>
            <parameter id="LOWER_BOUND" value="-1000"/>
            <parameter id="UPPER_BOUND" value="1000"/>
            <parameter id="OBJECTIVE_COEFFICIENT" value="0"/>
            <parameter id="FLUX_VALUE" value="0"/>
          </listOfParameters>
        </kineticLaw>
      </reaction>
      <reaction id="R_GALabc" name="D galactose transport via ABC system" reversible="false" fast="false">
        <notes>
          <html:p>SUBSYSTEM: none</html:p>
          <html:p>GENE ASSOCIATION: MG119</html:p>
        </notes>
        <listOfReactants>
          <speciesReference species="M_atp_c" stoichiometry="1"/>
          <speciesReference species="M_h2o_c" stoichiometry="1"/>
          <speciesReference species="M_gal_e" stoichiometry="1"/>
        </listOfReactants>
        <listOfProducts>
          <speciesReference species="M_adp_c" stoichiometry="1"/>
          <speciesReference species="M_h_c" stoichiometry="1"/>
          <speciesReference species="M_pi_c" stoichiometry="1"/>
          <speciesReference species="M_gal_c" stoichiometry="1"/>
        </listOfProducts>
        <kineticLaw>
          <math xmlns="http://www.w3.org/1998/Math/MathML">
            <ci> FLUX_VALUE </ci>
          </math>
          <listOfParameters>
            <parameter id="LOWER_BOUND" value="0"/>
            <parameter id="UPPER_BOUND" value="1000"/>
            <parameter id="OBJECTIVE_COEFFICIENT" value="0"/>
            <parameter id="FLUX_VALUE" value="0"/>
          </listOfParameters>
        </kineticLaw>
      </reaction>
      <reaction id="R_GALU" name="UTP glucose 1 phosphate uridylyltransferase" reversible="true" fast="false">
        <notes>
          <html:p>SUBSYSTEM: none</html:p>
          <html:p>GENE ASSOCIATION: MG453</html:p>
        </notes>
        <listOfReactants>
          <speciesReference species="M_h_c" stoichiometry="1"/>
          <speciesReference species="M_g1p_c" stoichiometry="1"/>
          <speciesReference species="M_utp_c" stoichiometry="1"/>
        </listOfReactants>
        <listOfProducts>
          <speciesReference species="M_ppi_c" stoichiometry="1"/>
          <speciesReference species="M_udpg_c" stoichiometry="1"/>
        </listOfProducts>
        <kineticLaw>
          <math xmlns="http://www.w3.org/1998/Math/MathML">
            <ci> FLUX_VALUE </ci>
          </math>
          <listOfParameters>
            <parameter id="LOWER_BOUND" value="-1000"/>
            <parameter id="UPPER_BOUND" value="1000"/>
            <parameter id="OBJECTIVE_COEFFICIENT" value="0"/>
            <parameter id="FLUX_VALUE" value="0"/>
          </listOfParameters>
        </kineticLaw>
      </reaction>
      <reaction id="R_GAMpts" name="D glucosamine transport via PEP Pyr PTS" reversible="false" fast="false">
        <notes>
          <html:p>SUBSYSTEM: none</html:p>
          <html:p>GENE ASSOCIATION: ( MG041  and  MG429 )</html:p>
        </notes>
        <listOfReactants>
          <speciesReference species="M_pep_c" stoichiometry="1"/>
          <speciesReference species="M_gam_e" stoichiometry="1"/>
        </listOfReactants>
        <listOfProducts>
          <speciesReference species="M_pyr_c" stoichiometry="1"/>
          <speciesReference species="M_gam6p_c" stoichiometry="1"/>
        </listOfProducts>
        <kineticLaw>
          <math xmlns="http://www.w3.org/1998/Math/MathML">
            <ci> FLUX_VALUE </ci>
          </math>
          <listOfParameters>
            <parameter id="LOWER_BOUND" value="0"/>
            <parameter id="UPPER_BOUND" value="1000"/>
            <parameter id="OBJECTIVE_COEFFICIENT" value="0"/>
            <parameter id="FLUX_VALUE" value="0"/>
          </listOfParameters>
        </kineticLaw>
      </reaction>
      <reaction id="R_GAPD" name="glyceraldehyde 3 phosphate dehydrogenase NAD" reversible="true" fast="false">
        <notes>
          <html:p>SUBSYSTEM: none</html:p>
          <html:p>GENE ASSOCIATION: MG301</html:p>
        </notes>
        <listOfReactants>
          <speciesReference species="M_nad_c" stoichiometry="1"/>
          <speciesReference species="M_pi_c" stoichiometry="1"/>
          <speciesReference species="M_g3p_c" stoichiometry="1"/>
        </listOfReactants>
        <listOfProducts>
          <speciesReference species="M_h_c" stoichiometry="1"/>
          <speciesReference species="M_nadh_c" stoichiometry="1"/>
          <speciesReference species="M_13dpg_c" stoichiometry="1"/>
        </listOfProducts>
        <kineticLaw>
          <math xmlns="http://www.w3.org/1998/Math/MathML">
            <ci> FLUX_VALUE </ci>
          </math>
          <listOfParameters>
            <parameter id="LOWER_BOUND" value="-1000"/>
            <parameter id="UPPER_BOUND" value="1000"/>
            <parameter id="OBJECTIVE_COEFFICIENT" value="0"/>
            <parameter id="FLUX_VALUE" value="0"/>
          </listOfParameters>
        </kineticLaw>
      </reaction>
      <reaction id="R_GHMT" name="glycine hydroxymethyltransferase" reversible="true" fast="false">
        <notes>
          <html:p>SUBSYSTEM: none</html:p>
          <html:p>GENE ASSOCIATION: MG394</html:p>
        </notes>
        <listOfReactants>
          <speciesReference species="M_thf_c" stoichiometry="1"/>
          <speciesReference species="M_ser_L_c" stoichiometry="1"/>
        </listOfReactants>
        <listOfProducts>
          <speciesReference species="M_h2o_c" stoichiometry="1"/>
          <speciesReference species="M_gly_c" stoichiometry="1"/>
          <speciesReference species="M_mlthf_c" stoichiometry="1"/>
        </listOfProducts>
        <kineticLaw>
          <math xmlns="http://www.w3.org/1998/Math/MathML">
            <ci> FLUX_VALUE </ci>
          </math>
          <listOfParameters>
            <parameter id="LOWER_BOUND" value="-1000"/>
            <parameter id="UPPER_BOUND" value="1000"/>
            <parameter id="OBJECTIVE_COEFFICIENT" value="0"/>
            <parameter id="FLUX_VALUE" value="0"/>
          </listOfParameters>
        </kineticLaw>
      </reaction>
      <reaction id="R_GK1" name="guanylate kinase GMP ATP" reversible="true" fast="false">
        <notes>
          <html:p>SUBSYSTEM: none</html:p>
          <html:p>GENE ASSOCIATION: MG107</html:p>
        </notes>
        <listOfReactants>
          <speciesReference species="M_atp_c" stoichiometry="1"/>
          <speciesReference species="M_gmp_c" stoichiometry="1"/>
        </listOfReactants>
        <listOfProducts>
          <speciesReference species="M_adp_c" stoichiometry="1"/>
          <speciesReference species="M_gdp_c" stoichiometry="1"/>
        </listOfProducts>
        <kineticLaw>
          <math xmlns="http://www.w3.org/1998/Math/MathML">
            <ci> FLUX_VALUE </ci>
          </math>
          <listOfParameters>
            <parameter id="LOWER_BOUND" value="-1000"/>
            <parameter id="UPPER_BOUND" value="1000"/>
            <parameter id="OBJECTIVE_COEFFICIENT" value="0"/>
            <parameter id="FLUX_VALUE" value="0"/>
          </listOfParameters>
        </kineticLaw>
      </reaction>
      <reaction id="R_GK2" name="guanylate kinase GMP dATP" reversible="true" fast="false">
        <notes>
          <html:p>SUBSYSTEM: none</html:p>
          <html:p>GENE ASSOCIATION: MG107</html:p>
        </notes>
        <listOfReactants>
          <speciesReference species="M_datp_c" stoichiometry="1"/>
          <speciesReference species="M_gmp_c" stoichiometry="1"/>
        </listOfReactants>
        <listOfProducts>
          <speciesReference species="M_gdp_c" stoichiometry="1"/>
          <speciesReference species="M_dadp_c" stoichiometry="1"/>
        </listOfProducts>
        <kineticLaw>
          <math xmlns="http://www.w3.org/1998/Math/MathML">
            <ci> FLUX_VALUE </ci>
          </math>
          <listOfParameters>
            <parameter id="LOWER_BOUND" value="-1000"/>
            <parameter id="UPPER_BOUND" value="1000"/>
            <parameter id="OBJECTIVE_COEFFICIENT" value="0"/>
            <parameter id="FLUX_VALUE" value="0"/>
          </listOfParameters>
        </kineticLaw>
      </reaction>
      <reaction id="R_GLCpts" name="D glucose transport via PEP Pyr PTS" reversible="false" fast="false">
        <notes>
          <html:p>SUBSYSTEM: none</html:p>
          <html:p>GENE ASSOCIATION: ( MG429  and  MG069  and  MG041 )</html:p>
        </notes>
        <listOfReactants>
          <speciesReference species="M_pep_c" stoichiometry="1"/>
          <speciesReference species="M_glc_D_e" stoichiometry="1"/>
        </listOfReactants>
        <listOfProducts>
          <speciesReference species="M_pyr_c" stoichiometry="1"/>
          <speciesReference species="M_g6p_c" stoichiometry="1"/>
        </listOfProducts>
        <kineticLaw>
          <math xmlns="http://www.w3.org/1998/Math/MathML">
            <ci> FLUX_VALUE </ci>
          </math>
          <listOfParameters>
            <parameter id="LOWER_BOUND" value="0"/>
            <parameter id="UPPER_BOUND" value="1000"/>
            <parameter id="OBJECTIVE_COEFFICIENT" value="0"/>
            <parameter id="FLUX_VALUE" value="0"/>
          </listOfParameters>
        </kineticLaw>
      </reaction>
      <reaction id="R_GLNMT" name="glutamine N5 methyltransferase" reversible="false" fast="false">
        <notes>
          <html:p>SUBSYSTEM: none</html:p>
          <html:p>GENE ASSOCIATION: MG259</html:p>
        </notes>
        <listOfReactants>
          <speciesReference species="M_gln_L_c" stoichiometry="1"/>
          <speciesReference species="M_amet_c" stoichiometry="1"/>
        </listOfReactants>
        <listOfProducts>
          <speciesReference species="M_C03153_c" stoichiometry="1"/>
          <speciesReference species="M_ahcys_c" stoichiometry="1"/>
        </listOfProducts>
        <kineticLaw>
          <math xmlns="http://www.w3.org/1998/Math/MathML">
            <ci> FLUX_VALUE </ci>
          </math>
          <listOfParameters>
            <parameter id="LOWER_BOUND" value="0"/>
            <parameter id="UPPER_BOUND" value="1000"/>
            <parameter id="OBJECTIVE_COEFFICIENT" value="0"/>
            <parameter id="FLUX_VALUE" value="0"/>
          </listOfParameters>
        </kineticLaw>
      </reaction>
      <reaction id="R_GLUDy" name="glutamate dehydrogenase NADP" reversible="true" fast="false">
        <notes>
          <html:p>SUBSYSTEM: none</html:p>
          <html:p>GENE ASSOCIATION: </html:p>
        </notes>
        <listOfReactants>
          <speciesReference species="M_h2o_c" stoichiometry="1"/>
          <speciesReference species="M_nadp_c" stoichiometry="1"/>
          <speciesReference species="M_glu_L_c" stoichiometry="1"/>
        </listOfReactants>
        <listOfProducts>
          <speciesReference species="M_h_c" stoichiometry="1"/>
          <speciesReference species="M_akg_c" stoichiometry="1"/>
          <speciesReference species="M_nadph_c" stoichiometry="1"/>
          <speciesReference species="M_nh4_c" stoichiometry="1"/>
        </listOfProducts>
        <kineticLaw>
          <math xmlns="http://www.w3.org/1998/Math/MathML">
            <ci> FLUX_VALUE </ci>
          </math>
          <listOfParameters>
            <parameter id="LOWER_BOUND" value="-1000"/>
            <parameter id="UPPER_BOUND" value="1000"/>
            <parameter id="OBJECTIVE_COEFFICIENT" value="0"/>
            <parameter id="FLUX_VALUE" value="0"/>
          </listOfParameters>
        </kineticLaw>
      </reaction>
      <reaction id="R_GLUt6" name="L glutamate transport in/out via proton symporter" reversible="true" fast="false">
        <notes>
          <html:p>SUBSYSTEM: none</html:p>
          <html:p>GENE ASSOCIATION: </html:p>
        </notes>
        <listOfReactants>
          <speciesReference species="M_h_e" stoichiometry="1"/>
          <speciesReference species="M_glu_L_e" stoichiometry="1"/>
        </listOfReactants>
        <listOfProducts>
          <speciesReference species="M_h_c" stoichiometry="1"/>
          <speciesReference species="M_glu_L_c" stoichiometry="1"/>
        </listOfProducts>
        <kineticLaw>
          <math xmlns="http://www.w3.org/1998/Math/MathML">
            <ci> FLUX_VALUE </ci>
          </math>
          <listOfParameters>
            <parameter id="LOWER_BOUND" value="-1000"/>
            <parameter id="UPPER_BOUND" value="1000"/>
            <parameter id="OBJECTIVE_COEFFICIENT" value="0"/>
            <parameter id="FLUX_VALUE" value="0"/>
          </listOfParameters>
        </kineticLaw>
      </reaction>
      <reaction id="R_GLUTRS" name="Glutamyl tRNA synthetase" reversible="false" fast="false">
        <notes>
          <html:p>SUBSYSTEM: none</html:p>
          <html:p>GENE ASSOCIATION: MG462</html:p>
        </notes>
        <listOfReactants>
          <speciesReference species="M_atp_c" stoichiometry="1"/>
          <speciesReference species="M_glu_L_c" stoichiometry="1"/>
          <speciesReference species="M_trnaglu_c" stoichiometry="1"/>
        </listOfReactants>
        <listOfProducts>
          <speciesReference species="M_amp_c" stoichiometry="1"/>
          <speciesReference species="M_ppi_c" stoichiometry="1"/>
          <speciesReference species="M_glutrna_c" stoichiometry="1"/>
        </listOfProducts>
        <kineticLaw>
          <math xmlns="http://www.w3.org/1998/Math/MathML">
            <ci> FLUX_VALUE </ci>
          </math>
          <listOfParameters>
            <parameter id="LOWER_BOUND" value="0"/>
            <parameter id="UPPER_BOUND" value="1000"/>
            <parameter id="OBJECTIVE_COEFFICIENT" value="0"/>
            <parameter id="FLUX_VALUE" value="0"/>
          </listOfParameters>
        </kineticLaw>
      </reaction>
      <reaction id="R_GLXAT" name="glutamyl tRNA Gln amidotransferase" reversible="true" fast="false">
        <notes>
          <html:p>SUBSYSTEM: none</html:p>
          <html:p>GENE ASSOCIATION: ( MG098  and  MG099  and  MG100 )</html:p>
        </notes>
        <listOfReactants>
          <speciesReference species="M_atp_c" stoichiometry="1"/>
          <speciesReference species="M_gln_L_c" stoichiometry="1"/>
          <speciesReference species="M_glutrna_c" stoichiometry="1"/>
        </listOfReactants>
        <listOfProducts>
          <speciesReference species="M_adp_c" stoichiometry="1"/>
          <speciesReference species="M_glu_L_c" stoichiometry="1"/>
          <speciesReference species="M_pi_c" stoichiometry="1"/>
          <speciesReference species="M_glntrna_c" stoichiometry="1"/>
        </listOfProducts>
        <kineticLaw>
          <math xmlns="http://www.w3.org/1998/Math/MathML">
            <ci> FLUX_VALUE </ci>
          </math>
          <listOfParameters>
            <parameter id="LOWER_BOUND" value="-1000"/>
            <parameter id="UPPER_BOUND" value="1000"/>
            <parameter id="OBJECTIVE_COEFFICIENT" value="0"/>
            <parameter id="FLUX_VALUE" value="0"/>
          </listOfParameters>
        </kineticLaw>
      </reaction>
      <reaction id="R_GLYC3Pabc" name="sn Glycerol 3 phosphate transport via ABC system" reversible="false" fast="false">
        <notes>
          <html:p>SUBSYSTEM: none</html:p>
          <html:p>GENE ASSOCIATION: ( MG187  and  MG188  and  MG189 )</html:p>
        </notes>
        <listOfReactants>
          <speciesReference species="M_atp_c" stoichiometry="1"/>
          <speciesReference species="M_h2o_c" stoichiometry="1"/>
          <speciesReference species="M_glyc3p_e" stoichiometry="1"/>
        </listOfReactants>
        <listOfProducts>
          <speciesReference species="M_adp_c" stoichiometry="1"/>
          <speciesReference species="M_h_c" stoichiometry="1"/>
          <speciesReference species="M_pi_c" stoichiometry="1"/>
          <speciesReference species="M_glyc3p_c" stoichiometry="1"/>
        </listOfProducts>
        <kineticLaw>
          <math xmlns="http://www.w3.org/1998/Math/MathML">
            <ci> FLUX_VALUE </ci>
          </math>
          <listOfParameters>
            <parameter id="LOWER_BOUND" value="0"/>
            <parameter id="UPPER_BOUND" value="1000"/>
            <parameter id="OBJECTIVE_COEFFICIENT" value="0"/>
            <parameter id="FLUX_VALUE" value="0"/>
          </listOfParameters>
        </kineticLaw>
      </reaction>
      <reaction id="R_GLYCt" name="glycerol transport" reversible="true" fast="false">
        <notes>
          <html:p>SUBSYSTEM: none</html:p>
          <html:p>GENE ASSOCIATION: MG033</html:p>
        </notes>
        <listOfReactants>
          <speciesReference species="M_glyc_c" stoichiometry="1"/>
        </listOfReactants>
        <listOfProducts>
          <speciesReference species="M_glyc_e" stoichiometry="1"/>
        </listOfProducts>
        <kineticLaw>
          <math xmlns="http://www.w3.org/1998/Math/MathML">
            <ci> FLUX_VALUE </ci>
          </math>
          <listOfParameters>
            <parameter id="LOWER_BOUND" value="-1000"/>
            <parameter id="UPPER_BOUND" value="1000"/>
            <parameter id="OBJECTIVE_COEFFICIENT" value="0"/>
            <parameter id="FLUX_VALUE" value="0"/>
          </listOfParameters>
        </kineticLaw>
      </reaction>
      <reaction id="R_GLYK" name="glycerol kinase" reversible="true" fast="false">
        <notes>
          <html:p>SUBSYSTEM: none</html:p>
          <html:p>GENE ASSOCIATION: MG038</html:p>
        </notes>
        <listOfReactants>
          <speciesReference species="M_atp_c" stoichiometry="1"/>
          <speciesReference species="M_glyc_c" stoichiometry="1"/>
        </listOfReactants>
        <listOfProducts>
          <speciesReference species="M_adp_c" stoichiometry="1"/>
          <speciesReference species="M_h_c" stoichiometry="1"/>
          <speciesReference species="M_glyc3p_c" stoichiometry="1"/>
        </listOfProducts>
        <kineticLaw>
          <math xmlns="http://www.w3.org/1998/Math/MathML">
            <ci> FLUX_VALUE </ci>
          </math>
          <listOfParameters>
            <parameter id="LOWER_BOUND" value="-1000"/>
            <parameter id="UPPER_BOUND" value="1000"/>
            <parameter id="OBJECTIVE_COEFFICIENT" value="0"/>
            <parameter id="FLUX_VALUE" value="0"/>
          </listOfParameters>
        </kineticLaw>
      </reaction>
      <reaction id="R_GLYTRS" name="Glycyl tRNA synthetase" reversible="false" fast="false">
        <notes>
          <html:p>SUBSYSTEM: none</html:p>
          <html:p>GENE ASSOCIATION: MG251</html:p>
        </notes>
        <listOfReactants>
          <speciesReference species="M_atp_c" stoichiometry="1"/>
          <speciesReference species="M_gly_c" stoichiometry="1"/>
          <speciesReference species="M_trnagly_c" stoichiometry="1"/>
        </listOfReactants>
        <listOfProducts>
          <speciesReference species="M_amp_c" stoichiometry="1"/>
          <speciesReference species="M_ppi_c" stoichiometry="1"/>
          <speciesReference species="M_glytrna_c" stoichiometry="1"/>
        </listOfProducts>
        <kineticLaw>
          <math xmlns="http://www.w3.org/1998/Math/MathML">
            <ci> FLUX_VALUE </ci>
          </math>
          <listOfParameters>
            <parameter id="LOWER_BOUND" value="0"/>
            <parameter id="UPPER_BOUND" value="1000"/>
            <parameter id="OBJECTIVE_COEFFICIENT" value="0"/>
            <parameter id="FLUX_VALUE" value="0"/>
          </listOfParameters>
        </kineticLaw>
      </reaction>
      <reaction id="R_GTPHs" name="GTP amine hydrolysis spontaneous" reversible="false" fast="false">
        <notes>
          <html:p>SUBSYSTEM: none</html:p>
          <html:p>GENE ASSOCIATION: s0001</html:p>
        </notes>
        <listOfReactants>
          <speciesReference species="M_h_c" stoichiometry="1"/>
          <speciesReference species="M_h2o_c" stoichiometry="1"/>
          <speciesReference species="M_gtp_c" stoichiometry="1"/>
        </listOfReactants>
        <listOfProducts>
          <speciesReference species="M_nh4_c" stoichiometry="1"/>
          <speciesReference species="M_xtp_c" stoichiometry="1"/>
        </listOfProducts>
        <kineticLaw>
          <math xmlns="http://www.w3.org/1998/Math/MathML">
            <ci> FLUX_VALUE </ci>
          </math>
          <listOfParameters>
            <parameter id="LOWER_BOUND" value="0"/>
            <parameter id="UPPER_BOUND" value="1000"/>
            <parameter id="OBJECTIVE_COEFFICIENT" value="0"/>
            <parameter id="FLUX_VALUE" value="0"/>
          </listOfParameters>
        </kineticLaw>
      </reaction>
      <reaction id="R_GTPt" name="Nucleoside transport GTP" reversible="false" fast="false">
        <notes>
          <html:p>SUBSYSTEM: none</html:p>
          <html:p>GENE ASSOCIATION: </html:p>
        </notes>
        <listOfReactants>
          <speciesReference species="M_gtp_e" stoichiometry="1"/>
        </listOfReactants>
        <listOfProducts>
          <speciesReference species="M_gtp_c" stoichiometry="1"/>
        </listOfProducts>
        <kineticLaw>
          <math xmlns="http://www.w3.org/1998/Math/MathML">
            <ci> FLUX_VALUE </ci>
          </math>
          <listOfParameters>
            <parameter id="LOWER_BOUND" value="0"/>
            <parameter id="UPPER_BOUND" value="1000"/>
            <parameter id="OBJECTIVE_COEFFICIENT" value="0"/>
            <parameter id="FLUX_VALUE" value="0"/>
          </listOfParameters>
        </kineticLaw>
      </reaction>
      <reaction id="R_GUAD" name="guanine deaminase" reversible="false" fast="false">
        <notes>
          <html:p>SUBSYSTEM: none</html:p>
          <html:p>GENE ASSOCIATION: </html:p>
        </notes>
        <listOfReactants>
          <speciesReference species="M_h_c" stoichiometry="1"/>
          <speciesReference species="M_h2o_c" stoichiometry="1"/>
          <speciesReference species="M_gua_c" stoichiometry="1"/>
        </listOfReactants>
        <listOfProducts>
          <speciesReference species="M_nh4_c" stoichiometry="1"/>
          <speciesReference species="M_xan_c" stoichiometry="1"/>
        </listOfProducts>
        <kineticLaw>
          <math xmlns="http://www.w3.org/1998/Math/MathML">
            <ci> FLUX_VALUE </ci>
          </math>
          <listOfParameters>
            <parameter id="LOWER_BOUND" value="0"/>
            <parameter id="UPPER_BOUND" value="1000"/>
            <parameter id="OBJECTIVE_COEFFICIENT" value="0"/>
            <parameter id="FLUX_VALUE" value="0"/>
          </listOfParameters>
        </kineticLaw>
      </reaction>
      <reaction id="R_GUAPRTr" name="guanine phosphoribosyltransferase" reversible="true" fast="false">
        <notes>
          <html:p>SUBSYSTEM: none</html:p>
          <html:p>GENE ASSOCIATION: MG458</html:p>
        </notes>
        <listOfReactants>
          <speciesReference species="M_prpp_c" stoichiometry="1"/>
          <speciesReference species="M_gua_c" stoichiometry="1"/>
        </listOfReactants>
        <listOfProducts>
          <speciesReference species="M_ppi_c" stoichiometry="1"/>
          <speciesReference species="M_gmp_c" stoichiometry="1"/>
        </listOfProducts>
        <kineticLaw>
          <math xmlns="http://www.w3.org/1998/Math/MathML">
            <ci> FLUX_VALUE </ci>
          </math>
          <listOfParameters>
            <parameter id="LOWER_BOUND" value="-1000"/>
            <parameter id="UPPER_BOUND" value="1000"/>
            <parameter id="OBJECTIVE_COEFFICIENT" value="0"/>
            <parameter id="FLUX_VALUE" value="0"/>
          </listOfParameters>
        </kineticLaw>
      </reaction>
      <reaction id="R_H2Ot5" name="H2O transport via diffusion" reversible="true" fast="false">
        <notes>
          <html:p>SUBSYSTEM: none</html:p>
          <html:p>GENE ASSOCIATION: s0001</html:p>
        </notes>
        <listOfReactants>
          <speciesReference species="M_h2o_e" stoichiometry="1"/>
        </listOfReactants>
        <listOfProducts>
          <speciesReference species="M_h2o_c" stoichiometry="1"/>
        </listOfProducts>
        <kineticLaw>
          <math xmlns="http://www.w3.org/1998/Math/MathML">
            <ci> FLUX_VALUE </ci>
          </math>
          <listOfParameters>
            <parameter id="LOWER_BOUND" value="-1000"/>
            <parameter id="UPPER_BOUND" value="1000"/>
            <parameter id="OBJECTIVE_COEFFICIENT" value="0"/>
            <parameter id="FLUX_VALUE" value="0"/>
          </listOfParameters>
        </kineticLaw>
      </reaction>
      <reaction id="R_HISt2" name="L histidine transport in via proton symport" reversible="false" fast="false">
        <notes>
          <html:p>SUBSYSTEM: none</html:p>
          <html:p>GENE ASSOCIATION: </html:p>
        </notes>
        <listOfReactants>
          <speciesReference species="M_h_e" stoichiometry="1"/>
          <speciesReference species="M_his_L_e" stoichiometry="1"/>
        </listOfReactants>
        <listOfProducts>
          <speciesReference species="M_h_c" stoichiometry="1"/>
          <speciesReference species="M_his_L_c" stoichiometry="1"/>
        </listOfProducts>
        <kineticLaw>
          <math xmlns="http://www.w3.org/1998/Math/MathML">
            <ci> FLUX_VALUE </ci>
          </math>
          <listOfParameters>
            <parameter id="LOWER_BOUND" value="0"/>
            <parameter id="UPPER_BOUND" value="1000"/>
            <parameter id="OBJECTIVE_COEFFICIENT" value="0"/>
            <parameter id="FLUX_VALUE" value="0"/>
          </listOfParameters>
        </kineticLaw>
      </reaction>
      <reaction id="R_HISTRS" name="Histidyl tRNA synthetase" reversible="false" fast="false">
        <notes>
          <html:p>SUBSYSTEM: none</html:p>
          <html:p>GENE ASSOCIATION: MG035</html:p>
        </notes>
        <listOfReactants>
          <speciesReference species="M_atp_c" stoichiometry="1"/>
          <speciesReference species="M_his_L_c" stoichiometry="1"/>
          <speciesReference species="M_trnahis_c" stoichiometry="1"/>
        </listOfReactants>
        <listOfProducts>
          <speciesReference species="M_amp_c" stoichiometry="1"/>
          <speciesReference species="M_ppi_c" stoichiometry="1"/>
          <speciesReference species="M_histrna_c" stoichiometry="1"/>
        </listOfProducts>
        <kineticLaw>
          <math xmlns="http://www.w3.org/1998/Math/MathML">
            <ci> FLUX_VALUE </ci>
          </math>
          <listOfParameters>
            <parameter id="LOWER_BOUND" value="0"/>
            <parameter id="UPPER_BOUND" value="1000"/>
            <parameter id="OBJECTIVE_COEFFICIENT" value="0"/>
            <parameter id="FLUX_VALUE" value="0"/>
          </listOfParameters>
        </kineticLaw>
      </reaction>
      <reaction id="R_HXPRTr" name="hypoxanthine phosphoribosyltransferase Hypoxanthine" reversible="true" fast="false">
        <notes>
          <html:p>SUBSYSTEM: none</html:p>
          <html:p>GENE ASSOCIATION: MG458</html:p>
        </notes>
        <listOfReactants>
          <speciesReference species="M_prpp_c" stoichiometry="1"/>
          <speciesReference species="M_hxan_c" stoichiometry="1"/>
        </listOfReactants>
        <listOfProducts>
          <speciesReference species="M_ppi_c" stoichiometry="1"/>
          <speciesReference species="M_imp_c" stoichiometry="1"/>
        </listOfProducts>
        <kineticLaw>
          <math xmlns="http://www.w3.org/1998/Math/MathML">
            <ci> FLUX_VALUE </ci>
          </math>
          <listOfParameters>
            <parameter id="LOWER_BOUND" value="-1000"/>
            <parameter id="UPPER_BOUND" value="1000"/>
            <parameter id="OBJECTIVE_COEFFICIENT" value="0"/>
            <parameter id="FLUX_VALUE" value="0"/>
          </listOfParameters>
        </kineticLaw>
      </reaction>
      <reaction id="R_ILEt2" name="L isoleucine transport in via proton symport" reversible="false" fast="false">
        <notes>
          <html:p>SUBSYSTEM: none</html:p>
          <html:p>GENE ASSOCIATION: </html:p>
        </notes>
        <listOfReactants>
          <speciesReference species="M_h_e" stoichiometry="1"/>
          <speciesReference species="M_ile_L_e" stoichiometry="1"/>
        </listOfReactants>
        <listOfProducts>
          <speciesReference species="M_h_c" stoichiometry="1"/>
          <speciesReference species="M_ile_L_c" stoichiometry="1"/>
        </listOfProducts>
        <kineticLaw>
          <math xmlns="http://www.w3.org/1998/Math/MathML">
            <ci> FLUX_VALUE </ci>
          </math>
          <listOfParameters>
            <parameter id="LOWER_BOUND" value="0"/>
            <parameter id="UPPER_BOUND" value="1000"/>
            <parameter id="OBJECTIVE_COEFFICIENT" value="0"/>
            <parameter id="FLUX_VALUE" value="0"/>
          </listOfParameters>
        </kineticLaw>
      </reaction>
      <reaction id="R_ILETRS" name="Isoleucyl tRNA synthetase" reversible="false" fast="false">
        <notes>
          <html:p>SUBSYSTEM: none</html:p>
          <html:p>GENE ASSOCIATION: MG345</html:p>
        </notes>
        <listOfReactants>
          <speciesReference species="M_atp_c" stoichiometry="1"/>
          <speciesReference species="M_ile_L_c" stoichiometry="1"/>
          <speciesReference species="M_trnaile_c" stoichiometry="1"/>
        </listOfReactants>
        <listOfProducts>
          <speciesReference species="M_amp_c" stoichiometry="1"/>
          <speciesReference species="M_ppi_c" stoichiometry="1"/>
          <speciesReference species="M_iletrna_c" stoichiometry="1"/>
        </listOfProducts>
        <kineticLaw>
          <math xmlns="http://www.w3.org/1998/Math/MathML">
            <ci> FLUX_VALUE </ci>
          </math>
          <listOfParameters>
            <parameter id="LOWER_BOUND" value="0"/>
            <parameter id="UPPER_BOUND" value="1000"/>
            <parameter id="OBJECTIVE_COEFFICIENT" value="0"/>
            <parameter id="FLUX_VALUE" value="0"/>
          </listOfParameters>
        </kineticLaw>
      </reaction>
      <reaction id="R_INS2D" name="inositol 2 dehydrogenase" reversible="false" fast="false">
        <notes>
          <html:p>SUBSYSTEM: none</html:p>
          <html:p>GENE ASSOCIATION: </html:p>
        </notes>
        <listOfReactants>
          <speciesReference species="M_nad_c" stoichiometry="1"/>
          <speciesReference species="M_inost_c" stoichiometry="1"/>
        </listOfReactants>
        <listOfProducts>
          <speciesReference species="M_h_c" stoichiometry="1"/>
          <speciesReference species="M_nadh_c" stoichiometry="1"/>
          <speciesReference species="M_2ins_c" stoichiometry="1"/>
        </listOfProducts>
        <kineticLaw>
          <math xmlns="http://www.w3.org/1998/Math/MathML">
            <ci> FLUX_VALUE </ci>
          </math>
          <listOfParameters>
            <parameter id="LOWER_BOUND" value="0"/>
            <parameter id="UPPER_BOUND" value="1000"/>
            <parameter id="OBJECTIVE_COEFFICIENT" value="0"/>
            <parameter id="FLUX_VALUE" value="0"/>
          </listOfParameters>
        </kineticLaw>
      </reaction>
      <reaction id="R_INSCR" name="inositol catabolic reactions lumped" reversible="false" fast="false">
        <notes>
          <html:p>SUBSYSTEM: none</html:p>
          <html:p>GENE ASSOCIATION: MG023</html:p>
        </notes>
        <listOfReactants>
          <speciesReference species="M_atp_c" stoichiometry="1"/>
          <speciesReference species="M_2ins_c" stoichiometry="1"/>
        </listOfReactants>
        <listOfProducts>
          <speciesReference species="M_adp_c" stoichiometry="1"/>
          <speciesReference species="M_h_c" stoichiometry="2"/>
          <speciesReference species="M_dhap_c" stoichiometry="1"/>
          <speciesReference species="M_msa_c" stoichiometry="1"/>
        </listOfProducts>
        <kineticLaw>
          <math xmlns="http://www.w3.org/1998/Math/MathML">
            <ci> FLUX_VALUE </ci>
          </math>
          <listOfParameters>
            <parameter id="LOWER_BOUND" value="0"/>
            <parameter id="UPPER_BOUND" value="1000"/>
            <parameter id="OBJECTIVE_COEFFICIENT" value="0"/>
            <parameter id="FLUX_VALUE" value="0"/>
          </listOfParameters>
        </kineticLaw>
      </reaction>
      <reaction id="R_INSK" name="inosine kinase" reversible="true" fast="false">
        <notes>
          <html:p>SUBSYSTEM: none</html:p>
          <html:p>GENE ASSOCIATION: </html:p>
        </notes>
        <listOfReactants>
          <speciesReference species="M_atp_c" stoichiometry="1"/>
          <speciesReference species="M_ins_c" stoichiometry="1"/>
        </listOfReactants>
        <listOfProducts>
          <speciesReference species="M_adp_c" stoichiometry="1"/>
          <speciesReference species="M_h_c" stoichiometry="1"/>
          <speciesReference species="M_imp_c" stoichiometry="1"/>
        </listOfProducts>
        <kineticLaw>
          <math xmlns="http://www.w3.org/1998/Math/MathML">
            <ci> FLUX_VALUE </ci>
          </math>
          <listOfParameters>
            <parameter id="LOWER_BOUND" value="-1000"/>
            <parameter id="UPPER_BOUND" value="1000"/>
            <parameter id="OBJECTIVE_COEFFICIENT" value="0"/>
            <parameter id="FLUX_VALUE" value="0"/>
          </listOfParameters>
        </kineticLaw>
      </reaction>
      <reaction id="R_Kt2i" name="potassium irreversible transport via proton symporter" reversible="false" fast="false">
        <notes>
          <html:p>SUBSYSTEM: none</html:p>
          <html:p>GENE ASSOCIATION: MG323</html:p>
        </notes>
        <listOfReactants>
          <speciesReference species="M_h_e" stoichiometry="1"/>
          <speciesReference species="M_k_e" stoichiometry="1"/>
        </listOfReactants>
        <listOfProducts>
          <speciesReference species="M_h_c" stoichiometry="1"/>
          <speciesReference species="M_k_c" stoichiometry="1"/>
        </listOfProducts>
        <kineticLaw>
          <math xmlns="http://www.w3.org/1998/Math/MathML">
            <ci> FLUX_VALUE </ci>
          </math>
          <listOfParameters>
            <parameter id="LOWER_BOUND" value="0"/>
            <parameter id="UPPER_BOUND" value="1000"/>
            <parameter id="OBJECTIVE_COEFFICIENT" value="0"/>
            <parameter id="FLUX_VALUE" value="0"/>
          </listOfParameters>
        </kineticLaw>
      </reaction>
      <reaction id="R_LDH_L" name="L lactate dehydrogenase" reversible="true" fast="false">
        <notes>
          <html:p>SUBSYSTEM: none</html:p>
          <html:p>GENE ASSOCIATION: MG460</html:p>
        </notes>
        <listOfReactants>
          <speciesReference species="M_nad_c" stoichiometry="1"/>
          <speciesReference species="M_lac_L_c" stoichiometry="1"/>
        </listOfReactants>
        <listOfProducts>
          <speciesReference species="M_pyr_c" stoichiometry="1"/>
          <speciesReference species="M_h_c" stoichiometry="1"/>
          <speciesReference species="M_nadh_c" stoichiometry="1"/>
        </listOfProducts>
        <kineticLaw>
          <math xmlns="http://www.w3.org/1998/Math/MathML">
            <ci> FLUX_VALUE </ci>
          </math>
          <listOfParameters>
            <parameter id="LOWER_BOUND" value="-1000"/>
            <parameter id="UPPER_BOUND" value="1000"/>
            <parameter id="OBJECTIVE_COEFFICIENT" value="0"/>
            <parameter id="FLUX_VALUE" value="0"/>
          </listOfParameters>
        </kineticLaw>
      </reaction>
      <reaction id="R_LEUt6" name="L leucine transport in/out via proton symport" reversible="true" fast="false">
        <notes>
          <html:p>SUBSYSTEM: none</html:p>
          <html:p>GENE ASSOCIATION: </html:p>
        </notes>
        <listOfReactants>
          <speciesReference species="M_h_e" stoichiometry="1"/>
          <speciesReference species="M_leu_L_e" stoichiometry="1"/>
        </listOfReactants>
        <listOfProducts>
          <speciesReference species="M_h_c" stoichiometry="1"/>
          <speciesReference species="M_leu_L_c" stoichiometry="1"/>
        </listOfProducts>
        <kineticLaw>
          <math xmlns="http://www.w3.org/1998/Math/MathML">
            <ci> FLUX_VALUE </ci>
          </math>
          <listOfParameters>
            <parameter id="LOWER_BOUND" value="-1000"/>
            <parameter id="UPPER_BOUND" value="1000"/>
            <parameter id="OBJECTIVE_COEFFICIENT" value="0"/>
            <parameter id="FLUX_VALUE" value="0"/>
          </listOfParameters>
        </kineticLaw>
      </reaction>
      <reaction id="R_LEUTRS" name="Leucyl tRNA synthetase" reversible="false" fast="false">
        <notes>
          <html:p>SUBSYSTEM: none</html:p>
          <html:p>GENE ASSOCIATION: MG266</html:p>
        </notes>
        <listOfReactants>
          <speciesReference species="M_atp_c" stoichiometry="1"/>
          <speciesReference species="M_leu_L_c" stoichiometry="1"/>
          <speciesReference species="M_trnaleu_c" stoichiometry="1"/>
        </listOfReactants>
        <listOfProducts>
          <speciesReference species="M_amp_c" stoichiometry="1"/>
          <speciesReference species="M_ppi_c" stoichiometry="1"/>
          <speciesReference species="M_leutrna_c" stoichiometry="1"/>
        </listOfProducts>
        <kineticLaw>
          <math xmlns="http://www.w3.org/1998/Math/MathML">
            <ci> FLUX_VALUE </ci>
          </math>
          <listOfParameters>
            <parameter id="LOWER_BOUND" value="0"/>
            <parameter id="UPPER_BOUND" value="1000"/>
            <parameter id="OBJECTIVE_COEFFICIENT" value="0"/>
            <parameter id="FLUX_VALUE" value="0"/>
          </listOfParameters>
        </kineticLaw>
      </reaction>
      <reaction id="R_L_LACt2" name="L lactate reversible transport via proton symport" reversible="true" fast="false">
        <notes>
          <html:p>SUBSYSTEM: none</html:p>
          <html:p>GENE ASSOCIATION: </html:p>
        </notes>
        <listOfReactants>
          <speciesReference species="M_h_e" stoichiometry="1"/>
          <speciesReference species="M_lac_L_e" stoichiometry="1"/>
        </listOfReactants>
        <listOfProducts>
          <speciesReference species="M_h_c" stoichiometry="1"/>
          <speciesReference species="M_lac_L_c" stoichiometry="1"/>
        </listOfProducts>
        <kineticLaw>
          <math xmlns="http://www.w3.org/1998/Math/MathML">
            <ci> FLUX_VALUE </ci>
          </math>
          <listOfParameters>
            <parameter id="LOWER_BOUND" value="-1000"/>
            <parameter id="UPPER_BOUND" value="1000"/>
            <parameter id="OBJECTIVE_COEFFICIENT" value="0"/>
            <parameter id="FLUX_VALUE" value="0"/>
          </listOfParameters>
        </kineticLaw>
      </reaction>
      <reaction id="R_LYSt3" name="L lysine transport out via proton antiport" reversible="true" fast="false">
        <notes>
          <html:p>SUBSYSTEM: none</html:p>
          <html:p>GENE ASSOCIATION: </html:p>
        </notes>
        <listOfReactants>
          <speciesReference species="M_h_e" stoichiometry="1"/>
          <speciesReference species="M_lys_L_c" stoichiometry="1"/>
        </listOfReactants>
        <listOfProducts>
          <speciesReference species="M_h_c" stoichiometry="1"/>
          <speciesReference species="M_lys_L_e" stoichiometry="1"/>
        </listOfProducts>
        <kineticLaw>
          <math xmlns="http://www.w3.org/1998/Math/MathML">
            <ci> FLUX_VALUE </ci>
          </math>
          <listOfParameters>
            <parameter id="LOWER_BOUND" value="-1000"/>
            <parameter id="UPPER_BOUND" value="1000"/>
            <parameter id="OBJECTIVE_COEFFICIENT" value="0"/>
            <parameter id="FLUX_VALUE" value="0"/>
          </listOfParameters>
        </kineticLaw>
      </reaction>
      <reaction id="R_LYSTRS" name="Lysyl tRNA synthetase" reversible="false" fast="false">
        <notes>
          <html:p>SUBSYSTEM: none</html:p>
          <html:p>GENE ASSOCIATION: MG136</html:p>
        </notes>
        <listOfReactants>
          <speciesReference species="M_atp_c" stoichiometry="1"/>
          <speciesReference species="M_lys_L_c" stoichiometry="1"/>
          <speciesReference species="M_trnalys_c" stoichiometry="1"/>
        </listOfReactants>
        <listOfProducts>
          <speciesReference species="M_amp_c" stoichiometry="1"/>
          <speciesReference species="M_ppi_c" stoichiometry="1"/>
          <speciesReference species="M_lystrna_c" stoichiometry="1"/>
        </listOfProducts>
        <kineticLaw>
          <math xmlns="http://www.w3.org/1998/Math/MathML">
            <ci> FLUX_VALUE </ci>
          </math>
          <listOfParameters>
            <parameter id="LOWER_BOUND" value="0"/>
            <parameter id="UPPER_BOUND" value="1000"/>
            <parameter id="OBJECTIVE_COEFFICIENT" value="0"/>
            <parameter id="FLUX_VALUE" value="0"/>
          </listOfParameters>
        </kineticLaw>
      </reaction>
      <reaction id="R_MALTpts" name="maltose transport via PEP Pyr PTS" reversible="false" fast="false">
        <notes>
          <html:p>SUBSYSTEM: none</html:p>
          <html:p>GENE ASSOCIATION: ( MG041  and  MG429 )</html:p>
        </notes>
        <listOfReactants>
          <speciesReference species="M_pep_c" stoichiometry="1"/>
          <speciesReference species="M_malt_e" stoichiometry="1"/>
        </listOfReactants>
        <listOfProducts>
          <speciesReference species="M_pyr_c" stoichiometry="1"/>
          <speciesReference species="M_malt6p_c" stoichiometry="1"/>
        </listOfProducts>
        <kineticLaw>
          <math xmlns="http://www.w3.org/1998/Math/MathML">
            <ci> FLUX_VALUE </ci>
          </math>
          <listOfParameters>
            <parameter id="LOWER_BOUND" value="0"/>
            <parameter id="UPPER_BOUND" value="1000"/>
            <parameter id="OBJECTIVE_COEFFICIENT" value="0"/>
            <parameter id="FLUX_VALUE" value="0"/>
          </listOfParameters>
        </kineticLaw>
      </reaction>
      <reaction id="R_MANpts" name="D mannose transport via PEP Pyr PTS" reversible="false" fast="false">
        <notes>
          <html:p>SUBSYSTEM: none</html:p>
          <html:p>GENE ASSOCIATION: ( MG041  and  MG429 )</html:p>
        </notes>
        <listOfReactants>
          <speciesReference species="M_pep_c" stoichiometry="1"/>
          <speciesReference species="M_man_e" stoichiometry="1"/>
        </listOfReactants>
        <listOfProducts>
          <speciesReference species="M_pyr_c" stoichiometry="1"/>
          <speciesReference species="M_man6p_c" stoichiometry="1"/>
        </listOfProducts>
        <kineticLaw>
          <math xmlns="http://www.w3.org/1998/Math/MathML">
            <ci> FLUX_VALUE </ci>
          </math>
          <listOfParameters>
            <parameter id="LOWER_BOUND" value="0"/>
            <parameter id="UPPER_BOUND" value="1000"/>
            <parameter id="OBJECTIVE_COEFFICIENT" value="0"/>
            <parameter id="FLUX_VALUE" value="0"/>
          </listOfParameters>
        </kineticLaw>
      </reaction>
      <reaction id="R_METAT" name="methionine adenosyltransferase" reversible="false" fast="false">
        <notes>
          <html:p>SUBSYSTEM: none</html:p>
          <html:p>GENE ASSOCIATION: MG047</html:p>
        </notes>
        <listOfReactants>
          <speciesReference species="M_atp_c" stoichiometry="1"/>
          <speciesReference species="M_h2o_c" stoichiometry="1"/>
          <speciesReference species="M_met_L_c" stoichiometry="1"/>
        </listOfReactants>
        <listOfProducts>
          <speciesReference species="M_ppi_c" stoichiometry="1"/>
          <speciesReference species="M_pi_c" stoichiometry="1"/>
          <speciesReference species="M_amet_c" stoichiometry="1"/>
        </listOfProducts>
        <kineticLaw>
          <math xmlns="http://www.w3.org/1998/Math/MathML">
            <ci> FLUX_VALUE </ci>
          </math>
          <listOfParameters>
            <parameter id="LOWER_BOUND" value="0"/>
            <parameter id="UPPER_BOUND" value="1000"/>
            <parameter id="OBJECTIVE_COEFFICIENT" value="0"/>
            <parameter id="FLUX_VALUE" value="0"/>
          </listOfParameters>
        </kineticLaw>
      </reaction>
      <reaction id="R_METSR_R1" name="L methionine R oxide reductase trdrd" reversible="false" fast="false">
        <notes>
          <html:p>SUBSYSTEM: none</html:p>
          <html:p>GENE ASSOCIATION: MG448</html:p>
        </notes>
        <listOfReactants>
          <speciesReference species="M_metox_R_c" stoichiometry="1"/>
          <speciesReference species="M_trdrd_c" stoichiometry="1"/>
        </listOfReactants>
        <listOfProducts>
          <speciesReference species="M_h2o_c" stoichiometry="1"/>
          <speciesReference species="M_met_L_c" stoichiometry="1"/>
          <speciesReference species="M_trdox_c" stoichiometry="1"/>
        </listOfProducts>
        <kineticLaw>
          <math xmlns="http://www.w3.org/1998/Math/MathML">
            <ci> FLUX_VALUE </ci>
          </math>
          <listOfParameters>
            <parameter id="LOWER_BOUND" value="0"/>
            <parameter id="UPPER_BOUND" value="1000"/>
            <parameter id="OBJECTIVE_COEFFICIENT" value="0"/>
            <parameter id="FLUX_VALUE" value="0"/>
          </listOfParameters>
        </kineticLaw>
      </reaction>
      <reaction id="R_METSR_R2" name="L methionine R oxide H2O2" reversible="false" fast="false">
        <notes>
          <html:p>SUBSYSTEM: none</html:p>
          <html:p>GENE ASSOCIATION: MG448</html:p>
        </notes>
        <listOfReactants>
          <speciesReference species="M_met_L_c" stoichiometry="1"/>
          <speciesReference species="M_h2o2_c" stoichiometry="1"/>
        </listOfReactants>
        <listOfProducts>
          <speciesReference species="M_h2o_c" stoichiometry="1"/>
          <speciesReference species="M_metox_R_c" stoichiometry="1"/>
        </listOfProducts>
        <kineticLaw>
          <math xmlns="http://www.w3.org/1998/Math/MathML">
            <ci> FLUX_VALUE </ci>
          </math>
          <listOfParameters>
            <parameter id="LOWER_BOUND" value="0"/>
            <parameter id="UPPER_BOUND" value="1000"/>
            <parameter id="OBJECTIVE_COEFFICIENT" value="0"/>
            <parameter id="FLUX_VALUE" value="0"/>
          </listOfParameters>
        </kineticLaw>
      </reaction>
      <reaction id="R_METSR_S1" name="L methionine S oxide reductase trdrd" reversible="false" fast="false">
        <notes>
          <html:p>SUBSYSTEM: none</html:p>
          <html:p>GENE ASSOCIATION: MG408</html:p>
        </notes>
        <listOfReactants>
          <speciesReference species="M_trdrd_c" stoichiometry="1"/>
          <speciesReference species="M_metox_c" stoichiometry="1"/>
        </listOfReactants>
        <listOfProducts>
          <speciesReference species="M_h2o_c" stoichiometry="1"/>
          <speciesReference species="M_met_L_c" stoichiometry="1"/>
          <speciesReference species="M_trdox_c" stoichiometry="1"/>
        </listOfProducts>
        <kineticLaw>
          <math xmlns="http://www.w3.org/1998/Math/MathML">
            <ci> FLUX_VALUE </ci>
          </math>
          <listOfParameters>
            <parameter id="LOWER_BOUND" value="0"/>
            <parameter id="UPPER_BOUND" value="1000"/>
            <parameter id="OBJECTIVE_COEFFICIENT" value="0"/>
            <parameter id="FLUX_VALUE" value="0"/>
          </listOfParameters>
        </kineticLaw>
      </reaction>
      <reaction id="R_METSR_S2" name="L methionine S oxide reductase H2O2" reversible="false" fast="false">
        <notes>
          <html:p>SUBSYSTEM: none</html:p>
          <html:p>GENE ASSOCIATION: MG408</html:p>
        </notes>
        <listOfReactants>
          <speciesReference species="M_met_L_c" stoichiometry="1"/>
          <speciesReference species="M_h2o2_c" stoichiometry="1"/>
        </listOfReactants>
        <listOfProducts>
          <speciesReference species="M_h2o_c" stoichiometry="1"/>
          <speciesReference species="M_metox_c" stoichiometry="1"/>
        </listOfProducts>
        <kineticLaw>
          <math xmlns="http://www.w3.org/1998/Math/MathML">
            <ci> FLUX_VALUE </ci>
          </math>
          <listOfParameters>
            <parameter id="LOWER_BOUND" value="0"/>
            <parameter id="UPPER_BOUND" value="1000"/>
            <parameter id="OBJECTIVE_COEFFICIENT" value="0"/>
            <parameter id="FLUX_VALUE" value="0"/>
          </listOfParameters>
        </kineticLaw>
      </reaction>
      <reaction id="R_METt6" name="L methionine transport in/out via proton symport" reversible="true" fast="false">
        <notes>
          <html:p>SUBSYSTEM: none</html:p>
          <html:p>GENE ASSOCIATION: </html:p>
        </notes>
        <listOfReactants>
          <speciesReference species="M_h_e" stoichiometry="1"/>
          <speciesReference species="M_met_L_e" stoichiometry="1"/>
        </listOfReactants>
        <listOfProducts>
          <speciesReference species="M_h_c" stoichiometry="1"/>
          <speciesReference species="M_met_L_c" stoichiometry="1"/>
        </listOfProducts>
        <kineticLaw>
          <math xmlns="http://www.w3.org/1998/Math/MathML">
            <ci> FLUX_VALUE </ci>
          </math>
          <listOfParameters>
            <parameter id="LOWER_BOUND" value="-1000"/>
            <parameter id="UPPER_BOUND" value="1000"/>
            <parameter id="OBJECTIVE_COEFFICIENT" value="0"/>
            <parameter id="FLUX_VALUE" value="0"/>
          </listOfParameters>
        </kineticLaw>
      </reaction>
      <reaction id="R_METTRS" name="Methionyl tRNA synthetase" reversible="false" fast="false">
        <notes>
          <html:p>SUBSYSTEM: none</html:p>
          <html:p>GENE ASSOCIATION: MG021</html:p>
        </notes>
        <listOfReactants>
          <speciesReference species="M_atp_c" stoichiometry="1"/>
          <speciesReference species="M_met_L_c" stoichiometry="1"/>
          <speciesReference species="M_trnamet_c" stoichiometry="1"/>
        </listOfReactants>
        <listOfProducts>
          <speciesReference species="M_amp_c" stoichiometry="1"/>
          <speciesReference species="M_ppi_c" stoichiometry="1"/>
          <speciesReference species="M_mettrna_c" stoichiometry="1"/>
        </listOfProducts>
        <kineticLaw>
          <math xmlns="http://www.w3.org/1998/Math/MathML">
            <ci> FLUX_VALUE </ci>
          </math>
          <listOfParameters>
            <parameter id="LOWER_BOUND" value="0"/>
            <parameter id="UPPER_BOUND" value="1000"/>
            <parameter id="OBJECTIVE_COEFFICIENT" value="0"/>
            <parameter id="FLUX_VALUE" value="0"/>
          </listOfParameters>
        </kineticLaw>
      </reaction>
      <reaction id="R_MG2abc" name="Magnesium transport" reversible="false" fast="false">
        <notes>
          <html:p>SUBSYSTEM: none</html:p>
          <html:p>GENE ASSOCIATION: </html:p>
        </notes>
        <listOfReactants>
          <speciesReference species="M_atp_c" stoichiometry="1"/>
          <speciesReference species="M_h2o_c" stoichiometry="1"/>
          <speciesReference species="M_mg2_e" stoichiometry="1"/>
        </listOfReactants>
        <listOfProducts>
          <speciesReference species="M_adp_c" stoichiometry="1"/>
          <speciesReference species="M_h_c" stoichiometry="1"/>
          <speciesReference species="M_pi_c" stoichiometry="1"/>
          <speciesReference species="M_mg2_c" stoichiometry="1"/>
        </listOfProducts>
        <kineticLaw>
          <math xmlns="http://www.w3.org/1998/Math/MathML">
            <ci> FLUX_VALUE </ci>
          </math>
          <listOfParameters>
            <parameter id="LOWER_BOUND" value="0"/>
            <parameter id="UPPER_BOUND" value="1000"/>
            <parameter id="OBJECTIVE_COEFFICIENT" value="0"/>
            <parameter id="FLUX_VALUE" value="0"/>
          </listOfParameters>
        </kineticLaw>
      </reaction>
      <reaction id="R_MLN7t" name="Menaquinone transport" reversible="false" fast="false">
        <notes>
          <html:p>SUBSYSTEM: none</html:p>
          <html:p>GENE ASSOCIATION: </html:p>
        </notes>
        <listOfReactants>
          <speciesReference species="M_mqn7_e" stoichiometry="1"/>
        </listOfReactants>
        <listOfProducts>
          <speciesReference species="M_mqn7_c" stoichiometry="1"/>
        </listOfProducts>
        <kineticLaw>
          <math xmlns="http://www.w3.org/1998/Math/MathML">
            <ci> FLUX_VALUE </ci>
          </math>
          <listOfParameters>
            <parameter id="LOWER_BOUND" value="0"/>
            <parameter id="UPPER_BOUND" value="1000"/>
            <parameter id="OBJECTIVE_COEFFICIENT" value="0"/>
            <parameter id="FLUX_VALUE" value="0"/>
          </listOfParameters>
        </kineticLaw>
      </reaction>
      <reaction id="R_MMSAD3" name="methylmalonate semialdehyde dehydrogenase malonic semialdehyde" reversible="false" fast="false">
        <notes>
          <html:p>SUBSYSTEM: none</html:p>
          <html:p>GENE ASSOCIATION: </html:p>
        </notes>
        <listOfReactants>
          <speciesReference species="M_coa_c" stoichiometry="1"/>
          <speciesReference species="M_nad_c" stoichiometry="1"/>
          <speciesReference species="M_msa_c" stoichiometry="1"/>
        </listOfReactants>
        <listOfProducts>
          <speciesReference species="M_co2_c" stoichiometry="1"/>
          <speciesReference species="M_nadh_c" stoichiometry="1"/>
          <speciesReference species="M_accoa_c" stoichiometry="1"/>
        </listOfProducts>
        <kineticLaw>
          <math xmlns="http://www.w3.org/1998/Math/MathML">
            <ci> FLUX_VALUE </ci>
          </math>
          <listOfParameters>
            <parameter id="LOWER_BOUND" value="0"/>
            <parameter id="UPPER_BOUND" value="1000"/>
            <parameter id="OBJECTIVE_COEFFICIENT" value="0"/>
            <parameter id="FLUX_VALUE" value="0"/>
          </listOfParameters>
        </kineticLaw>
      </reaction>
      <reaction id="R_MNabc" name="manganese transport via ABC system" reversible="false" fast="false">
        <notes>
          <html:p>SUBSYSTEM: none</html:p>
          <html:p>GENE ASSOCIATION: </html:p>
        </notes>
        <listOfReactants>
          <speciesReference species="M_atp_c" stoichiometry="1"/>
          <speciesReference species="M_h2o_c" stoichiometry="1"/>
          <speciesReference species="M_mn2_e" stoichiometry="1"/>
        </listOfReactants>
        <listOfProducts>
          <speciesReference species="M_adp_c" stoichiometry="1"/>
          <speciesReference species="M_h_c" stoichiometry="1"/>
          <speciesReference species="M_pi_c" stoichiometry="1"/>
          <speciesReference species="M_mn2_c" stoichiometry="1"/>
        </listOfProducts>
        <kineticLaw>
          <math xmlns="http://www.w3.org/1998/Math/MathML">
            <ci> FLUX_VALUE </ci>
          </math>
          <listOfParameters>
            <parameter id="LOWER_BOUND" value="0"/>
            <parameter id="UPPER_BOUND" value="1000"/>
            <parameter id="OBJECTIVE_COEFFICIENT" value="0"/>
            <parameter id="FLUX_VALUE" value="0"/>
          </listOfParameters>
        </kineticLaw>
      </reaction>
      <reaction id="R_MNLpts" name="mannitol transport via PEP Pyr PTS" reversible="false" fast="false">
        <notes>
          <html:p>SUBSYSTEM: none</html:p>
          <html:p>GENE ASSOCIATION: ( MG041  and  MG429 )</html:p>
        </notes>
        <listOfReactants>
          <speciesReference species="M_pep_c" stoichiometry="1"/>
          <speciesReference species="M_mnl_e" stoichiometry="1"/>
        </listOfReactants>
        <listOfProducts>
          <speciesReference species="M_pyr_c" stoichiometry="1"/>
          <speciesReference species="M_mnl1p_c" stoichiometry="1"/>
        </listOfProducts>
        <kineticLaw>
          <math xmlns="http://www.w3.org/1998/Math/MathML">
            <ci> FLUX_VALUE </ci>
          </math>
          <listOfParameters>
            <parameter id="LOWER_BOUND" value="0"/>
            <parameter id="UPPER_BOUND" value="1000"/>
            <parameter id="OBJECTIVE_COEFFICIENT" value="0"/>
            <parameter id="FLUX_VALUE" value="0"/>
          </listOfParameters>
        </kineticLaw>
      </reaction>
      <reaction id="R_MOBDabc" name="molybdate transport via ABC system" reversible="false" fast="false">
        <notes>
          <html:p>SUBSYSTEM: none</html:p>
          <html:p>GENE ASSOCIATION: </html:p>
        </notes>
        <listOfReactants>
          <speciesReference species="M_atp_c" stoichiometry="1"/>
          <speciesReference species="M_h2o_c" stoichiometry="1"/>
          <speciesReference species="M_mobd_e" stoichiometry="1"/>
        </listOfReactants>
        <listOfProducts>
          <speciesReference species="M_adp_c" stoichiometry="1"/>
          <speciesReference species="M_h_c" stoichiometry="1"/>
          <speciesReference species="M_pi_c" stoichiometry="1"/>
          <speciesReference species="M_mobd_c" stoichiometry="1"/>
        </listOfProducts>
        <kineticLaw>
          <math xmlns="http://www.w3.org/1998/Math/MathML">
            <ci> FLUX_VALUE </ci>
          </math>
          <listOfParameters>
            <parameter id="LOWER_BOUND" value="0"/>
            <parameter id="UPPER_BOUND" value="1000"/>
            <parameter id="OBJECTIVE_COEFFICIENT" value="0"/>
            <parameter id="FLUX_VALUE" value="0"/>
          </listOfParameters>
        </kineticLaw>
      </reaction>
      <reaction id="R_MTHFC" name="methenyltetrahydrofolate cyclohydrolase" reversible="true" fast="false">
        <notes>
          <html:p>SUBSYSTEM: none</html:p>
          <html:p>GENE ASSOCIATION: MG013</html:p>
        </notes>
        <listOfReactants>
          <speciesReference species="M_h2o_c" stoichiometry="1"/>
          <speciesReference species="M_methf_c" stoichiometry="1"/>
        </listOfReactants>
        <listOfProducts>
          <speciesReference species="M_h_c" stoichiometry="1"/>
          <speciesReference species="M_10fthf_c" stoichiometry="1"/>
        </listOfProducts>
        <kineticLaw>
          <math xmlns="http://www.w3.org/1998/Math/MathML">
            <ci> FLUX_VALUE </ci>
          </math>
          <listOfParameters>
            <parameter id="LOWER_BOUND" value="-1000"/>
            <parameter id="UPPER_BOUND" value="1000"/>
            <parameter id="OBJECTIVE_COEFFICIENT" value="0"/>
            <parameter id="FLUX_VALUE" value="0"/>
          </listOfParameters>
        </kineticLaw>
      </reaction>
      <reaction id="R_MTHFD" name="methylenetetrahydrofolate dehydrogenase NADP" reversible="true" fast="false">
        <notes>
          <html:p>SUBSYSTEM: none</html:p>
          <html:p>GENE ASSOCIATION: MG013</html:p>
        </notes>
        <listOfReactants>
          <speciesReference species="M_nadp_c" stoichiometry="1"/>
          <speciesReference species="M_mlthf_c" stoichiometry="1"/>
        </listOfReactants>
        <listOfProducts>
          <speciesReference species="M_nadph_c" stoichiometry="1"/>
          <speciesReference species="M_methf_c" stoichiometry="1"/>
        </listOfProducts>
        <kineticLaw>
          <math xmlns="http://www.w3.org/1998/Math/MathML">
            <ci> FLUX_VALUE </ci>
          </math>
          <listOfParameters>
            <parameter id="LOWER_BOUND" value="-1000"/>
            <parameter id="UPPER_BOUND" value="1000"/>
            <parameter id="OBJECTIVE_COEFFICIENT" value="0"/>
            <parameter id="FLUX_VALUE" value="0"/>
          </listOfParameters>
        </kineticLaw>
      </reaction>
      <reaction id="R_NACUP" name="Nicotinic acid uptake" reversible="false" fast="false">
        <notes>
          <html:p>SUBSYSTEM: none</html:p>
          <html:p>GENE ASSOCIATION: </html:p>
        </notes>
        <listOfReactants>
          <speciesReference species="M_nac_e" stoichiometry="1"/>
        </listOfReactants>
        <listOfProducts>
          <speciesReference species="M_nac_c" stoichiometry="1"/>
        </listOfProducts>
        <kineticLaw>
          <math xmlns="http://www.w3.org/1998/Math/MathML">
            <ci> FLUX_VALUE </ci>
          </math>
          <listOfParameters>
            <parameter id="LOWER_BOUND" value="0"/>
            <parameter id="UPPER_BOUND" value="1000"/>
            <parameter id="OBJECTIVE_COEFFICIENT" value="0"/>
            <parameter id="FLUX_VALUE" value="0"/>
          </listOfParameters>
        </kineticLaw>
      </reaction>
      <reaction id="R_NADH5" name="NADH dehydrogenase Menaquinone 7 2 protons" reversible="false" fast="false">
        <notes>
          <html:p>SUBSYSTEM: none</html:p>
          <html:p>GENE ASSOCIATION: MG275</html:p>
        </notes>
        <listOfReactants>
          <speciesReference species="M_h_c" stoichiometry="3"/>
          <speciesReference species="M_nadh_c" stoichiometry="1"/>
          <speciesReference species="M_mqn7_c" stoichiometry="1"/>
        </listOfReactants>
        <listOfProducts>
          <speciesReference species="M_h_e" stoichiometry="2"/>
          <speciesReference species="M_nad_c" stoichiometry="1"/>
          <speciesReference species="M_mql7_c" stoichiometry="1"/>
        </listOfProducts>
        <kineticLaw>
          <math xmlns="http://www.w3.org/1998/Math/MathML">
            <ci> FLUX_VALUE </ci>
          </math>
          <listOfParameters>
            <parameter id="LOWER_BOUND" value="0"/>
            <parameter id="UPPER_BOUND" value="1000"/>
            <parameter id="OBJECTIVE_COEFFICIENT" value="0"/>
            <parameter id="FLUX_VALUE" value="0"/>
          </listOfParameters>
        </kineticLaw>
      </reaction>
      <reaction id="R_NADK" name="NAD kinase" reversible="false" fast="false">
        <notes>
          <html:p>SUBSYSTEM: none</html:p>
          <html:p>GENE ASSOCIATION: MG128</html:p>
        </notes>
        <listOfReactants>
          <speciesReference species="M_atp_c" stoichiometry="1"/>
          <speciesReference species="M_nad_c" stoichiometry="1"/>
        </listOfReactants>
        <listOfProducts>
          <speciesReference species="M_adp_c" stoichiometry="1"/>
          <speciesReference species="M_h_c" stoichiometry="1"/>
          <speciesReference species="M_nadp_c" stoichiometry="1"/>
        </listOfProducts>
        <kineticLaw>
          <math xmlns="http://www.w3.org/1998/Math/MathML">
            <ci> FLUX_VALUE </ci>
          </math>
          <listOfParameters>
            <parameter id="LOWER_BOUND" value="0"/>
            <parameter id="UPPER_BOUND" value="1000"/>
            <parameter id="OBJECTIVE_COEFFICIENT" value="0"/>
            <parameter id="FLUX_VALUE" value="0"/>
          </listOfParameters>
        </kineticLaw>
      </reaction>
      <reaction id="R_NADS1" name="NAD synthase nh4" reversible="false" fast="false">
        <notes>
          <html:p>SUBSYSTEM: none</html:p>
          <html:p>GENE ASSOCIATION: MG383</html:p>
        </notes>
        <listOfReactants>
          <speciesReference species="M_atp_c" stoichiometry="1"/>
          <speciesReference species="M_nh4_c" stoichiometry="1"/>
          <speciesReference species="M_dnad_c" stoichiometry="1"/>
        </listOfReactants>
        <listOfProducts>
          <speciesReference species="M_h_c" stoichiometry="1"/>
          <speciesReference species="M_amp_c" stoichiometry="1"/>
          <speciesReference species="M_ppi_c" stoichiometry="1"/>
          <speciesReference species="M_nad_c" stoichiometry="1"/>
        </listOfProducts>
        <kineticLaw>
          <math xmlns="http://www.w3.org/1998/Math/MathML">
            <ci> FLUX_VALUE </ci>
          </math>
          <listOfParameters>
            <parameter id="LOWER_BOUND" value="0"/>
            <parameter id="UPPER_BOUND" value="1000"/>
            <parameter id="OBJECTIVE_COEFFICIENT" value="0"/>
            <parameter id="FLUX_VALUE" value="0"/>
          </listOfParameters>
        </kineticLaw>
      </reaction>
      <reaction id="R_NAMNPP" name="nicotinic acid mononucleotide pyrophosphorylase" reversible="false" fast="false">
        <notes>
          <html:p>SUBSYSTEM: none</html:p>
          <html:p>GENE ASSOCIATION: MG037</html:p>
        </notes>
        <listOfReactants>
          <speciesReference species="M_atp_c" stoichiometry="1"/>
          <speciesReference species="M_prpp_c" stoichiometry="1"/>
          <speciesReference species="M_h2o_c" stoichiometry="1"/>
          <speciesReference species="M_nac_c" stoichiometry="1"/>
        </listOfReactants>
        <listOfProducts>
          <speciesReference species="M_adp_c" stoichiometry="1"/>
          <speciesReference species="M_ppi_c" stoichiometry="1"/>
          <speciesReference species="M_pi_c" stoichiometry="1"/>
          <speciesReference species="M_nicrnt_c" stoichiometry="1"/>
        </listOfProducts>
        <kineticLaw>
          <math xmlns="http://www.w3.org/1998/Math/MathML">
            <ci> FLUX_VALUE </ci>
          </math>
          <listOfParameters>
            <parameter id="LOWER_BOUND" value="0"/>
            <parameter id="UPPER_BOUND" value="1000"/>
            <parameter id="OBJECTIVE_COEFFICIENT" value="0"/>
            <parameter id="FLUX_VALUE" value="0"/>
          </listOfParameters>
        </kineticLaw>
      </reaction>
      <reaction id="R_NDPK1" name="nucleoside diphosphate kinase ATP GDP" reversible="true" fast="false">
        <notes>
          <html:p>SUBSYSTEM: none</html:p>
          <html:p>GENE ASSOCIATION: </html:p>
        </notes>
        <listOfReactants>
          <speciesReference species="M_atp_c" stoichiometry="1"/>
          <speciesReference species="M_gdp_c" stoichiometry="1"/>
        </listOfReactants>
        <listOfProducts>
          <speciesReference species="M_adp_c" stoichiometry="1"/>
          <speciesReference species="M_gtp_c" stoichiometry="1"/>
        </listOfProducts>
        <kineticLaw>
          <math xmlns="http://www.w3.org/1998/Math/MathML">
            <ci> FLUX_VALUE </ci>
          </math>
          <listOfParameters>
            <parameter id="LOWER_BOUND" value="-1000"/>
            <parameter id="UPPER_BOUND" value="0"/>
            <parameter id="OBJECTIVE_COEFFICIENT" value="0"/>
            <parameter id="FLUX_VALUE" value="0"/>
          </listOfParameters>
        </kineticLaw>
      </reaction>
      <reaction id="R_NDPK2" name="nucleoside diphosphate kinase ATP UDP" reversible="true" fast="false">
        <notes>
          <html:p>SUBSYSTEM: none</html:p>
          <html:p>GENE ASSOCIATION: </html:p>
        </notes>
        <listOfReactants>
          <speciesReference species="M_atp_c" stoichiometry="1"/>
          <speciesReference species="M_udp_c" stoichiometry="1"/>
        </listOfReactants>
        <listOfProducts>
          <speciesReference species="M_adp_c" stoichiometry="1"/>
          <speciesReference species="M_utp_c" stoichiometry="1"/>
        </listOfProducts>
        <kineticLaw>
          <math xmlns="http://www.w3.org/1998/Math/MathML">
            <ci> FLUX_VALUE </ci>
          </math>
          <listOfParameters>
            <parameter id="LOWER_BOUND" value="-1000"/>
            <parameter id="UPPER_BOUND" value="1000"/>
            <parameter id="OBJECTIVE_COEFFICIENT" value="0"/>
            <parameter id="FLUX_VALUE" value="0"/>
          </listOfParameters>
        </kineticLaw>
      </reaction>
      <reaction id="R_NDPK3" name="nucleoside diphosphate kinase ATP CDP" reversible="true" fast="false">
        <notes>
          <html:p>SUBSYSTEM: none</html:p>
          <html:p>GENE ASSOCIATION: </html:p>
        </notes>
        <listOfReactants>
          <speciesReference species="M_atp_c" stoichiometry="1"/>
          <speciesReference species="M_cdp_c" stoichiometry="1"/>
        </listOfReactants>
        <listOfProducts>
          <speciesReference species="M_adp_c" stoichiometry="1"/>
          <speciesReference species="M_ctp_c" stoichiometry="1"/>
        </listOfProducts>
        <kineticLaw>
          <math xmlns="http://www.w3.org/1998/Math/MathML">
            <ci> FLUX_VALUE </ci>
          </math>
          <listOfParameters>
            <parameter id="LOWER_BOUND" value="-1000"/>
            <parameter id="UPPER_BOUND" value="1000"/>
            <parameter id="OBJECTIVE_COEFFICIENT" value="0"/>
            <parameter id="FLUX_VALUE" value="0"/>
          </listOfParameters>
        </kineticLaw>
      </reaction>
      <reaction id="R_NDPK4" name="nucleoside diphosphate kinase ATP dTDP" reversible="true" fast="false">
        <notes>
          <html:p>SUBSYSTEM: none</html:p>
          <html:p>GENE ASSOCIATION: </html:p>
        </notes>
        <listOfReactants>
          <speciesReference species="M_atp_c" stoichiometry="1"/>
          <speciesReference species="M_dtdp_c" stoichiometry="1"/>
        </listOfReactants>
        <listOfProducts>
          <speciesReference species="M_adp_c" stoichiometry="1"/>
          <speciesReference species="M_dttp_c" stoichiometry="1"/>
        </listOfProducts>
        <kineticLaw>
          <math xmlns="http://www.w3.org/1998/Math/MathML">
            <ci> FLUX_VALUE </ci>
          </math>
          <listOfParameters>
            <parameter id="LOWER_BOUND" value="-1000"/>
            <parameter id="UPPER_BOUND" value="1000"/>
            <parameter id="OBJECTIVE_COEFFICIENT" value="0"/>
            <parameter id="FLUX_VALUE" value="0"/>
          </listOfParameters>
        </kineticLaw>
      </reaction>
      <reaction id="R_NDPK5" name="nucleoside diphosphate kinase ATP dGDP" reversible="true" fast="false">
        <notes>
          <html:p>SUBSYSTEM: none</html:p>
          <html:p>GENE ASSOCIATION: </html:p>
        </notes>
        <listOfReactants>
          <speciesReference species="M_atp_c" stoichiometry="1"/>
          <speciesReference species="M_dgdp_c" stoichiometry="1"/>
        </listOfReactants>
        <listOfProducts>
          <speciesReference species="M_adp_c" stoichiometry="1"/>
          <speciesReference species="M_dgtp_c" stoichiometry="1"/>
        </listOfProducts>
        <kineticLaw>
          <math xmlns="http://www.w3.org/1998/Math/MathML">
            <ci> FLUX_VALUE </ci>
          </math>
          <listOfParameters>
            <parameter id="LOWER_BOUND" value="-1000"/>
            <parameter id="UPPER_BOUND" value="1000"/>
            <parameter id="OBJECTIVE_COEFFICIENT" value="0"/>
            <parameter id="FLUX_VALUE" value="0"/>
          </listOfParameters>
        </kineticLaw>
      </reaction>
      <reaction id="R_NDPK6" name="nucleoside diphosphate kinase ATP dUDP" reversible="true" fast="false">
        <notes>
          <html:p>SUBSYSTEM: none</html:p>
          <html:p>GENE ASSOCIATION: </html:p>
        </notes>
        <listOfReactants>
          <speciesReference species="M_atp_c" stoichiometry="1"/>
          <speciesReference species="M_dudp_c" stoichiometry="1"/>
        </listOfReactants>
        <listOfProducts>
          <speciesReference species="M_adp_c" stoichiometry="1"/>
          <speciesReference species="M_dutp_c" stoichiometry="1"/>
        </listOfProducts>
        <kineticLaw>
          <math xmlns="http://www.w3.org/1998/Math/MathML">
            <ci> FLUX_VALUE </ci>
          </math>
          <listOfParameters>
            <parameter id="LOWER_BOUND" value="-1000"/>
            <parameter id="UPPER_BOUND" value="1000"/>
            <parameter id="OBJECTIVE_COEFFICIENT" value="0"/>
            <parameter id="FLUX_VALUE" value="0"/>
          </listOfParameters>
        </kineticLaw>
      </reaction>
      <reaction id="R_NDPK7" name="nucleoside diphosphate kinase ATP dCDP" reversible="true" fast="false">
        <notes>
          <html:p>SUBSYSTEM: none</html:p>
          <html:p>GENE ASSOCIATION: </html:p>
        </notes>
        <listOfReactants>
          <speciesReference species="M_atp_c" stoichiometry="1"/>
          <speciesReference species="M_dcdp_c" stoichiometry="1"/>
        </listOfReactants>
        <listOfProducts>
          <speciesReference species="M_adp_c" stoichiometry="1"/>
          <speciesReference species="M_dctp_c" stoichiometry="1"/>
        </listOfProducts>
        <kineticLaw>
          <math xmlns="http://www.w3.org/1998/Math/MathML">
            <ci> FLUX_VALUE </ci>
          </math>
          <listOfParameters>
            <parameter id="LOWER_BOUND" value="-1000"/>
            <parameter id="UPPER_BOUND" value="1000"/>
            <parameter id="OBJECTIVE_COEFFICIENT" value="0"/>
            <parameter id="FLUX_VALUE" value="0"/>
          </listOfParameters>
        </kineticLaw>
      </reaction>
      <reaction id="R_NDPK8" name="nucleoside diphosphate kinase ATP dADP" reversible="true" fast="false">
        <notes>
          <html:p>SUBSYSTEM: none</html:p>
          <html:p>GENE ASSOCIATION: </html:p>
        </notes>
        <listOfReactants>
          <speciesReference species="M_atp_c" stoichiometry="1"/>
          <speciesReference species="M_dadp_c" stoichiometry="1"/>
        </listOfReactants>
        <listOfProducts>
          <speciesReference species="M_adp_c" stoichiometry="1"/>
          <speciesReference species="M_datp_c" stoichiometry="1"/>
        </listOfProducts>
        <kineticLaw>
          <math xmlns="http://www.w3.org/1998/Math/MathML">
            <ci> FLUX_VALUE </ci>
          </math>
          <listOfParameters>
            <parameter id="LOWER_BOUND" value="-1000"/>
            <parameter id="UPPER_BOUND" value="0"/>
            <parameter id="OBJECTIVE_COEFFICIENT" value="0"/>
            <parameter id="FLUX_VALUE" value="0"/>
          </listOfParameters>
        </kineticLaw>
      </reaction>
      <reaction id="R_NDPK9" name="nucleoside diphophate kinase ATP IDP" reversible="true" fast="false">
        <notes>
          <html:p>SUBSYSTEM: none</html:p>
          <html:p>GENE ASSOCIATION: </html:p>
        </notes>
        <listOfReactants>
          <speciesReference species="M_atp_c" stoichiometry="1"/>
          <speciesReference species="M_idp_c" stoichiometry="1"/>
        </listOfReactants>
        <listOfProducts>
          <speciesReference species="M_adp_c" stoichiometry="1"/>
          <speciesReference species="M_itp_c" stoichiometry="1"/>
        </listOfProducts>
        <kineticLaw>
          <math xmlns="http://www.w3.org/1998/Math/MathML">
            <ci> FLUX_VALUE </ci>
          </math>
          <listOfParameters>
            <parameter id="LOWER_BOUND" value="-1000"/>
            <parameter id="UPPER_BOUND" value="0"/>
            <parameter id="OBJECTIVE_COEFFICIENT" value="0"/>
            <parameter id="FLUX_VALUE" value="0"/>
          </listOfParameters>
        </kineticLaw>
      </reaction>
      <reaction id="R_NH4t" name="ammonia transport via diffusion" reversible="true" fast="false">
        <notes>
          <html:p>SUBSYSTEM: none</html:p>
          <html:p>GENE ASSOCIATION: s0001</html:p>
        </notes>
        <listOfReactants>
          <speciesReference species="M_nh4_e" stoichiometry="1"/>
        </listOfReactants>
        <listOfProducts>
          <speciesReference species="M_nh4_c" stoichiometry="1"/>
        </listOfProducts>
        <kineticLaw>
          <math xmlns="http://www.w3.org/1998/Math/MathML">
            <ci> FLUX_VALUE </ci>
          </math>
          <listOfParameters>
            <parameter id="LOWER_BOUND" value="-1000"/>
            <parameter id="UPPER_BOUND" value="1000"/>
            <parameter id="OBJECTIVE_COEFFICIENT" value="0"/>
            <parameter id="FLUX_VALUE" value="0"/>
          </listOfParameters>
        </kineticLaw>
      </reaction>
      <reaction id="R_NIabc" name="nickel transport via ABC system" reversible="false" fast="false">
        <notes>
          <html:p>SUBSYSTEM: none</html:p>
          <html:p>GENE ASSOCIATION: ( MG077  and  MG079 )</html:p>
        </notes>
        <listOfReactants>
          <speciesReference species="M_atp_c" stoichiometry="1"/>
          <speciesReference species="M_h2o_c" stoichiometry="1"/>
          <speciesReference species="M_ni2_e" stoichiometry="1"/>
        </listOfReactants>
        <listOfProducts>
          <speciesReference species="M_adp_c" stoichiometry="1"/>
          <speciesReference species="M_h_c" stoichiometry="1"/>
          <speciesReference species="M_pi_c" stoichiometry="1"/>
          <speciesReference species="M_ni2_c" stoichiometry="1"/>
        </listOfProducts>
        <kineticLaw>
          <math xmlns="http://www.w3.org/1998/Math/MathML">
            <ci> FLUX_VALUE </ci>
          </math>
          <listOfParameters>
            <parameter id="LOWER_BOUND" value="0"/>
            <parameter id="UPPER_BOUND" value="1000"/>
            <parameter id="OBJECTIVE_COEFFICIENT" value="0"/>
            <parameter id="FLUX_VALUE" value="0"/>
          </listOfParameters>
        </kineticLaw>
      </reaction>
      <reaction id="R_NMNATr" name="nicotinamide nucleotide adenylyltransferase" reversible="true" fast="false">
        <notes>
          <html:p>SUBSYSTEM: none</html:p>
          <html:p>GENE ASSOCIATION: MG240</html:p>
        </notes>
        <listOfReactants>
          <speciesReference species="M_atp_c" stoichiometry="1"/>
          <speciesReference species="M_h_c" stoichiometry="1"/>
          <speciesReference species="M_nmn_c" stoichiometry="1"/>
        </listOfReactants>
        <listOfProducts>
          <speciesReference species="M_ppi_c" stoichiometry="1"/>
          <speciesReference species="M_nad_c" stoichiometry="1"/>
        </listOfProducts>
        <kineticLaw>
          <math xmlns="http://www.w3.org/1998/Math/MathML">
            <ci> FLUX_VALUE </ci>
          </math>
          <listOfParameters>
            <parameter id="LOWER_BOUND" value="-1000"/>
            <parameter id="UPPER_BOUND" value="1000"/>
            <parameter id="OBJECTIVE_COEFFICIENT" value="0"/>
            <parameter id="FLUX_VALUE" value="0"/>
          </listOfParameters>
        </kineticLaw>
      </reaction>
      <reaction id="R_NNATr" name="nicotinate nucleotide adenylyltransferase" reversible="true" fast="false">
        <notes>
          <html:p>SUBSYSTEM: none</html:p>
          <html:p>GENE ASSOCIATION: MG240</html:p>
        </notes>
        <listOfReactants>
          <speciesReference species="M_atp_c" stoichiometry="1"/>
          <speciesReference species="M_h_c" stoichiometry="1"/>
          <speciesReference species="M_nicrnt_c" stoichiometry="1"/>
        </listOfReactants>
        <listOfProducts>
          <speciesReference species="M_ppi_c" stoichiometry="1"/>
          <speciesReference species="M_dnad_c" stoichiometry="1"/>
        </listOfProducts>
        <kineticLaw>
          <math xmlns="http://www.w3.org/1998/Math/MathML">
            <ci> FLUX_VALUE </ci>
          </math>
          <listOfParameters>
            <parameter id="LOWER_BOUND" value="-1000"/>
            <parameter id="UPPER_BOUND" value="1000"/>
            <parameter id="OBJECTIVE_COEFFICIENT" value="0"/>
            <parameter id="FLUX_VALUE" value="0"/>
          </listOfParameters>
        </kineticLaw>
      </reaction>
      <reaction id="R_OHPHM" name="2 octaprenyl 6 hydroxyphenol methylase" reversible="false" fast="false">
        <notes>
          <html:p>SUBSYSTEM: none</html:p>
          <html:p>GENE ASSOCIATION: MG463</html:p>
        </notes>
        <listOfReactants>
          <speciesReference species="M_amet_c" stoichiometry="1"/>
          <speciesReference species="M_2ohph_c" stoichiometry="1"/>
        </listOfReactants>
        <listOfProducts>
          <speciesReference species="M_h_c" stoichiometry="1"/>
          <speciesReference species="M_ahcys_c" stoichiometry="1"/>
          <speciesReference species="M_2omph_c" stoichiometry="1"/>
        </listOfProducts>
        <kineticLaw>
          <math xmlns="http://www.w3.org/1998/Math/MathML">
            <ci> FLUX_VALUE </ci>
          </math>
          <listOfParameters>
            <parameter id="LOWER_BOUND" value="0"/>
            <parameter id="UPPER_BOUND" value="1000"/>
            <parameter id="OBJECTIVE_COEFFICIENT" value="0"/>
            <parameter id="FLUX_VALUE" value="0"/>
          </listOfParameters>
        </kineticLaw>
      </reaction>
      <reaction id="R_PAP" name="phosphatidic acid phosphatase" reversible="false" fast="false">
        <notes>
          <html:p>SUBSYSTEM: none</html:p>
          <html:p>GENE ASSOCIATION: </html:p>
        </notes>
        <listOfReactants>
          <speciesReference species="M_12dag3p_c" stoichiometry="1"/>
          <speciesReference species="M_h2o_c" stoichiometry="1"/>
        </listOfReactants>
        <listOfProducts>
          <speciesReference species="M_pi_c" stoichiometry="1"/>
          <speciesReference species="M_12dgr_c" stoichiometry="1"/>
        </listOfProducts>
        <kineticLaw>
          <math xmlns="http://www.w3.org/1998/Math/MathML">
            <ci> FLUX_VALUE </ci>
          </math>
          <listOfParameters>
            <parameter id="LOWER_BOUND" value="0"/>
            <parameter id="UPPER_BOUND" value="1000"/>
            <parameter id="OBJECTIVE_COEFFICIENT" value="0"/>
            <parameter id="FLUX_VALUE" value="0"/>
          </listOfParameters>
        </kineticLaw>
      </reaction>
      <reaction id="R_PBUTT" name="phosphate butyryltransferase" reversible="true" fast="false">
        <notes>
          <html:p>SUBSYSTEM: none</html:p>
          <html:p>GENE ASSOCIATION: MG299</html:p>
        </notes>
        <listOfReactants>
          <speciesReference species="M_pi_c" stoichiometry="1"/>
          <speciesReference species="M_btcoa_c" stoichiometry="1"/>
        </listOfReactants>
        <listOfProducts>
          <speciesReference species="M_coa_c" stoichiometry="1"/>
          <speciesReference species="M_butpi_c" stoichiometry="1"/>
        </listOfProducts>
        <kineticLaw>
          <math xmlns="http://www.w3.org/1998/Math/MathML">
            <ci> FLUX_VALUE </ci>
          </math>
          <listOfParameters>
            <parameter id="LOWER_BOUND" value="-1000"/>
            <parameter id="UPPER_BOUND" value="1000"/>
            <parameter id="OBJECTIVE_COEFFICIENT" value="0"/>
            <parameter id="FLUX_VALUE" value="0"/>
          </listOfParameters>
        </kineticLaw>
      </reaction>
      <reaction id="R_PDH" name="pyruvate dehydrogenase" reversible="false" fast="false">
        <notes>
          <html:p>SUBSYSTEM: none</html:p>
          <html:p>GENE ASSOCIATION: ( MG273  and  MG274 )</html:p>
        </notes>
        <listOfReactants>
          <speciesReference species="M_pyr_c" stoichiometry="1"/>
          <speciesReference species="M_coa_c" stoichiometry="1"/>
          <speciesReference species="M_nad_c" stoichiometry="1"/>
        </listOfReactants>
        <listOfProducts>
          <speciesReference species="M_co2_c" stoichiometry="1"/>
          <speciesReference species="M_nadh_c" stoichiometry="1"/>
          <speciesReference species="M_accoa_c" stoichiometry="1"/>
        </listOfProducts>
        <kineticLaw>
          <math xmlns="http://www.w3.org/1998/Math/MathML">
            <ci> FLUX_VALUE </ci>
          </math>
          <listOfParameters>
            <parameter id="LOWER_BOUND" value="0"/>
            <parameter id="UPPER_BOUND" value="1000"/>
            <parameter id="OBJECTIVE_COEFFICIENT" value="0"/>
            <parameter id="FLUX_VALUE" value="0"/>
          </listOfParameters>
        </kineticLaw>
      </reaction>
      <reaction id="R_PFK" name="phosphofructokinase" reversible="false" fast="false">
        <notes>
          <html:p>SUBSYSTEM: none</html:p>
          <html:p>GENE ASSOCIATION: MG215</html:p>
        </notes>
        <listOfReactants>
          <speciesReference species="M_atp_c" stoichiometry="1"/>
          <speciesReference species="M_f6p_c" stoichiometry="1"/>
        </listOfReactants>
        <listOfProducts>
          <speciesReference species="M_adp_c" stoichiometry="1"/>
          <speciesReference species="M_h_c" stoichiometry="1"/>
          <speciesReference species="M_fdp_c" stoichiometry="1"/>
        </listOfProducts>
        <kineticLaw>
          <math xmlns="http://www.w3.org/1998/Math/MathML">
            <ci> FLUX_VALUE </ci>
          </math>
          <listOfParameters>
            <parameter id="LOWER_BOUND" value="0"/>
            <parameter id="UPPER_BOUND" value="1000"/>
            <parameter id="OBJECTIVE_COEFFICIENT" value="0"/>
            <parameter id="FLUX_VALUE" value="0"/>
          </listOfParameters>
        </kineticLaw>
      </reaction>
      <reaction id="R_PGAMT" name="phosphoglucosamine mutase" reversible="true" fast="false">
        <notes>
          <html:p>SUBSYSTEM: none</html:p>
          <html:p>GENE ASSOCIATION: </html:p>
        </notes>
        <listOfReactants>
          <speciesReference species="M_gam1p_c" stoichiometry="1"/>
        </listOfReactants>
        <listOfProducts>
          <speciesReference species="M_gam6p_c" stoichiometry="1"/>
        </listOfProducts>
        <kineticLaw>
          <math xmlns="http://www.w3.org/1998/Math/MathML">
            <ci> FLUX_VALUE </ci>
          </math>
          <listOfParameters>
            <parameter id="LOWER_BOUND" value="-1000"/>
            <parameter id="UPPER_BOUND" value="1000"/>
            <parameter id="OBJECTIVE_COEFFICIENT" value="0"/>
            <parameter id="FLUX_VALUE" value="0"/>
          </listOfParameters>
        </kineticLaw>
      </reaction>
      <reaction id="R_PGI" name="glucose 6 phosphate isomerase" reversible="true" fast="false">
        <notes>
          <html:p>SUBSYSTEM: none</html:p>
          <html:p>GENE ASSOCIATION: MG111</html:p>
        </notes>
        <listOfReactants>
          <speciesReference species="M_g6p_c" stoichiometry="1"/>
        </listOfReactants>
        <listOfProducts>
          <speciesReference species="M_f6p_c" stoichiometry="1"/>
        </listOfProducts>
        <kineticLaw>
          <math xmlns="http://www.w3.org/1998/Math/MathML">
            <ci> FLUX_VALUE </ci>
          </math>
          <listOfParameters>
            <parameter id="LOWER_BOUND" value="-1000"/>
            <parameter id="UPPER_BOUND" value="1000"/>
            <parameter id="OBJECTIVE_COEFFICIENT" value="0"/>
            <parameter id="FLUX_VALUE" value="0"/>
          </listOfParameters>
        </kineticLaw>
      </reaction>
      <reaction id="R_PGK" name="phosphoglycerate kinase" reversible="true" fast="false">
        <notes>
          <html:p>SUBSYSTEM: none</html:p>
          <html:p>GENE ASSOCIATION: MG300</html:p>
        </notes>
        <listOfReactants>
          <speciesReference species="M_adp_c" stoichiometry="1"/>
          <speciesReference species="M_13dpg_c" stoichiometry="1"/>
        </listOfReactants>
        <listOfProducts>
          <speciesReference species="M_atp_c" stoichiometry="1"/>
          <speciesReference species="M_3pg_c" stoichiometry="1"/>
        </listOfProducts>
        <kineticLaw>
          <math xmlns="http://www.w3.org/1998/Math/MathML">
            <ci> FLUX_VALUE </ci>
          </math>
          <listOfParameters>
            <parameter id="LOWER_BOUND" value="-1000"/>
            <parameter id="UPPER_BOUND" value="1000"/>
            <parameter id="OBJECTIVE_COEFFICIENT" value="0"/>
            <parameter id="FLUX_VALUE" value="0"/>
          </listOfParameters>
        </kineticLaw>
      </reaction>
      <reaction id="R_PGM" name="phosphoglycerate mutase" reversible="true" fast="false">
        <notes>
          <html:p>SUBSYSTEM: none</html:p>
          <html:p>GENE ASSOCIATION: MG430</html:p>
        </notes>
        <listOfReactants>
          <speciesReference species="M_3pg_c" stoichiometry="1"/>
        </listOfReactants>
        <listOfProducts>
          <speciesReference species="M_2pg_c" stoichiometry="1"/>
        </listOfProducts>
        <kineticLaw>
          <math xmlns="http://www.w3.org/1998/Math/MathML">
            <ci> FLUX_VALUE </ci>
          </math>
          <listOfParameters>
            <parameter id="LOWER_BOUND" value="-1000"/>
            <parameter id="UPPER_BOUND" value="1000"/>
            <parameter id="OBJECTIVE_COEFFICIENT" value="0"/>
            <parameter id="FLUX_VALUE" value="0"/>
          </listOfParameters>
        </kineticLaw>
      </reaction>
      <reaction id="R_PGMT" name="phosphoglucomutase" reversible="true" fast="false">
        <notes>
          <html:p>SUBSYSTEM: none</html:p>
          <html:p>GENE ASSOCIATION: </html:p>
        </notes>
        <listOfReactants>
          <speciesReference species="M_g1p_c" stoichiometry="1"/>
        </listOfReactants>
        <listOfProducts>
          <speciesReference species="M_g6p_c" stoichiometry="1"/>
        </listOfProducts>
        <kineticLaw>
          <math xmlns="http://www.w3.org/1998/Math/MathML">
            <ci> FLUX_VALUE </ci>
          </math>
          <listOfParameters>
            <parameter id="LOWER_BOUND" value="-1000"/>
            <parameter id="UPPER_BOUND" value="1000"/>
            <parameter id="OBJECTIVE_COEFFICIENT" value="0"/>
            <parameter id="FLUX_VALUE" value="0"/>
          </listOfParameters>
        </kineticLaw>
      </reaction>
      <reaction id="R_PHCYT" name="phosphatidate cytidylyltransferase" reversible="false" fast="false">
        <notes>
          <html:p>SUBSYSTEM: none</html:p>
          <html:p>GENE ASSOCIATION: </html:p>
        </notes>
        <listOfReactants>
          <speciesReference species="M_h_c" stoichiometry="1"/>
          <speciesReference species="M_12dag3p_c" stoichiometry="1"/>
          <speciesReference species="M_ctp_c" stoichiometry="1"/>
        </listOfReactants>
        <listOfProducts>
          <speciesReference species="M_ppi_c" stoichiometry="1"/>
          <speciesReference species="M_cdpdag_c" stoichiometry="1"/>
        </listOfProducts>
        <kineticLaw>
          <math xmlns="http://www.w3.org/1998/Math/MathML">
            <ci> FLUX_VALUE </ci>
          </math>
          <listOfParameters>
            <parameter id="LOWER_BOUND" value="0"/>
            <parameter id="UPPER_BOUND" value="1000"/>
            <parameter id="OBJECTIVE_COEFFICIENT" value="0"/>
            <parameter id="FLUX_VALUE" value="0"/>
          </listOfParameters>
        </kineticLaw>
      </reaction>
      <reaction id="R_PHEt6" name="L phenylalanine transport in/out via proton symport" reversible="true" fast="false">
        <notes>
          <html:p>SUBSYSTEM: none</html:p>
          <html:p>GENE ASSOCIATION: </html:p>
        </notes>
        <listOfReactants>
          <speciesReference species="M_h_e" stoichiometry="1"/>
          <speciesReference species="M_phe_L_e" stoichiometry="1"/>
        </listOfReactants>
        <listOfProducts>
          <speciesReference species="M_h_c" stoichiometry="1"/>
          <speciesReference species="M_phe_L_c" stoichiometry="1"/>
        </listOfProducts>
        <kineticLaw>
          <math xmlns="http://www.w3.org/1998/Math/MathML">
            <ci> FLUX_VALUE </ci>
          </math>
          <listOfParameters>
            <parameter id="LOWER_BOUND" value="-1000"/>
            <parameter id="UPPER_BOUND" value="1000"/>
            <parameter id="OBJECTIVE_COEFFICIENT" value="0"/>
            <parameter id="FLUX_VALUE" value="0"/>
          </listOfParameters>
        </kineticLaw>
      </reaction>
      <reaction id="R_PHETRS" name="Phenylalanyl tRNA synthetase" reversible="false" fast="false">
        <notes>
          <html:p>SUBSYSTEM: none</html:p>
          <html:p>GENE ASSOCIATION: ( MG194  and  MG195 )</html:p>
        </notes>
        <listOfReactants>
          <speciesReference species="M_atp_c" stoichiometry="1"/>
          <speciesReference species="M_phe_L_c" stoichiometry="1"/>
          <speciesReference species="M_trnaphe_c" stoichiometry="1"/>
        </listOfReactants>
        <listOfProducts>
          <speciesReference species="M_amp_c" stoichiometry="1"/>
          <speciesReference species="M_ppi_c" stoichiometry="1"/>
          <speciesReference species="M_phetrna_c" stoichiometry="1"/>
        </listOfProducts>
        <kineticLaw>
          <math xmlns="http://www.w3.org/1998/Math/MathML">
            <ci> FLUX_VALUE </ci>
          </math>
          <listOfParameters>
            <parameter id="LOWER_BOUND" value="0"/>
            <parameter id="UPPER_BOUND" value="1000"/>
            <parameter id="OBJECTIVE_COEFFICIENT" value="0"/>
            <parameter id="FLUX_VALUE" value="0"/>
          </listOfParameters>
        </kineticLaw>
      </reaction>
      <reaction id="R_PIabc" name="phosphate transport via ABC system" reversible="false" fast="false">
        <notes>
          <html:p>SUBSYSTEM: none</html:p>
          <html:p>GENE ASSOCIATION: ( MG410  and  MG411 )</html:p>
        </notes>
        <listOfReactants>
          <speciesReference species="M_atp_c" stoichiometry="1"/>
          <speciesReference species="M_h2o_c" stoichiometry="1"/>
          <speciesReference species="M_pi_e" stoichiometry="1"/>
        </listOfReactants>
        <listOfProducts>
          <speciesReference species="M_adp_c" stoichiometry="1"/>
          <speciesReference species="M_h_c" stoichiometry="1"/>
          <speciesReference species="M_pi_c" stoichiometry="2"/>
        </listOfProducts>
        <kineticLaw>
          <math xmlns="http://www.w3.org/1998/Math/MathML">
            <ci> FLUX_VALUE </ci>
          </math>
          <listOfParameters>
            <parameter id="LOWER_BOUND" value="0"/>
            <parameter id="UPPER_BOUND" value="1000"/>
            <parameter id="OBJECTIVE_COEFFICIENT" value="0"/>
            <parameter id="FLUX_VALUE" value="0"/>
          </listOfParameters>
        </kineticLaw>
      </reaction>
      <reaction id="R_PMANM" name="phosphomannomutase" reversible="true" fast="false">
        <notes>
          <html:p>SUBSYSTEM: none</html:p>
          <html:p>GENE ASSOCIATION: MG053</html:p>
        </notes>
        <listOfReactants>
          <speciesReference species="M_man1p_c" stoichiometry="1"/>
        </listOfReactants>
        <listOfProducts>
          <speciesReference species="M_man6p_c" stoichiometry="1"/>
        </listOfProducts>
        <kineticLaw>
          <math xmlns="http://www.w3.org/1998/Math/MathML">
            <ci> FLUX_VALUE </ci>
          </math>
          <listOfParameters>
            <parameter id="LOWER_BOUND" value="-1000"/>
            <parameter id="UPPER_BOUND" value="1000"/>
            <parameter id="OBJECTIVE_COEFFICIENT" value="0"/>
            <parameter id="FLUX_VALUE" value="0"/>
          </listOfParameters>
        </kineticLaw>
      </reaction>
      <reaction id="R_PPA" name="inorganic diphosphatase" reversible="false" fast="false">
        <notes>
          <html:p>SUBSYSTEM: none</html:p>
          <html:p>GENE ASSOCIATION: MG351</html:p>
        </notes>
        <listOfReactants>
          <speciesReference species="M_ppi_c" stoichiometry="1"/>
          <speciesReference species="M_h2o_c" stoichiometry="1"/>
        </listOfReactants>
        <listOfProducts>
          <speciesReference species="M_h_c" stoichiometry="1"/>
          <speciesReference species="M_pi_c" stoichiometry="2"/>
        </listOfProducts>
        <kineticLaw>
          <math xmlns="http://www.w3.org/1998/Math/MathML">
            <ci> FLUX_VALUE </ci>
          </math>
          <listOfParameters>
            <parameter id="LOWER_BOUND" value="0"/>
            <parameter id="UPPER_BOUND" value="1000"/>
            <parameter id="OBJECTIVE_COEFFICIENT" value="0"/>
            <parameter id="FLUX_VALUE" value="0"/>
          </listOfParameters>
        </kineticLaw>
      </reaction>
      <reaction id="R_PPAK" name="Propionate kinase" reversible="true" fast="false">
        <notes>
          <html:p>SUBSYSTEM: none</html:p>
          <html:p>GENE ASSOCIATION: MG357</html:p>
        </notes>
        <listOfReactants>
          <speciesReference species="M_adp_c" stoichiometry="1"/>
          <speciesReference species="M_ppap_c" stoichiometry="1"/>
        </listOfReactants>
        <listOfProducts>
          <speciesReference species="M_atp_c" stoichiometry="1"/>
          <speciesReference species="M_ppa_c" stoichiometry="1"/>
        </listOfProducts>
        <kineticLaw>
          <math xmlns="http://www.w3.org/1998/Math/MathML">
            <ci> FLUX_VALUE </ci>
          </math>
          <listOfParameters>
            <parameter id="LOWER_BOUND" value="-1000"/>
            <parameter id="UPPER_BOUND" value="1000"/>
            <parameter id="OBJECTIVE_COEFFICIENT" value="0"/>
            <parameter id="FLUX_VALUE" value="0"/>
          </listOfParameters>
        </kineticLaw>
      </reaction>
      <reaction id="R_PPAt6" name="propionate transport in/out via proton symport" reversible="true" fast="false">
        <notes>
          <html:p>SUBSYSTEM: none</html:p>
          <html:p>GENE ASSOCIATION: </html:p>
        </notes>
        <listOfReactants>
          <speciesReference species="M_h_e" stoichiometry="1"/>
          <speciesReference species="M_ppa_e" stoichiometry="1"/>
        </listOfReactants>
        <listOfProducts>
          <speciesReference species="M_h_c" stoichiometry="1"/>
          <speciesReference species="M_ppa_c" stoichiometry="1"/>
        </listOfProducts>
        <kineticLaw>
          <math xmlns="http://www.w3.org/1998/Math/MathML">
            <ci> FLUX_VALUE </ci>
          </math>
          <listOfParameters>
            <parameter id="LOWER_BOUND" value="-1000"/>
            <parameter id="UPPER_BOUND" value="1000"/>
            <parameter id="OBJECTIVE_COEFFICIENT" value="0"/>
            <parameter id="FLUX_VALUE" value="0"/>
          </listOfParameters>
        </kineticLaw>
      </reaction>
      <reaction id="R_PROt2" name="L proline transport in via proton symport" reversible="false" fast="false">
        <notes>
          <html:p>SUBSYSTEM: none</html:p>
          <html:p>GENE ASSOCIATION: </html:p>
        </notes>
        <listOfReactants>
          <speciesReference species="M_h_e" stoichiometry="1"/>
          <speciesReference species="M_pro_L_e" stoichiometry="1"/>
        </listOfReactants>
        <listOfProducts>
          <speciesReference species="M_h_c" stoichiometry="1"/>
          <speciesReference species="M_pro_L_c" stoichiometry="1"/>
        </listOfProducts>
        <kineticLaw>
          <math xmlns="http://www.w3.org/1998/Math/MathML">
            <ci> FLUX_VALUE </ci>
          </math>
          <listOfParameters>
            <parameter id="LOWER_BOUND" value="0"/>
            <parameter id="UPPER_BOUND" value="1000"/>
            <parameter id="OBJECTIVE_COEFFICIENT" value="0"/>
            <parameter id="FLUX_VALUE" value="0"/>
          </listOfParameters>
        </kineticLaw>
      </reaction>
      <reaction id="R_PROTRS" name="Prolyl tRNA synthetase" reversible="false" fast="false">
        <notes>
          <html:p>SUBSYSTEM: none</html:p>
          <html:p>GENE ASSOCIATION: MG283</html:p>
        </notes>
        <listOfReactants>
          <speciesReference species="M_atp_c" stoichiometry="1"/>
          <speciesReference species="M_pro_L_c" stoichiometry="1"/>
          <speciesReference species="M_trnapro_c" stoichiometry="1"/>
        </listOfReactants>
        <listOfProducts>
          <speciesReference species="M_amp_c" stoichiometry="1"/>
          <speciesReference species="M_ppi_c" stoichiometry="1"/>
          <speciesReference species="M_protrna_c" stoichiometry="1"/>
        </listOfProducts>
        <kineticLaw>
          <math xmlns="http://www.w3.org/1998/Math/MathML">
            <ci> FLUX_VALUE </ci>
          </math>
          <listOfParameters>
            <parameter id="LOWER_BOUND" value="0"/>
            <parameter id="UPPER_BOUND" value="1000"/>
            <parameter id="OBJECTIVE_COEFFICIENT" value="0"/>
            <parameter id="FLUX_VALUE" value="0"/>
          </listOfParameters>
        </kineticLaw>
      </reaction>
      <reaction id="R_PRPPS" name="phosphoribosylpyrophosphate synthetase" reversible="true" fast="false">
        <notes>
          <html:p>SUBSYSTEM: none</html:p>
          <html:p>GENE ASSOCIATION: MG058</html:p>
        </notes>
        <listOfReactants>
          <speciesReference species="M_atp_c" stoichiometry="1"/>
          <speciesReference species="M_r5p_c" stoichiometry="1"/>
        </listOfReactants>
        <listOfProducts>
          <speciesReference species="M_h_c" stoichiometry="1"/>
          <speciesReference species="M_amp_c" stoichiometry="1"/>
          <speciesReference species="M_prpp_c" stoichiometry="1"/>
        </listOfProducts>
        <kineticLaw>
          <math xmlns="http://www.w3.org/1998/Math/MathML">
            <ci> FLUX_VALUE </ci>
          </math>
          <listOfParameters>
            <parameter id="LOWER_BOUND" value="-1000"/>
            <parameter id="UPPER_BOUND" value="1000"/>
            <parameter id="OBJECTIVE_COEFFICIENT" value="0"/>
            <parameter id="FLUX_VALUE" value="0"/>
          </listOfParameters>
        </kineticLaw>
      </reaction>
      <reaction id="R_PSUDS" name="pseudouridylate synthase" reversible="false" fast="false">
        <notes>
          <html:p>SUBSYSTEM: none</html:p>
          <html:p>GENE ASSOCIATION: ( MG370  and  MG209 )</html:p>
        </notes>
        <listOfReactants>
          <speciesReference species="M_ura_c" stoichiometry="1"/>
          <speciesReference species="M_r5p_c" stoichiometry="1"/>
        </listOfReactants>
        <listOfProducts>
          <speciesReference species="M_h2o_c" stoichiometry="1"/>
          <speciesReference species="M_psd5p_c" stoichiometry="1"/>
        </listOfProducts>
        <kineticLaw>
          <math xmlns="http://www.w3.org/1998/Math/MathML">
            <ci> FLUX_VALUE </ci>
          </math>
          <listOfParameters>
            <parameter id="LOWER_BOUND" value="0"/>
            <parameter id="UPPER_BOUND" value="1000"/>
            <parameter id="OBJECTIVE_COEFFICIENT" value="0"/>
            <parameter id="FLUX_VALUE" value="0"/>
          </listOfParameters>
        </kineticLaw>
      </reaction>
      <reaction id="R_PTA2r" name="Phosphate acetyltransferase" reversible="true" fast="false">
        <notes>
          <html:p>SUBSYSTEM: none</html:p>
          <html:p>GENE ASSOCIATION: MG299</html:p>
        </notes>
        <listOfReactants>
          <speciesReference species="M_pi_c" stoichiometry="1"/>
          <speciesReference species="M_ppcoa_c" stoichiometry="1"/>
        </listOfReactants>
        <listOfProducts>
          <speciesReference species="M_coa_c" stoichiometry="1"/>
          <speciesReference species="M_ppap_c" stoichiometry="1"/>
        </listOfProducts>
        <kineticLaw>
          <math xmlns="http://www.w3.org/1998/Math/MathML">
            <ci> FLUX_VALUE </ci>
          </math>
          <listOfParameters>
            <parameter id="LOWER_BOUND" value="-1000"/>
            <parameter id="UPPER_BOUND" value="1000"/>
            <parameter id="OBJECTIVE_COEFFICIENT" value="0"/>
            <parameter id="FLUX_VALUE" value="0"/>
          </listOfParameters>
        </kineticLaw>
      </reaction>
      <reaction id="R_PTAr" name="phosphotransacetylase" reversible="true" fast="false">
        <notes>
          <html:p>SUBSYSTEM: none</html:p>
          <html:p>GENE ASSOCIATION: MG299</html:p>
        </notes>
        <listOfReactants>
          <speciesReference species="M_pi_c" stoichiometry="1"/>
          <speciesReference species="M_accoa_c" stoichiometry="1"/>
        </listOfReactants>
        <listOfProducts>
          <speciesReference species="M_actp_c" stoichiometry="1"/>
          <speciesReference species="M_coa_c" stoichiometry="1"/>
        </listOfProducts>
        <kineticLaw>
          <math xmlns="http://www.w3.org/1998/Math/MathML">
            <ci> FLUX_VALUE </ci>
          </math>
          <listOfParameters>
            <parameter id="LOWER_BOUND" value="-1000"/>
            <parameter id="UPPER_BOUND" value="1000"/>
            <parameter id="OBJECTIVE_COEFFICIENT" value="0"/>
            <parameter id="FLUX_VALUE" value="0"/>
          </listOfParameters>
        </kineticLaw>
      </reaction>
      <reaction id="R_PTRCabc" name="putrescine transport via ABC system" reversible="false" fast="false">
        <notes>
          <html:p>SUBSYSTEM: none</html:p>
          <html:p>GENE ASSOCIATION: ( MG042  and  MG043  and  MG044 )</html:p>
        </notes>
        <listOfReactants>
          <speciesReference species="M_atp_c" stoichiometry="1"/>
          <speciesReference species="M_h2o_c" stoichiometry="1"/>
          <speciesReference species="M_ptrc_e" stoichiometry="1"/>
        </listOfReactants>
        <listOfProducts>
          <speciesReference species="M_adp_c" stoichiometry="1"/>
          <speciesReference species="M_h_c" stoichiometry="1"/>
          <speciesReference species="M_pi_c" stoichiometry="1"/>
          <speciesReference species="M_ptrc_c" stoichiometry="1"/>
        </listOfProducts>
        <kineticLaw>
          <math xmlns="http://www.w3.org/1998/Math/MathML">
            <ci> FLUX_VALUE </ci>
          </math>
          <listOfParameters>
            <parameter id="LOWER_BOUND" value="0"/>
            <parameter id="UPPER_BOUND" value="1000"/>
            <parameter id="OBJECTIVE_COEFFICIENT" value="0"/>
            <parameter id="FLUX_VALUE" value="0"/>
          </listOfParameters>
        </kineticLaw>
      </reaction>
      <reaction id="R_PTRCORNt7" name="putrescine/ornithine antiporter" reversible="true" fast="false">
        <notes>
          <html:p>SUBSYSTEM: none</html:p>
          <html:p>GENE ASSOCIATION: MG226</html:p>
        </notes>
        <listOfReactants>
          <speciesReference species="M_ptrc_e" stoichiometry="1"/>
          <speciesReference species="M_orn_L_c" stoichiometry="1"/>
        </listOfReactants>
        <listOfProducts>
          <speciesReference species="M_ptrc_c" stoichiometry="1"/>
          <speciesReference species="M_orn_L_e" stoichiometry="1"/>
        </listOfProducts>
        <kineticLaw>
          <math xmlns="http://www.w3.org/1998/Math/MathML">
            <ci> FLUX_VALUE </ci>
          </math>
          <listOfParameters>
            <parameter id="LOWER_BOUND" value="-1000"/>
            <parameter id="UPPER_BOUND" value="1000"/>
            <parameter id="OBJECTIVE_COEFFICIENT" value="0"/>
            <parameter id="FLUX_VALUE" value="0"/>
          </listOfParameters>
        </kineticLaw>
      </reaction>
      <reaction id="R_PTRCt2" name="putrescine transport in via proton symport reversible" reversible="true" fast="false">
        <notes>
          <html:p>SUBSYSTEM: none</html:p>
          <html:p>GENE ASSOCIATION: ( MG226  and  MG225 )</html:p>
        </notes>
        <listOfReactants>
          <speciesReference species="M_h_e" stoichiometry="1"/>
          <speciesReference species="M_ptrc_e" stoichiometry="1"/>
        </listOfReactants>
        <listOfProducts>
          <speciesReference species="M_h_c" stoichiometry="1"/>
          <speciesReference species="M_ptrc_c" stoichiometry="1"/>
        </listOfProducts>
        <kineticLaw>
          <math xmlns="http://www.w3.org/1998/Math/MathML">
            <ci> FLUX_VALUE </ci>
          </math>
          <listOfParameters>
            <parameter id="LOWER_BOUND" value="-1000"/>
            <parameter id="UPPER_BOUND" value="1000"/>
            <parameter id="OBJECTIVE_COEFFICIENT" value="0"/>
            <parameter id="FLUX_VALUE" value="0"/>
          </listOfParameters>
        </kineticLaw>
      </reaction>
      <reaction id="R_PUNP1" name="purine nucleoside phosphorylase Adenosine" reversible="true" fast="false">
        <notes>
          <html:p>SUBSYSTEM: none</html:p>
          <html:p>GENE ASSOCIATION: MG049</html:p>
        </notes>
        <listOfReactants>
          <speciesReference species="M_pi_c" stoichiometry="1"/>
          <speciesReference species="M_adn_c" stoichiometry="1"/>
        </listOfReactants>
        <listOfProducts>
          <speciesReference species="M_ade_c" stoichiometry="1"/>
          <speciesReference species="M_r1p_c" stoichiometry="1"/>
        </listOfProducts>
        <kineticLaw>
          <math xmlns="http://www.w3.org/1998/Math/MathML">
            <ci> FLUX_VALUE </ci>
          </math>
          <listOfParameters>
            <parameter id="LOWER_BOUND" value="-1000"/>
            <parameter id="UPPER_BOUND" value="1000"/>
            <parameter id="OBJECTIVE_COEFFICIENT" value="0"/>
            <parameter id="FLUX_VALUE" value="0"/>
          </listOfParameters>
        </kineticLaw>
      </reaction>
      <reaction id="R_PUNP2" name="purine nucleoside phosphorylase Deoxyadenosine" reversible="true" fast="false">
        <notes>
          <html:p>SUBSYSTEM: none</html:p>
          <html:p>GENE ASSOCIATION: MG049</html:p>
        </notes>
        <listOfReactants>
          <speciesReference species="M_pi_c" stoichiometry="1"/>
          <speciesReference species="M_dad_2_c" stoichiometry="1"/>
        </listOfReactants>
        <listOfProducts>
          <speciesReference species="M_ade_c" stoichiometry="1"/>
          <speciesReference species="M_2dr1p_c" stoichiometry="1"/>
        </listOfProducts>
        <kineticLaw>
          <math xmlns="http://www.w3.org/1998/Math/MathML">
            <ci> FLUX_VALUE </ci>
          </math>
          <listOfParameters>
            <parameter id="LOWER_BOUND" value="-1000"/>
            <parameter id="UPPER_BOUND" value="1000"/>
            <parameter id="OBJECTIVE_COEFFICIENT" value="0"/>
            <parameter id="FLUX_VALUE" value="0"/>
          </listOfParameters>
        </kineticLaw>
      </reaction>
      <reaction id="R_PUNP3" name="purine nucleoside phosphorylase Guanosine" reversible="true" fast="false">
        <notes>
          <html:p>SUBSYSTEM: none</html:p>
          <html:p>GENE ASSOCIATION: MG049</html:p>
        </notes>
        <listOfReactants>
          <speciesReference species="M_pi_c" stoichiometry="1"/>
          <speciesReference species="M_gsn_c" stoichiometry="1"/>
        </listOfReactants>
        <listOfProducts>
          <speciesReference species="M_gua_c" stoichiometry="1"/>
          <speciesReference species="M_r1p_c" stoichiometry="1"/>
        </listOfProducts>
        <kineticLaw>
          <math xmlns="http://www.w3.org/1998/Math/MathML">
            <ci> FLUX_VALUE </ci>
          </math>
          <listOfParameters>
            <parameter id="LOWER_BOUND" value="-1000"/>
            <parameter id="UPPER_BOUND" value="1000"/>
            <parameter id="OBJECTIVE_COEFFICIENT" value="0"/>
            <parameter id="FLUX_VALUE" value="0"/>
          </listOfParameters>
        </kineticLaw>
      </reaction>
      <reaction id="R_PUNP4" name="purine nucleoside phosphorylase Deoxyguanosine" reversible="true" fast="false">
        <notes>
          <html:p>SUBSYSTEM: none</html:p>
          <html:p>GENE ASSOCIATION: MG049</html:p>
        </notes>
        <listOfReactants>
          <speciesReference species="M_pi_c" stoichiometry="1"/>
          <speciesReference species="M_dgsn_c" stoichiometry="1"/>
        </listOfReactants>
        <listOfProducts>
          <speciesReference species="M_2dr1p_c" stoichiometry="1"/>
          <speciesReference species="M_gua_c" stoichiometry="1"/>
        </listOfProducts>
        <kineticLaw>
          <math xmlns="http://www.w3.org/1998/Math/MathML">
            <ci> FLUX_VALUE </ci>
          </math>
          <listOfParameters>
            <parameter id="LOWER_BOUND" value="-1000"/>
            <parameter id="UPPER_BOUND" value="1000"/>
            <parameter id="OBJECTIVE_COEFFICIENT" value="0"/>
            <parameter id="FLUX_VALUE" value="0"/>
          </listOfParameters>
        </kineticLaw>
      </reaction>
      <reaction id="R_PUNP5" name="purine nucleoside phosphorylase Inosine" reversible="true" fast="false">
        <notes>
          <html:p>SUBSYSTEM: none</html:p>
          <html:p>GENE ASSOCIATION: MG049</html:p>
        </notes>
        <listOfReactants>
          <speciesReference species="M_pi_c" stoichiometry="1"/>
          <speciesReference species="M_ins_c" stoichiometry="1"/>
        </listOfReactants>
        <listOfProducts>
          <speciesReference species="M_hxan_c" stoichiometry="1"/>
          <speciesReference species="M_r1p_c" stoichiometry="1"/>
        </listOfProducts>
        <kineticLaw>
          <math xmlns="http://www.w3.org/1998/Math/MathML">
            <ci> FLUX_VALUE </ci>
          </math>
          <listOfParameters>
            <parameter id="LOWER_BOUND" value="-1000"/>
            <parameter id="UPPER_BOUND" value="1000"/>
            <parameter id="OBJECTIVE_COEFFICIENT" value="0"/>
            <parameter id="FLUX_VALUE" value="0"/>
          </listOfParameters>
        </kineticLaw>
      </reaction>
      <reaction id="R_PUNP6" name="purine nucleoside phosphorylase Deoxyinosine" reversible="true" fast="false">
        <notes>
          <html:p>SUBSYSTEM: none</html:p>
          <html:p>GENE ASSOCIATION: MG049</html:p>
        </notes>
        <listOfReactants>
          <speciesReference species="M_pi_c" stoichiometry="1"/>
          <speciesReference species="M_din_c" stoichiometry="1"/>
        </listOfReactants>
        <listOfProducts>
          <speciesReference species="M_2dr1p_c" stoichiometry="1"/>
          <speciesReference species="M_hxan_c" stoichiometry="1"/>
        </listOfProducts>
        <kineticLaw>
          <math xmlns="http://www.w3.org/1998/Math/MathML">
            <ci> FLUX_VALUE </ci>
          </math>
          <listOfParameters>
            <parameter id="LOWER_BOUND" value="-1000"/>
            <parameter id="UPPER_BOUND" value="1000"/>
            <parameter id="OBJECTIVE_COEFFICIENT" value="0"/>
            <parameter id="FLUX_VALUE" value="0"/>
          </listOfParameters>
        </kineticLaw>
      </reaction>
      <reaction id="R_PUNP7" name="purine nucleoside phosphorylase Xanthosine" reversible="true" fast="false">
        <notes>
          <html:p>SUBSYSTEM: none</html:p>
          <html:p>GENE ASSOCIATION: MG049</html:p>
        </notes>
        <listOfReactants>
          <speciesReference species="M_pi_c" stoichiometry="1"/>
          <speciesReference species="M_xtsn_c" stoichiometry="1"/>
        </listOfReactants>
        <listOfProducts>
          <speciesReference species="M_xan_c" stoichiometry="1"/>
          <speciesReference species="M_r1p_c" stoichiometry="1"/>
        </listOfProducts>
        <kineticLaw>
          <math xmlns="http://www.w3.org/1998/Math/MathML">
            <ci> FLUX_VALUE </ci>
          </math>
          <listOfParameters>
            <parameter id="LOWER_BOUND" value="-1000"/>
            <parameter id="UPPER_BOUND" value="1000"/>
            <parameter id="OBJECTIVE_COEFFICIENT" value="0"/>
            <parameter id="FLUX_VALUE" value="0"/>
          </listOfParameters>
        </kineticLaw>
      </reaction>
      <reaction id="R_PYDXK" name="pyridoxal kinase Pyridoxal" reversible="false" fast="false">
        <notes>
          <html:p>SUBSYSTEM: none</html:p>
          <html:p>GENE ASSOCIATION: </html:p>
        </notes>
        <listOfReactants>
          <speciesReference species="M_atp_c" stoichiometry="1"/>
          <speciesReference species="M_pydx_c" stoichiometry="1"/>
        </listOfReactants>
        <listOfProducts>
          <speciesReference species="M_adp_c" stoichiometry="1"/>
          <speciesReference species="M_h_c" stoichiometry="2"/>
          <speciesReference species="M_pydx5p_c" stoichiometry="1"/>
        </listOfProducts>
        <kineticLaw>
          <math xmlns="http://www.w3.org/1998/Math/MathML">
            <ci> FLUX_VALUE </ci>
          </math>
          <listOfParameters>
            <parameter id="LOWER_BOUND" value="0"/>
            <parameter id="UPPER_BOUND" value="1000"/>
            <parameter id="OBJECTIVE_COEFFICIENT" value="0"/>
            <parameter id="FLUX_VALUE" value="0"/>
          </listOfParameters>
        </kineticLaw>
      </reaction>
      <reaction id="R_PYDXt" name="Pyridoxal transport" reversible="false" fast="false">
        <notes>
          <html:p>SUBSYSTEM: none</html:p>
          <html:p>GENE ASSOCIATION: </html:p>
        </notes>
        <listOfReactants>
          <speciesReference species="M_pydx_e" stoichiometry="1"/>
        </listOfReactants>
        <listOfProducts>
          <speciesReference species="M_pydx_c" stoichiometry="1"/>
        </listOfProducts>
        <kineticLaw>
          <math xmlns="http://www.w3.org/1998/Math/MathML">
            <ci> FLUX_VALUE </ci>
          </math>
          <listOfParameters>
            <parameter id="LOWER_BOUND" value="0"/>
            <parameter id="UPPER_BOUND" value="1000"/>
            <parameter id="OBJECTIVE_COEFFICIENT" value="0"/>
            <parameter id="FLUX_VALUE" value="0"/>
          </listOfParameters>
        </kineticLaw>
      </reaction>
      <reaction id="R_PYK" name="pyruvate kinase" reversible="false" fast="false">
        <notes>
          <html:p>SUBSYSTEM: none</html:p>
          <html:p>GENE ASSOCIATION: MG216</html:p>
        </notes>
        <listOfReactants>
          <speciesReference species="M_pep_c" stoichiometry="1"/>
          <speciesReference species="M_adp_c" stoichiometry="1"/>
          <speciesReference species="M_h_c" stoichiometry="1"/>
        </listOfReactants>
        <listOfProducts>
          <speciesReference species="M_pyr_c" stoichiometry="1"/>
          <speciesReference species="M_atp_c" stoichiometry="1"/>
        </listOfProducts>
        <kineticLaw>
          <math xmlns="http://www.w3.org/1998/Math/MathML">
            <ci> FLUX_VALUE </ci>
          </math>
          <listOfParameters>
            <parameter id="LOWER_BOUND" value="0"/>
            <parameter id="UPPER_BOUND" value="1000"/>
            <parameter id="OBJECTIVE_COEFFICIENT" value="0"/>
            <parameter id="FLUX_VALUE" value="0"/>
          </listOfParameters>
        </kineticLaw>
      </reaction>
      <reaction id="R_PYNP1r" name="pyrimidine nucleoside phosphorylase cytosine" reversible="true" fast="false">
        <notes>
          <html:p>SUBSYSTEM: none</html:p>
          <html:p>GENE ASSOCIATION: MG051</html:p>
        </notes>
        <listOfReactants>
          <speciesReference species="M_csn_c" stoichiometry="1"/>
          <speciesReference species="M_r1p_c" stoichiometry="1"/>
        </listOfReactants>
        <listOfProducts>
          <speciesReference species="M_pi_c" stoichiometry="1"/>
          <speciesReference species="M_cytd_c" stoichiometry="1"/>
        </listOfProducts>
        <kineticLaw>
          <math xmlns="http://www.w3.org/1998/Math/MathML">
            <ci> FLUX_VALUE </ci>
          </math>
          <listOfParameters>
            <parameter id="LOWER_BOUND" value="-1000"/>
            <parameter id="UPPER_BOUND" value="1000"/>
            <parameter id="OBJECTIVE_COEFFICIENT" value="0"/>
            <parameter id="FLUX_VALUE" value="0"/>
          </listOfParameters>
        </kineticLaw>
      </reaction>
      <reaction id="R_PYNP2" name="pyrimidine nucleoside phosphorylase uracil" reversible="true" fast="false">
        <notes>
          <html:p>SUBSYSTEM: none</html:p>
          <html:p>GENE ASSOCIATION: MG051</html:p>
        </notes>
        <listOfReactants>
          <speciesReference species="M_pi_c" stoichiometry="1"/>
          <speciesReference species="M_uri_c" stoichiometry="1"/>
        </listOfReactants>
        <listOfProducts>
          <speciesReference species="M_ura_c" stoichiometry="1"/>
          <speciesReference species="M_r1p_c" stoichiometry="1"/>
        </listOfProducts>
        <kineticLaw>
          <math xmlns="http://www.w3.org/1998/Math/MathML">
            <ci> FLUX_VALUE </ci>
          </math>
          <listOfParameters>
            <parameter id="LOWER_BOUND" value="-1000"/>
            <parameter id="UPPER_BOUND" value="1000"/>
            <parameter id="OBJECTIVE_COEFFICIENT" value="0"/>
            <parameter id="FLUX_VALUE" value="0"/>
          </listOfParameters>
        </kineticLaw>
      </reaction>
      <reaction id="R_RBFK" name="riboflavin kinase" reversible="false" fast="false">
        <notes>
          <html:p>SUBSYSTEM: none</html:p>
          <html:p>GENE ASSOCIATION: MG145</html:p>
        </notes>
        <listOfReactants>
          <speciesReference species="M_atp_c" stoichiometry="1"/>
          <speciesReference species="M_ribflv_c" stoichiometry="1"/>
        </listOfReactants>
        <listOfProducts>
          <speciesReference species="M_adp_c" stoichiometry="1"/>
          <speciesReference species="M_h_c" stoichiometry="1"/>
          <speciesReference species="M_fmn_c" stoichiometry="1"/>
        </listOfProducts>
        <kineticLaw>
          <math xmlns="http://www.w3.org/1998/Math/MathML">
            <ci> FLUX_VALUE </ci>
          </math>
          <listOfParameters>
            <parameter id="LOWER_BOUND" value="0"/>
            <parameter id="UPPER_BOUND" value="1000"/>
            <parameter id="OBJECTIVE_COEFFICIENT" value="0"/>
            <parameter id="FLUX_VALUE" value="0"/>
          </listOfParameters>
        </kineticLaw>
      </reaction>
      <reaction id="R_RBK" name="ribokinase" reversible="false" fast="false">
        <notes>
          <html:p>SUBSYSTEM: none</html:p>
          <html:p>GENE ASSOCIATION: </html:p>
        </notes>
        <listOfReactants>
          <speciesReference species="M_atp_c" stoichiometry="1"/>
          <speciesReference species="M_rib_D_c" stoichiometry="1"/>
        </listOfReactants>
        <listOfProducts>
          <speciesReference species="M_adp_c" stoichiometry="1"/>
          <speciesReference species="M_h_c" stoichiometry="1"/>
          <speciesReference species="M_r5p_c" stoichiometry="1"/>
        </listOfProducts>
        <kineticLaw>
          <math xmlns="http://www.w3.org/1998/Math/MathML">
            <ci> FLUX_VALUE </ci>
          </math>
          <listOfParameters>
            <parameter id="LOWER_BOUND" value="0"/>
            <parameter id="UPPER_BOUND" value="1000"/>
            <parameter id="OBJECTIVE_COEFFICIENT" value="0"/>
            <parameter id="FLUX_VALUE" value="0"/>
          </listOfParameters>
        </kineticLaw>
      </reaction>
      <reaction id="R_RIBabc" name="D ribose transport via ABC system" reversible="false" fast="false">
        <notes>
          <html:p>SUBSYSTEM: none</html:p>
          <html:p>GENE ASSOCIATION: MG119</html:p>
        </notes>
        <listOfReactants>
          <speciesReference species="M_atp_c" stoichiometry="1"/>
          <speciesReference species="M_h2o_c" stoichiometry="1"/>
          <speciesReference species="M_rib_D_e" stoichiometry="1"/>
        </listOfReactants>
        <listOfProducts>
          <speciesReference species="M_adp_c" stoichiometry="1"/>
          <speciesReference species="M_h_c" stoichiometry="1"/>
          <speciesReference species="M_pi_c" stoichiometry="1"/>
          <speciesReference species="M_rib_D_c" stoichiometry="1"/>
        </listOfProducts>
        <kineticLaw>
          <math xmlns="http://www.w3.org/1998/Math/MathML">
            <ci> FLUX_VALUE </ci>
          </math>
          <listOfParameters>
            <parameter id="LOWER_BOUND" value="0"/>
            <parameter id="UPPER_BOUND" value="1000"/>
            <parameter id="OBJECTIVE_COEFFICIENT" value="0"/>
            <parameter id="FLUX_VALUE" value="0"/>
          </listOfParameters>
        </kineticLaw>
      </reaction>
      <reaction id="R_RIBFLVt2" name="riboflavin transport in via proton symport" reversible="false" fast="false">
        <notes>
          <html:p>SUBSYSTEM: none</html:p>
          <html:p>GENE ASSOCIATION: </html:p>
        </notes>
        <listOfReactants>
          <speciesReference species="M_h_e" stoichiometry="1"/>
          <speciesReference species="M_ribflv_e" stoichiometry="1"/>
        </listOfReactants>
        <listOfProducts>
          <speciesReference species="M_h_c" stoichiometry="1"/>
          <speciesReference species="M_ribflv_c" stoichiometry="1"/>
        </listOfProducts>
        <kineticLaw>
          <math xmlns="http://www.w3.org/1998/Math/MathML">
            <ci> FLUX_VALUE </ci>
          </math>
          <listOfParameters>
            <parameter id="LOWER_BOUND" value="0"/>
            <parameter id="UPPER_BOUND" value="1000"/>
            <parameter id="OBJECTIVE_COEFFICIENT" value="0"/>
            <parameter id="FLUX_VALUE" value="0"/>
          </listOfParameters>
        </kineticLaw>
      </reaction>
      <reaction id="R_RNDR1" name="ribonucleoside diphosphate reductase ADP" reversible="false" fast="false">
        <notes>
          <html:p>SUBSYSTEM: none</html:p>
          <html:p>GENE ASSOCIATION: ( MG229  and  MG230  and  MG231 )</html:p>
        </notes>
        <listOfReactants>
          <speciesReference species="M_adp_c" stoichiometry="1"/>
          <speciesReference species="M_trdrd_c" stoichiometry="1"/>
        </listOfReactants>
        <listOfProducts>
          <speciesReference species="M_h2o_c" stoichiometry="1"/>
          <speciesReference species="M_dadp_c" stoichiometry="1"/>
          <speciesReference species="M_trdox_c" stoichiometry="1"/>
        </listOfProducts>
        <kineticLaw>
          <math xmlns="http://www.w3.org/1998/Math/MathML">
            <ci> FLUX_VALUE </ci>
          </math>
          <listOfParameters>
            <parameter id="LOWER_BOUND" value="0"/>
            <parameter id="UPPER_BOUND" value="1000"/>
            <parameter id="OBJECTIVE_COEFFICIENT" value="0"/>
            <parameter id="FLUX_VALUE" value="0"/>
          </listOfParameters>
        </kineticLaw>
      </reaction>
      <reaction id="R_RNDR2" name="ribonucleoside diphosphate reductase GDP" reversible="false" fast="false">
        <notes>
          <html:p>SUBSYSTEM: none</html:p>
          <html:p>GENE ASSOCIATION: ( MG229  and  MG230  and  MG231 )</html:p>
        </notes>
        <listOfReactants>
          <speciesReference species="M_gdp_c" stoichiometry="1"/>
          <speciesReference species="M_trdrd_c" stoichiometry="1"/>
        </listOfReactants>
        <listOfProducts>
          <speciesReference species="M_h2o_c" stoichiometry="1"/>
          <speciesReference species="M_dgdp_c" stoichiometry="1"/>
          <speciesReference species="M_trdox_c" stoichiometry="1"/>
        </listOfProducts>
        <kineticLaw>
          <math xmlns="http://www.w3.org/1998/Math/MathML">
            <ci> FLUX_VALUE </ci>
          </math>
          <listOfParameters>
            <parameter id="LOWER_BOUND" value="0"/>
            <parameter id="UPPER_BOUND" value="1000"/>
            <parameter id="OBJECTIVE_COEFFICIENT" value="0"/>
            <parameter id="FLUX_VALUE" value="0"/>
          </listOfParameters>
        </kineticLaw>
      </reaction>
      <reaction id="R_RNDR3" name="ribonucleoside diphosphate reductase CDP" reversible="false" fast="false">
        <notes>
          <html:p>SUBSYSTEM: none</html:p>
          <html:p>GENE ASSOCIATION: ( MG229  and  MG230  and  MG231 )</html:p>
        </notes>
        <listOfReactants>
          <speciesReference species="M_cdp_c" stoichiometry="1"/>
          <speciesReference species="M_trdrd_c" stoichiometry="1"/>
        </listOfReactants>
        <listOfProducts>
          <speciesReference species="M_h2o_c" stoichiometry="1"/>
          <speciesReference species="M_dcdp_c" stoichiometry="1"/>
          <speciesReference species="M_trdox_c" stoichiometry="1"/>
        </listOfProducts>
        <kineticLaw>
          <math xmlns="http://www.w3.org/1998/Math/MathML">
            <ci> FLUX_VALUE </ci>
          </math>
          <listOfParameters>
            <parameter id="LOWER_BOUND" value="0"/>
            <parameter id="UPPER_BOUND" value="1000"/>
            <parameter id="OBJECTIVE_COEFFICIENT" value="0"/>
            <parameter id="FLUX_VALUE" value="0"/>
          </listOfParameters>
        </kineticLaw>
      </reaction>
      <reaction id="R_RNDR4" name="ribonucleoside diphosphate reductase UDP" reversible="false" fast="false">
        <notes>
          <html:p>SUBSYSTEM: none</html:p>
          <html:p>GENE ASSOCIATION: ( MG229  and  MG230  and  MG231 )</html:p>
        </notes>
        <listOfReactants>
          <speciesReference species="M_trdrd_c" stoichiometry="1"/>
          <speciesReference species="M_udp_c" stoichiometry="1"/>
        </listOfReactants>
        <listOfProducts>
          <speciesReference species="M_h2o_c" stoichiometry="1"/>
          <speciesReference species="M_trdox_c" stoichiometry="1"/>
          <speciesReference species="M_dudp_c" stoichiometry="1"/>
        </listOfProducts>
        <kineticLaw>
          <math xmlns="http://www.w3.org/1998/Math/MathML">
            <ci> FLUX_VALUE </ci>
          </math>
          <listOfParameters>
            <parameter id="LOWER_BOUND" value="0"/>
            <parameter id="UPPER_BOUND" value="1000"/>
            <parameter id="OBJECTIVE_COEFFICIENT" value="0"/>
            <parameter id="FLUX_VALUE" value="0"/>
          </listOfParameters>
        </kineticLaw>
      </reaction>
      <reaction id="R_RPE" name="ribulose 5 phosphate 3 epimerase" reversible="true" fast="false">
        <notes>
          <html:p>SUBSYSTEM: none</html:p>
          <html:p>GENE ASSOCIATION: MG112</html:p>
        </notes>
        <listOfReactants>
          <speciesReference species="M_ru5p_D_c" stoichiometry="1"/>
        </listOfReactants>
        <listOfProducts>
          <speciesReference species="M_xu5p_D_c" stoichiometry="1"/>
        </listOfProducts>
        <kineticLaw>
          <math xmlns="http://www.w3.org/1998/Math/MathML">
            <ci> FLUX_VALUE </ci>
          </math>
          <listOfParameters>
            <parameter id="LOWER_BOUND" value="-1000"/>
            <parameter id="UPPER_BOUND" value="1000"/>
            <parameter id="OBJECTIVE_COEFFICIENT" value="0"/>
            <parameter id="FLUX_VALUE" value="0"/>
          </listOfParameters>
        </kineticLaw>
      </reaction>
      <reaction id="R_RPI" name="ribose 5 phosphate isomerase" reversible="true" fast="false">
        <notes>
          <html:p>SUBSYSTEM: none</html:p>
          <html:p>GENE ASSOCIATION: MG396</html:p>
        </notes>
        <listOfReactants>
          <speciesReference species="M_r5p_c" stoichiometry="1"/>
        </listOfReactants>
        <listOfProducts>
          <speciesReference species="M_ru5p_D_c" stoichiometry="1"/>
        </listOfProducts>
        <kineticLaw>
          <math xmlns="http://www.w3.org/1998/Math/MathML">
            <ci> FLUX_VALUE </ci>
          </math>
          <listOfParameters>
            <parameter id="LOWER_BOUND" value="-1000"/>
            <parameter id="UPPER_BOUND" value="1000"/>
            <parameter id="OBJECTIVE_COEFFICIENT" value="0"/>
            <parameter id="FLUX_VALUE" value="0"/>
          </listOfParameters>
        </kineticLaw>
      </reaction>
      <reaction id="R_SALCpts" name="salicin transport via PEP Pyr PTS" reversible="false" fast="false">
        <notes>
          <html:p>SUBSYSTEM: none</html:p>
          <html:p>GENE ASSOCIATION: ( MG041  and  MG429 )</html:p>
        </notes>
        <listOfReactants>
          <speciesReference species="M_pep_c" stoichiometry="1"/>
          <speciesReference species="M_salcn_e" stoichiometry="1"/>
        </listOfReactants>
        <listOfProducts>
          <speciesReference species="M_pyr_c" stoichiometry="1"/>
          <speciesReference species="M_salc6p_c" stoichiometry="1"/>
        </listOfProducts>
        <kineticLaw>
          <math xmlns="http://www.w3.org/1998/Math/MathML">
            <ci> FLUX_VALUE </ci>
          </math>
          <listOfParameters>
            <parameter id="LOWER_BOUND" value="0"/>
            <parameter id="UPPER_BOUND" value="1000"/>
            <parameter id="OBJECTIVE_COEFFICIENT" value="0"/>
            <parameter id="FLUX_VALUE" value="0"/>
          </listOfParameters>
        </kineticLaw>
      </reaction>
      <reaction id="R_SERt2" name="L serine transport in via proton symport" reversible="false" fast="false">
        <notes>
          <html:p>SUBSYSTEM: none</html:p>
          <html:p>GENE ASSOCIATION: </html:p>
        </notes>
        <listOfReactants>
          <speciesReference species="M_h_e" stoichiometry="1"/>
          <speciesReference species="M_ser_L_e" stoichiometry="1"/>
        </listOfReactants>
        <listOfProducts>
          <speciesReference species="M_h_c" stoichiometry="1"/>
          <speciesReference species="M_ser_L_c" stoichiometry="1"/>
        </listOfProducts>
        <kineticLaw>
          <math xmlns="http://www.w3.org/1998/Math/MathML">
            <ci> FLUX_VALUE </ci>
          </math>
          <listOfParameters>
            <parameter id="LOWER_BOUND" value="0"/>
            <parameter id="UPPER_BOUND" value="1000"/>
            <parameter id="OBJECTIVE_COEFFICIENT" value="0"/>
            <parameter id="FLUX_VALUE" value="0"/>
          </listOfParameters>
        </kineticLaw>
      </reaction>
      <reaction id="R_SERTRS" name="Seryl tRNA synthetase" reversible="false" fast="false">
        <notes>
          <html:p>SUBSYSTEM: none</html:p>
          <html:p>GENE ASSOCIATION: MG005</html:p>
        </notes>
        <listOfReactants>
          <speciesReference species="M_atp_c" stoichiometry="1"/>
          <speciesReference species="M_ser_L_c" stoichiometry="1"/>
          <speciesReference species="M_trnaser_c" stoichiometry="1"/>
        </listOfReactants>
        <listOfProducts>
          <speciesReference species="M_amp_c" stoichiometry="1"/>
          <speciesReference species="M_ppi_c" stoichiometry="1"/>
          <speciesReference species="M_sertrna_c" stoichiometry="1"/>
        </listOfProducts>
        <kineticLaw>
          <math xmlns="http://www.w3.org/1998/Math/MathML">
            <ci> FLUX_VALUE </ci>
          </math>
          <listOfParameters>
            <parameter id="LOWER_BOUND" value="0"/>
            <parameter id="UPPER_BOUND" value="1000"/>
            <parameter id="OBJECTIVE_COEFFICIENT" value="0"/>
            <parameter id="FLUX_VALUE" value="0"/>
          </listOfParameters>
        </kineticLaw>
      </reaction>
      <reaction id="R_SO4t2" name="sulfate transport in via proton symport" reversible="false" fast="false">
        <notes>
          <html:p>SUBSYSTEM: none</html:p>
          <html:p>GENE ASSOCIATION: </html:p>
        </notes>
        <listOfReactants>
          <speciesReference species="M_h_e" stoichiometry="1"/>
          <speciesReference species="M_so4_e" stoichiometry="1"/>
        </listOfReactants>
        <listOfProducts>
          <speciesReference species="M_h_c" stoichiometry="1"/>
          <speciesReference species="M_so4_c" stoichiometry="1"/>
        </listOfProducts>
        <kineticLaw>
          <math xmlns="http://www.w3.org/1998/Math/MathML">
            <ci> FLUX_VALUE </ci>
          </math>
          <listOfParameters>
            <parameter id="LOWER_BOUND" value="0"/>
            <parameter id="UPPER_BOUND" value="1000"/>
            <parameter id="OBJECTIVE_COEFFICIENT" value="0"/>
            <parameter id="FLUX_VALUE" value="0"/>
          </listOfParameters>
        </kineticLaw>
      </reaction>
      <reaction id="R_SPMDabc" name="spermidine transport via ABC system" reversible="false" fast="false">
        <notes>
          <html:p>SUBSYSTEM: none</html:p>
          <html:p>GENE ASSOCIATION: ( MG042  and  MG043  and  MG044 )</html:p>
        </notes>
        <listOfReactants>
          <speciesReference species="M_atp_c" stoichiometry="1"/>
          <speciesReference species="M_h2o_c" stoichiometry="1"/>
          <speciesReference species="M_spmd_e" stoichiometry="1"/>
        </listOfReactants>
        <listOfProducts>
          <speciesReference species="M_adp_c" stoichiometry="1"/>
          <speciesReference species="M_h_c" stoichiometry="1"/>
          <speciesReference species="M_pi_c" stoichiometry="1"/>
          <speciesReference species="M_spmd_c" stoichiometry="1"/>
        </listOfProducts>
        <kineticLaw>
          <math xmlns="http://www.w3.org/1998/Math/MathML">
            <ci> FLUX_VALUE </ci>
          </math>
          <listOfParameters>
            <parameter id="LOWER_BOUND" value="0"/>
            <parameter id="UPPER_BOUND" value="1000"/>
            <parameter id="OBJECTIVE_COEFFICIENT" value="0"/>
            <parameter id="FLUX_VALUE" value="0"/>
          </listOfParameters>
        </kineticLaw>
      </reaction>
      <reaction id="R_SUCpts" name="sucrose transport via PEP Pyr PTS" reversible="false" fast="false">
        <notes>
          <html:p>SUBSYSTEM: none</html:p>
          <html:p>GENE ASSOCIATION: ( MG041  and  MG429 )</html:p>
        </notes>
        <listOfReactants>
          <speciesReference species="M_pep_c" stoichiometry="1"/>
          <speciesReference species="M_sucr_e" stoichiometry="1"/>
        </listOfReactants>
        <listOfProducts>
          <speciesReference species="M_pyr_c" stoichiometry="1"/>
          <speciesReference species="M_suc6p_c" stoichiometry="1"/>
        </listOfProducts>
        <kineticLaw>
          <math xmlns="http://www.w3.org/1998/Math/MathML">
            <ci> FLUX_VALUE </ci>
          </math>
          <listOfParameters>
            <parameter id="LOWER_BOUND" value="0"/>
            <parameter id="UPPER_BOUND" value="1000"/>
            <parameter id="OBJECTIVE_COEFFICIENT" value="0"/>
            <parameter id="FLUX_VALUE" value="0"/>
          </listOfParameters>
        </kineticLaw>
      </reaction>
      <reaction id="R_TECA4S" name="minor teichoic acid synthesis n=30" reversible="false" fast="false">
        <notes>
          <html:p>SUBSYSTEM: none</html:p>
          <html:p>GENE ASSOCIATION: MG025</html:p>
        </notes>
        <listOfReactants>
          <speciesReference species="M_h2o_c" stoichiometry="30"/>
          <speciesReference species="M_udpg_c" stoichiometry="30"/>
          <speciesReference species="M_uacgala_c" stoichiometry="30"/>
        </listOfReactants>
        <listOfProducts>
          <speciesReference species="M_h_c" stoichiometry="60"/>
          <speciesReference species="M_udp_c" stoichiometry="30"/>
          <speciesReference species="M_tcam_c" stoichiometry="1"/>
          <speciesReference species="M_ump_c" stoichiometry="30"/>
        </listOfProducts>
        <kineticLaw>
          <math xmlns="http://www.w3.org/1998/Math/MathML">
            <ci> FLUX_VALUE </ci>
          </math>
          <listOfParameters>
            <parameter id="LOWER_BOUND" value="0"/>
            <parameter id="UPPER_BOUND" value="1000"/>
            <parameter id="OBJECTIVE_COEFFICIENT" value="0"/>
            <parameter id="FLUX_VALUE" value="0"/>
          </listOfParameters>
        </kineticLaw>
      </reaction>
      <reaction id="R_TEICH45" name="teichuronic acid n=45 unlinked GalNAc GlcA repeated" reversible="true" fast="false">
        <notes>
          <html:p>SUBSYSTEM: none</html:p>
          <html:p>GENE ASSOCIATION: MG075</html:p>
        </notes>
        <listOfReactants>
          <speciesReference species="M_uacgala_c" stoichiometry="45"/>
          <speciesReference species="M_udpglcur_c" stoichiometry="45"/>
        </listOfReactants>
        <listOfProducts>
          <speciesReference species="M_h_c" stoichiometry="45"/>
          <speciesReference species="M_udp_c" stoichiometry="45"/>
          <speciesReference species="M_ump_c" stoichiometry="45"/>
          <speciesReference species="M_teich_45_c" stoichiometry="1"/>
        </listOfProducts>
        <kineticLaw>
          <math xmlns="http://www.w3.org/1998/Math/MathML">
            <ci> FLUX_VALUE </ci>
          </math>
          <listOfParameters>
            <parameter id="LOWER_BOUND" value="-1000"/>
            <parameter id="UPPER_BOUND" value="1000"/>
            <parameter id="OBJECTIVE_COEFFICIENT" value="0"/>
            <parameter id="FLUX_VALUE" value="0"/>
          </listOfParameters>
        </kineticLaw>
      </reaction>
      <reaction id="R_THDPO" name="thiol peroxidase" reversible="false" fast="false">
        <notes>
          <html:p>SUBSYSTEM: none</html:p>
          <html:p>GENE ASSOCIATION: MG124</html:p>
        </notes>
        <listOfReactants>
          <speciesReference species="M_trdrd_c" stoichiometry="1"/>
          <speciesReference species="M_h2o2_c" stoichiometry="1"/>
        </listOfReactants>
        <listOfProducts>
          <speciesReference species="M_h2o_c" stoichiometry="2"/>
          <speciesReference species="M_trdox_c" stoichiometry="1"/>
        </listOfProducts>
        <kineticLaw>
          <math xmlns="http://www.w3.org/1998/Math/MathML">
            <ci> FLUX_VALUE </ci>
          </math>
          <listOfParameters>
            <parameter id="LOWER_BOUND" value="0"/>
            <parameter id="UPPER_BOUND" value="1000"/>
            <parameter id="OBJECTIVE_COEFFICIENT" value="0"/>
            <parameter id="FLUX_VALUE" value="0"/>
          </listOfParameters>
        </kineticLaw>
      </reaction>
      <reaction id="R_THM2t2" name="Thiamine transport in via proton symport" reversible="false" fast="false">
        <notes>
          <html:p>SUBSYSTEM: none</html:p>
          <html:p>GENE ASSOCIATION: </html:p>
        </notes>
        <listOfReactants>
          <speciesReference species="M_h_e" stoichiometry="1"/>
          <speciesReference species="M_thm_e" stoichiometry="1"/>
        </listOfReactants>
        <listOfProducts>
          <speciesReference species="M_h_c" stoichiometry="1"/>
          <speciesReference species="M_thm_c" stoichiometry="1"/>
        </listOfProducts>
        <kineticLaw>
          <math xmlns="http://www.w3.org/1998/Math/MathML">
            <ci> FLUX_VALUE </ci>
          </math>
          <listOfParameters>
            <parameter id="LOWER_BOUND" value="0"/>
            <parameter id="UPPER_BOUND" value="1000"/>
            <parameter id="OBJECTIVE_COEFFICIENT" value="0"/>
            <parameter id="FLUX_VALUE" value="0"/>
          </listOfParameters>
        </kineticLaw>
      </reaction>
      <reaction id="R_THMDt2" name="thymidine transport in via proton symport" reversible="false" fast="false">
        <notes>
          <html:p>SUBSYSTEM: none</html:p>
          <html:p>GENE ASSOCIATION: </html:p>
        </notes>
        <listOfReactants>
          <speciesReference species="M_h_e" stoichiometry="1"/>
          <speciesReference species="M_thymd_e" stoichiometry="1"/>
        </listOfReactants>
        <listOfProducts>
          <speciesReference species="M_h_c" stoichiometry="1"/>
          <speciesReference species="M_thymd_c" stoichiometry="1"/>
        </listOfProducts>
        <kineticLaw>
          <math xmlns="http://www.w3.org/1998/Math/MathML">
            <ci> FLUX_VALUE </ci>
          </math>
          <listOfParameters>
            <parameter id="LOWER_BOUND" value="0"/>
            <parameter id="UPPER_BOUND" value="1000"/>
            <parameter id="OBJECTIVE_COEFFICIENT" value="0"/>
            <parameter id="FLUX_VALUE" value="0"/>
          </listOfParameters>
        </kineticLaw>
      </reaction>
      <reaction id="R_THRTRS" name="Threonyl tRNA synthetase" reversible="false" fast="false">
        <notes>
          <html:p>SUBSYSTEM: none</html:p>
          <html:p>GENE ASSOCIATION: MG375</html:p>
        </notes>
        <listOfReactants>
          <speciesReference species="M_atp_c" stoichiometry="1"/>
          <speciesReference species="M_thr_L_c" stoichiometry="1"/>
          <speciesReference species="M_trnathr_c" stoichiometry="1"/>
        </listOfReactants>
        <listOfProducts>
          <speciesReference species="M_amp_c" stoichiometry="1"/>
          <speciesReference species="M_ppi_c" stoichiometry="1"/>
          <speciesReference species="M_thrtrna_c" stoichiometry="1"/>
        </listOfProducts>
        <kineticLaw>
          <math xmlns="http://www.w3.org/1998/Math/MathML">
            <ci> FLUX_VALUE </ci>
          </math>
          <listOfParameters>
            <parameter id="LOWER_BOUND" value="0"/>
            <parameter id="UPPER_BOUND" value="1000"/>
            <parameter id="OBJECTIVE_COEFFICIENT" value="0"/>
            <parameter id="FLUX_VALUE" value="0"/>
          </listOfParameters>
        </kineticLaw>
      </reaction>
      <reaction id="R_THZPSN" name="thiazole phosphate synthesis" reversible="false" fast="false">
        <notes>
          <html:p>SUBSYSTEM: none</html:p>
          <html:p>GENE ASSOCIATION: MG372</html:p>
        </notes>
        <listOfReactants>
          <speciesReference species="M_atp_c" stoichiometry="1"/>
          <speciesReference species="M_cys_L_c" stoichiometry="1"/>
          <speciesReference species="M_dxyl5p_c" stoichiometry="1"/>
          <speciesReference species="M_tyr_L_c" stoichiometry="1"/>
        </listOfReactants>
        <listOfProducts>
          <speciesReference species="M_h_c" stoichiometry="1"/>
          <speciesReference species="M_amp_c" stoichiometry="1"/>
          <speciesReference species="M_ppi_c" stoichiometry="1"/>
          <speciesReference species="M_co2_c" stoichiometry="1"/>
          <speciesReference species="M_ala_L_c" stoichiometry="1"/>
          <speciesReference species="M_h2o_c" stoichiometry="1"/>
          <speciesReference species="M_4hba_c" stoichiometry="1"/>
          <speciesReference species="M_4mpetz_c" stoichiometry="1"/>
        </listOfProducts>
        <kineticLaw>
          <math xmlns="http://www.w3.org/1998/Math/MathML">
            <ci> FLUX_VALUE </ci>
          </math>
          <listOfParameters>
            <parameter id="LOWER_BOUND" value="0"/>
            <parameter id="UPPER_BOUND" value="1000"/>
            <parameter id="OBJECTIVE_COEFFICIENT" value="0"/>
            <parameter id="FLUX_VALUE" value="0"/>
          </listOfParameters>
        </kineticLaw>
      </reaction>
      <reaction id="R_TKT1" name="transketolase" reversible="true" fast="false">
        <notes>
          <html:p>SUBSYSTEM: none</html:p>
          <html:p>GENE ASSOCIATION: MG066</html:p>
        </notes>
        <listOfReactants>
          <speciesReference species="M_r5p_c" stoichiometry="1"/>
          <speciesReference species="M_xu5p_D_c" stoichiometry="1"/>
        </listOfReactants>
        <listOfProducts>
          <speciesReference species="M_g3p_c" stoichiometry="1"/>
          <speciesReference species="M_s7p_c" stoichiometry="1"/>
        </listOfProducts>
        <kineticLaw>
          <math xmlns="http://www.w3.org/1998/Math/MathML">
            <ci> FLUX_VALUE </ci>
          </math>
          <listOfParameters>
            <parameter id="LOWER_BOUND" value="-1000"/>
            <parameter id="UPPER_BOUND" value="1000"/>
            <parameter id="OBJECTIVE_COEFFICIENT" value="0"/>
            <parameter id="FLUX_VALUE" value="0"/>
          </listOfParameters>
        </kineticLaw>
      </reaction>
      <reaction id="R_TKT2" name="transketolase" reversible="true" fast="false">
        <notes>
          <html:p>SUBSYSTEM: none</html:p>
          <html:p>GENE ASSOCIATION: MG066</html:p>
        </notes>
        <listOfReactants>
          <speciesReference species="M_xu5p_D_c" stoichiometry="1"/>
          <speciesReference species="M_e4p_c" stoichiometry="1"/>
        </listOfReactants>
        <listOfProducts>
          <speciesReference species="M_g3p_c" stoichiometry="1"/>
          <speciesReference species="M_f6p_c" stoichiometry="1"/>
        </listOfProducts>
        <kineticLaw>
          <math xmlns="http://www.w3.org/1998/Math/MathML">
            <ci> FLUX_VALUE </ci>
          </math>
          <listOfParameters>
            <parameter id="LOWER_BOUND" value="-1000"/>
            <parameter id="UPPER_BOUND" value="1000"/>
            <parameter id="OBJECTIVE_COEFFICIENT" value="0"/>
            <parameter id="FLUX_VALUE" value="0"/>
          </listOfParameters>
        </kineticLaw>
      </reaction>
      <reaction id="R_TMDK1" name="thymidine kinase ATP thymidine" reversible="false" fast="false">
        <notes>
          <html:p>SUBSYSTEM: none</html:p>
          <html:p>GENE ASSOCIATION: MG034</html:p>
        </notes>
        <listOfReactants>
          <speciesReference species="M_atp_c" stoichiometry="1"/>
          <speciesReference species="M_thymd_c" stoichiometry="1"/>
        </listOfReactants>
        <listOfProducts>
          <speciesReference species="M_adp_c" stoichiometry="1"/>
          <speciesReference species="M_h_c" stoichiometry="1"/>
          <speciesReference species="M_dtmp_c" stoichiometry="1"/>
        </listOfProducts>
        <kineticLaw>
          <math xmlns="http://www.w3.org/1998/Math/MathML">
            <ci> FLUX_VALUE </ci>
          </math>
          <listOfParameters>
            <parameter id="LOWER_BOUND" value="0"/>
            <parameter id="UPPER_BOUND" value="1000"/>
            <parameter id="OBJECTIVE_COEFFICIENT" value="0"/>
            <parameter id="FLUX_VALUE" value="0"/>
          </listOfParameters>
        </kineticLaw>
      </reaction>
      <reaction id="R_TMDPK" name="thiamine diphosphokinase" reversible="false" fast="false">
        <notes>
          <html:p>SUBSYSTEM: none</html:p>
          <html:p>GENE ASSOCIATION: </html:p>
        </notes>
        <listOfReactants>
          <speciesReference species="M_atp_c" stoichiometry="1"/>
          <speciesReference species="M_thm_c" stoichiometry="1"/>
        </listOfReactants>
        <listOfProducts>
          <speciesReference species="M_h_c" stoichiometry="1"/>
          <speciesReference species="M_amp_c" stoichiometry="1"/>
          <speciesReference species="M_thmpp_c" stoichiometry="1"/>
        </listOfProducts>
        <kineticLaw>
          <math xmlns="http://www.w3.org/1998/Math/MathML">
            <ci> FLUX_VALUE </ci>
          </math>
          <listOfParameters>
            <parameter id="LOWER_BOUND" value="0"/>
            <parameter id="UPPER_BOUND" value="1000"/>
            <parameter id="OBJECTIVE_COEFFICIENT" value="0"/>
            <parameter id="FLUX_VALUE" value="0"/>
          </listOfParameters>
        </kineticLaw>
      </reaction>
      <reaction id="R_TMDPP" name="thymidine phosphorylase" reversible="true" fast="false">
        <notes>
          <html:p>SUBSYSTEM: none</html:p>
          <html:p>GENE ASSOCIATION: MG051</html:p>
        </notes>
        <listOfReactants>
          <speciesReference species="M_pi_c" stoichiometry="1"/>
          <speciesReference species="M_thymd_c" stoichiometry="1"/>
        </listOfReactants>
        <listOfProducts>
          <speciesReference species="M_2dr1p_c" stoichiometry="1"/>
          <speciesReference species="M_thym_c" stoichiometry="1"/>
        </listOfProducts>
        <kineticLaw>
          <math xmlns="http://www.w3.org/1998/Math/MathML">
            <ci> FLUX_VALUE </ci>
          </math>
          <listOfParameters>
            <parameter id="LOWER_BOUND" value="-1000"/>
            <parameter id="UPPER_BOUND" value="1000"/>
            <parameter id="OBJECTIVE_COEFFICIENT" value="0"/>
            <parameter id="FLUX_VALUE" value="0"/>
          </listOfParameters>
        </kineticLaw>
      </reaction>
      <reaction id="R_TMDS" name="thymidylate synthase" reversible="false" fast="false">
        <notes>
          <html:p>SUBSYSTEM: none</html:p>
          <html:p>GENE ASSOCIATION: MG227</html:p>
        </notes>
        <listOfReactants>
          <speciesReference species="M_mlthf_c" stoichiometry="1"/>
          <speciesReference species="M_dump_c" stoichiometry="1"/>
        </listOfReactants>
        <listOfProducts>
          <speciesReference species="M_dhf_c" stoichiometry="1"/>
          <speciesReference species="M_dtmp_c" stoichiometry="1"/>
        </listOfProducts>
        <kineticLaw>
          <math xmlns="http://www.w3.org/1998/Math/MathML">
            <ci> FLUX_VALUE </ci>
          </math>
          <listOfParameters>
            <parameter id="LOWER_BOUND" value="0"/>
            <parameter id="UPPER_BOUND" value="1000"/>
            <parameter id="OBJECTIVE_COEFFICIENT" value="0"/>
            <parameter id="FLUX_VALUE" value="0"/>
          </listOfParameters>
        </kineticLaw>
      </reaction>
      <reaction id="R_TPI" name="triose phosphate isomerase" reversible="true" fast="false">
        <notes>
          <html:p>SUBSYSTEM: none</html:p>
          <html:p>GENE ASSOCIATION: MG431</html:p>
        </notes>
        <listOfReactants>
          <speciesReference species="M_dhap_c" stoichiometry="1"/>
        </listOfReactants>
        <listOfProducts>
          <speciesReference species="M_g3p_c" stoichiometry="1"/>
        </listOfProducts>
        <kineticLaw>
          <math xmlns="http://www.w3.org/1998/Math/MathML">
            <ci> FLUX_VALUE </ci>
          </math>
          <listOfParameters>
            <parameter id="LOWER_BOUND" value="-1000"/>
            <parameter id="UPPER_BOUND" value="1000"/>
            <parameter id="OBJECTIVE_COEFFICIENT" value="0"/>
            <parameter id="FLUX_VALUE" value="0"/>
          </listOfParameters>
        </kineticLaw>
      </reaction>
      <reaction id="R_TRDR" name="thioredoxin reductase NADPH" reversible="false" fast="false">
        <notes>
          <html:p>SUBSYSTEM: none</html:p>
          <html:p>GENE ASSOCIATION: MG102</html:p>
        </notes>
        <listOfReactants>
          <speciesReference species="M_h_c" stoichiometry="1"/>
          <speciesReference species="M_nadph_c" stoichiometry="1"/>
          <speciesReference species="M_trdox_c" stoichiometry="1"/>
        </listOfReactants>
        <listOfProducts>
          <speciesReference species="M_nadp_c" stoichiometry="1"/>
          <speciesReference species="M_trdrd_c" stoichiometry="1"/>
        </listOfProducts>
        <kineticLaw>
          <math xmlns="http://www.w3.org/1998/Math/MathML">
            <ci> FLUX_VALUE </ci>
          </math>
          <listOfParameters>
            <parameter id="LOWER_BOUND" value="0"/>
            <parameter id="UPPER_BOUND" value="1000"/>
            <parameter id="OBJECTIVE_COEFFICIENT" value="0"/>
            <parameter id="FLUX_VALUE" value="0"/>
          </listOfParameters>
        </kineticLaw>
      </reaction>
      <reaction id="R_TREpts" name="trehalose transport via PEP Pyr PTS" reversible="false" fast="false">
        <notes>
          <html:p>SUBSYSTEM: none</html:p>
          <html:p>GENE ASSOCIATION: ( MG041  and  MG429 )</html:p>
        </notes>
        <listOfReactants>
          <speciesReference species="M_pep_c" stoichiometry="1"/>
          <speciesReference species="M_tre_e" stoichiometry="1"/>
        </listOfReactants>
        <listOfProducts>
          <speciesReference species="M_pyr_c" stoichiometry="1"/>
          <speciesReference species="M_tre6p_c" stoichiometry="1"/>
        </listOfProducts>
        <kineticLaw>
          <math xmlns="http://www.w3.org/1998/Math/MathML">
            <ci> FLUX_VALUE </ci>
          </math>
          <listOfParameters>
            <parameter id="LOWER_BOUND" value="0"/>
            <parameter id="UPPER_BOUND" value="1000"/>
            <parameter id="OBJECTIVE_COEFFICIENT" value="0"/>
            <parameter id="FLUX_VALUE" value="0"/>
          </listOfParameters>
        </kineticLaw>
      </reaction>
      <reaction id="R_TRIA" name="membrane alanyl aminopeptidase" reversible="true" fast="false">
        <notes>
          <html:p>SUBSYSTEM: none</html:p>
          <html:p>GENE ASSOCIATION: </html:p>
        </notes>
        <listOfReactants>
          <speciesReference species="M_h2o_c" stoichiometry="1"/>
          <speciesReference species="M_cgly_c" stoichiometry="1"/>
        </listOfReactants>
        <listOfProducts>
          <speciesReference species="M_gly_c" stoichiometry="1"/>
          <speciesReference species="M_cys_L_c" stoichiometry="1"/>
        </listOfProducts>
        <kineticLaw>
          <math xmlns="http://www.w3.org/1998/Math/MathML">
            <ci> FLUX_VALUE </ci>
          </math>
          <listOfParameters>
            <parameter id="LOWER_BOUND" value="-1000"/>
            <parameter id="UPPER_BOUND" value="1000"/>
            <parameter id="OBJECTIVE_COEFFICIENT" value="0"/>
            <parameter id="FLUX_VALUE" value="0"/>
          </listOfParameters>
        </kineticLaw>
      </reaction>
      <reaction id="R_TRPt2" name="L tryptophan transport in via proton symport" reversible="false" fast="false">
        <notes>
          <html:p>SUBSYSTEM: none</html:p>
          <html:p>GENE ASSOCIATION: </html:p>
        </notes>
        <listOfReactants>
          <speciesReference species="M_h_e" stoichiometry="1"/>
          <speciesReference species="M_trp_L_e" stoichiometry="1"/>
        </listOfReactants>
        <listOfProducts>
          <speciesReference species="M_h_c" stoichiometry="1"/>
          <speciesReference species="M_trp_L_c" stoichiometry="1"/>
        </listOfProducts>
        <kineticLaw>
          <math xmlns="http://www.w3.org/1998/Math/MathML">
            <ci> FLUX_VALUE </ci>
          </math>
          <listOfParameters>
            <parameter id="LOWER_BOUND" value="0"/>
            <parameter id="UPPER_BOUND" value="1000"/>
            <parameter id="OBJECTIVE_COEFFICIENT" value="0"/>
            <parameter id="FLUX_VALUE" value="0"/>
          </listOfParameters>
        </kineticLaw>
      </reaction>
      <reaction id="R_TRPTRS" name="Tryptophanyl tRNA synthetase" reversible="false" fast="false">
        <notes>
          <html:p>SUBSYSTEM: none</html:p>
          <html:p>GENE ASSOCIATION: MG126</html:p>
        </notes>
        <listOfReactants>
          <speciesReference species="M_atp_c" stoichiometry="1"/>
          <speciesReference species="M_trp_L_c" stoichiometry="1"/>
          <speciesReference species="M_trnatrp_c" stoichiometry="1"/>
        </listOfReactants>
        <listOfProducts>
          <speciesReference species="M_amp_c" stoichiometry="1"/>
          <speciesReference species="M_ppi_c" stoichiometry="1"/>
          <speciesReference species="M_trptrna_c" stoichiometry="1"/>
        </listOfProducts>
        <kineticLaw>
          <math xmlns="http://www.w3.org/1998/Math/MathML">
            <ci> FLUX_VALUE </ci>
          </math>
          <listOfParameters>
            <parameter id="LOWER_BOUND" value="0"/>
            <parameter id="UPPER_BOUND" value="1000"/>
            <parameter id="OBJECTIVE_COEFFICIENT" value="0"/>
            <parameter id="FLUX_VALUE" value="0"/>
          </listOfParameters>
        </kineticLaw>
      </reaction>
      <reaction id="R_TYRt2" name="tyrosine peroxisomal transport via proton symport" reversible="true" fast="false">
        <notes>
          <html:p>SUBSYSTEM: none</html:p>
          <html:p>GENE ASSOCIATION: </html:p>
        </notes>
        <listOfReactants>
          <speciesReference species="M_h_c" stoichiometry="1"/>
          <speciesReference species="M_tyr_L_c" stoichiometry="1"/>
        </listOfReactants>
        <listOfProducts>
          <speciesReference species="M_h_e" stoichiometry="1"/>
          <speciesReference species="M_tyr_L_e" stoichiometry="1"/>
        </listOfProducts>
        <kineticLaw>
          <math xmlns="http://www.w3.org/1998/Math/MathML">
            <ci> FLUX_VALUE </ci>
          </math>
          <listOfParameters>
            <parameter id="LOWER_BOUND" value="-1000"/>
            <parameter id="UPPER_BOUND" value="1000"/>
            <parameter id="OBJECTIVE_COEFFICIENT" value="0"/>
            <parameter id="FLUX_VALUE" value="0"/>
          </listOfParameters>
        </kineticLaw>
      </reaction>
      <reaction id="R_TYRTRS" name="Tyrosyl tRNA synthetase" reversible="false" fast="false">
        <notes>
          <html:p>SUBSYSTEM: none</html:p>
          <html:p>GENE ASSOCIATION: MG455</html:p>
        </notes>
        <listOfReactants>
          <speciesReference species="M_atp_c" stoichiometry="1"/>
          <speciesReference species="M_tyr_L_c" stoichiometry="1"/>
          <speciesReference species="M_trnatyr_c" stoichiometry="1"/>
        </listOfReactants>
        <listOfProducts>
          <speciesReference species="M_amp_c" stoichiometry="1"/>
          <speciesReference species="M_ppi_c" stoichiometry="1"/>
          <speciesReference species="M_tyrtrna_c" stoichiometry="1"/>
        </listOfProducts>
        <kineticLaw>
          <math xmlns="http://www.w3.org/1998/Math/MathML">
            <ci> FLUX_VALUE </ci>
          </math>
          <listOfParameters>
            <parameter id="LOWER_BOUND" value="0"/>
            <parameter id="UPPER_BOUND" value="1000"/>
            <parameter id="OBJECTIVE_COEFFICIENT" value="0"/>
            <parameter id="FLUX_VALUE" value="0"/>
          </listOfParameters>
        </kineticLaw>
      </reaction>
      <reaction id="R_UAG4E" name="UDP N acetylglucosamine 4 epimerase" reversible="false" fast="false">
        <notes>
          <html:p>SUBSYSTEM: none</html:p>
          <html:p>GENE ASSOCIATION: MG118</html:p>
        </notes>
        <listOfReactants>
          <speciesReference species="M_uacgam_c" stoichiometry="1"/>
        </listOfReactants>
        <listOfProducts>
          <speciesReference species="M_uacgala_c" stoichiometry="1"/>
        </listOfProducts>
        <kineticLaw>
          <math xmlns="http://www.w3.org/1998/Math/MathML">
            <ci> FLUX_VALUE </ci>
          </math>
          <listOfParameters>
            <parameter id="LOWER_BOUND" value="0"/>
            <parameter id="UPPER_BOUND" value="1000"/>
            <parameter id="OBJECTIVE_COEFFICIENT" value="0"/>
            <parameter id="FLUX_VALUE" value="0"/>
          </listOfParameters>
        </kineticLaw>
      </reaction>
      <reaction id="R_UAGDP" name="UDP N acetylglucosamine diphosphorylase" reversible="false" fast="false">
        <notes>
          <html:p>SUBSYSTEM: none</html:p>
          <html:p>GENE ASSOCIATION: </html:p>
        </notes>
        <listOfReactants>
          <speciesReference species="M_h_c" stoichiometry="1"/>
          <speciesReference species="M_acgam1p_c" stoichiometry="1"/>
          <speciesReference species="M_utp_c" stoichiometry="1"/>
        </listOfReactants>
        <listOfProducts>
          <speciesReference species="M_ppi_c" stoichiometry="1"/>
          <speciesReference species="M_uacgam_c" stoichiometry="1"/>
        </listOfProducts>
        <kineticLaw>
          <math xmlns="http://www.w3.org/1998/Math/MathML">
            <ci> FLUX_VALUE </ci>
          </math>
          <listOfParameters>
            <parameter id="LOWER_BOUND" value="0"/>
            <parameter id="UPPER_BOUND" value="1000"/>
            <parameter id="OBJECTIVE_COEFFICIENT" value="0"/>
            <parameter id="FLUX_VALUE" value="0"/>
          </listOfParameters>
        </kineticLaw>
      </reaction>
      <reaction id="R_UDPG4E" name="UDPglucose 4 epimerase" reversible="true" fast="false">
        <notes>
          <html:p>SUBSYSTEM: none</html:p>
          <html:p>GENE ASSOCIATION: MG118</html:p>
        </notes>
        <listOfReactants>
          <speciesReference species="M_udpg_c" stoichiometry="1"/>
        </listOfReactants>
        <listOfProducts>
          <speciesReference species="M_udpgal_c" stoichiometry="1"/>
        </listOfProducts>
        <kineticLaw>
          <math xmlns="http://www.w3.org/1998/Math/MathML">
            <ci> FLUX_VALUE </ci>
          </math>
          <listOfParameters>
            <parameter id="LOWER_BOUND" value="-1000"/>
            <parameter id="UPPER_BOUND" value="1000"/>
            <parameter id="OBJECTIVE_COEFFICIENT" value="0"/>
            <parameter id="FLUX_VALUE" value="0"/>
          </listOfParameters>
        </kineticLaw>
      </reaction>
      <reaction id="R_UDPGALM" name="UDPgalactopyranose mutase" reversible="false" fast="false">
        <notes>
          <html:p>SUBSYSTEM: none</html:p>
          <html:p>GENE ASSOCIATION: MG137</html:p>
        </notes>
        <listOfReactants>
          <speciesReference species="M_udpgal_c" stoichiometry="1"/>
        </listOfReactants>
        <listOfProducts>
          <speciesReference species="M_udpgalfur_c" stoichiometry="1"/>
        </listOfProducts>
        <kineticLaw>
          <math xmlns="http://www.w3.org/1998/Math/MathML">
            <ci> FLUX_VALUE </ci>
          </math>
          <listOfParameters>
            <parameter id="LOWER_BOUND" value="0"/>
            <parameter id="UPPER_BOUND" value="1000"/>
            <parameter id="OBJECTIVE_COEFFICIENT" value="0"/>
            <parameter id="FLUX_VALUE" value="0"/>
          </listOfParameters>
        </kineticLaw>
      </reaction>
      <reaction id="R_UDPGD" name="UDPglucose 6 dehydrogenase" reversible="true" fast="false">
        <notes>
          <html:p>SUBSYSTEM: none</html:p>
          <html:p>GENE ASSOCIATION: </html:p>
        </notes>
        <listOfReactants>
          <speciesReference species="M_nad_c" stoichiometry="2"/>
          <speciesReference species="M_h2o_c" stoichiometry="1"/>
          <speciesReference species="M_udpg_c" stoichiometry="1"/>
        </listOfReactants>
        <listOfProducts>
          <speciesReference species="M_h_c" stoichiometry="3"/>
          <speciesReference species="M_nadh_c" stoichiometry="2"/>
          <speciesReference species="M_udpglcur_c" stoichiometry="1"/>
        </listOfProducts>
        <kineticLaw>
          <math xmlns="http://www.w3.org/1998/Math/MathML">
            <ci> FLUX_VALUE </ci>
          </math>
          <listOfParameters>
            <parameter id="LOWER_BOUND" value="-1000"/>
            <parameter id="UPPER_BOUND" value="1000"/>
            <parameter id="OBJECTIVE_COEFFICIENT" value="0"/>
            <parameter id="FLUX_VALUE" value="0"/>
          </listOfParameters>
        </kineticLaw>
      </reaction>
      <reaction id="R_UGT1" name="UDP glucosyltransferase monoglucosyl" reversible="false" fast="false">
        <notes>
          <html:p>SUBSYSTEM: none</html:p>
          <html:p>GENE ASSOCIATION: </html:p>
        </notes>
        <listOfReactants>
          <speciesReference species="M_udpg_c" stoichiometry="1"/>
          <speciesReference species="M_12dgr_c" stoichiometry="1"/>
        </listOfReactants>
        <listOfProducts>
          <speciesReference species="M_h_c" stoichiometry="1"/>
          <speciesReference species="M_udp_c" stoichiometry="1"/>
          <speciesReference species="M_m12dg_c" stoichiometry="1"/>
        </listOfProducts>
        <kineticLaw>
          <math xmlns="http://www.w3.org/1998/Math/MathML">
            <ci> FLUX_VALUE </ci>
          </math>
          <listOfParameters>
            <parameter id="LOWER_BOUND" value="0"/>
            <parameter id="UPPER_BOUND" value="1000"/>
            <parameter id="OBJECTIVE_COEFFICIENT" value="0"/>
            <parameter id="FLUX_VALUE" value="0"/>
          </listOfParameters>
        </kineticLaw>
      </reaction>
      <reaction id="R_UGT2" name="UDP glucosyltransferase diglucosyl" reversible="false" fast="false">
        <notes>
          <html:p>SUBSYSTEM: none</html:p>
          <html:p>GENE ASSOCIATION: </html:p>
        </notes>
        <listOfReactants>
          <speciesReference species="M_udpg_c" stoichiometry="1"/>
          <speciesReference species="M_m12dg_c" stoichiometry="1"/>
        </listOfReactants>
        <listOfProducts>
          <speciesReference species="M_h_c" stoichiometry="1"/>
          <speciesReference species="M_udp_c" stoichiometry="1"/>
          <speciesReference species="M_d12dg_c" stoichiometry="1"/>
        </listOfProducts>
        <kineticLaw>
          <math xmlns="http://www.w3.org/1998/Math/MathML">
            <ci> FLUX_VALUE </ci>
          </math>
          <listOfParameters>
            <parameter id="LOWER_BOUND" value="0"/>
            <parameter id="UPPER_BOUND" value="1000"/>
            <parameter id="OBJECTIVE_COEFFICIENT" value="0"/>
            <parameter id="FLUX_VALUE" value="0"/>
          </listOfParameters>
        </kineticLaw>
      </reaction>
      <reaction id="R_UGT3" name="UDP glucosyltransferase triglucosyl" reversible="false" fast="false">
        <notes>
          <html:p>SUBSYSTEM: none</html:p>
          <html:p>GENE ASSOCIATION: </html:p>
        </notes>
        <listOfReactants>
          <speciesReference species="M_udpg_c" stoichiometry="1"/>
          <speciesReference species="M_d12dg_c" stoichiometry="1"/>
        </listOfReactants>
        <listOfProducts>
          <speciesReference species="M_h_c" stoichiometry="1"/>
          <speciesReference species="M_udp_c" stoichiometry="1"/>
          <speciesReference species="M_t12dg_c" stoichiometry="1"/>
        </listOfProducts>
        <kineticLaw>
          <math xmlns="http://www.w3.org/1998/Math/MathML">
            <ci> FLUX_VALUE </ci>
          </math>
          <listOfParameters>
            <parameter id="LOWER_BOUND" value="0"/>
            <parameter id="UPPER_BOUND" value="1000"/>
            <parameter id="OBJECTIVE_COEFFICIENT" value="0"/>
            <parameter id="FLUX_VALUE" value="0"/>
          </listOfParameters>
        </kineticLaw>
      </reaction>
      <reaction id="R_UPPRT" name="uracil phosphoribosyltransferase" reversible="false" fast="false">
        <notes>
          <html:p>SUBSYSTEM: none</html:p>
          <html:p>GENE ASSOCIATION: MG030</html:p>
        </notes>
        <listOfReactants>
          <speciesReference species="M_prpp_c" stoichiometry="1"/>
          <speciesReference species="M_ura_c" stoichiometry="1"/>
        </listOfReactants>
        <listOfProducts>
          <speciesReference species="M_ppi_c" stoichiometry="1"/>
          <speciesReference species="M_ump_c" stoichiometry="1"/>
        </listOfProducts>
        <kineticLaw>
          <math xmlns="http://www.w3.org/1998/Math/MathML">
            <ci> FLUX_VALUE </ci>
          </math>
          <listOfParameters>
            <parameter id="LOWER_BOUND" value="0"/>
            <parameter id="UPPER_BOUND" value="1000"/>
            <parameter id="OBJECTIVE_COEFFICIENT" value="0"/>
            <parameter id="FLUX_VALUE" value="0"/>
          </listOfParameters>
        </kineticLaw>
      </reaction>
      <reaction id="R_URAt2" name="uracil transport in via proton symport" reversible="false" fast="false">
        <notes>
          <html:p>SUBSYSTEM: none</html:p>
          <html:p>GENE ASSOCIATION: </html:p>
        </notes>
        <listOfReactants>
          <speciesReference species="M_h_e" stoichiometry="1"/>
          <speciesReference species="M_ura_e" stoichiometry="1"/>
        </listOfReactants>
        <listOfProducts>
          <speciesReference species="M_h_c" stoichiometry="1"/>
          <speciesReference species="M_ura_c" stoichiometry="1"/>
        </listOfProducts>
        <kineticLaw>
          <math xmlns="http://www.w3.org/1998/Math/MathML">
            <ci> FLUX_VALUE </ci>
          </math>
          <listOfParameters>
            <parameter id="LOWER_BOUND" value="0"/>
            <parameter id="UPPER_BOUND" value="1000"/>
            <parameter id="OBJECTIVE_COEFFICIENT" value="0"/>
            <parameter id="FLUX_VALUE" value="0"/>
          </listOfParameters>
        </kineticLaw>
      </reaction>
      <reaction id="R_URIDK1" name="uridylate kinase UMP" reversible="false" fast="false">
        <notes>
          <html:p>SUBSYSTEM: none</html:p>
          <html:p>GENE ASSOCIATION: ( MG330  and  MG434 )</html:p>
        </notes>
        <listOfReactants>
          <speciesReference species="M_atp_c" stoichiometry="1"/>
          <speciesReference species="M_ump_c" stoichiometry="1"/>
        </listOfReactants>
        <listOfProducts>
          <speciesReference species="M_adp_c" stoichiometry="1"/>
          <speciesReference species="M_udp_c" stoichiometry="1"/>
        </listOfProducts>
        <kineticLaw>
          <math xmlns="http://www.w3.org/1998/Math/MathML">
            <ci> FLUX_VALUE </ci>
          </math>
          <listOfParameters>
            <parameter id="LOWER_BOUND" value="0"/>
            <parameter id="UPPER_BOUND" value="1000"/>
            <parameter id="OBJECTIVE_COEFFICIENT" value="0"/>
            <parameter id="FLUX_VALUE" value="0"/>
          </listOfParameters>
        </kineticLaw>
      </reaction>
      <reaction id="R_URIDK3" name="uridylate kinase dUMP" reversible="true" fast="false">
        <notes>
          <html:p>SUBSYSTEM: none</html:p>
          <html:p>GENE ASSOCIATION: ( MG330  and  MG434 )</html:p>
        </notes>
        <listOfReactants>
          <speciesReference species="M_atp_c" stoichiometry="1"/>
          <speciesReference species="M_dump_c" stoichiometry="1"/>
        </listOfReactants>
        <listOfProducts>
          <speciesReference species="M_adp_c" stoichiometry="1"/>
          <speciesReference species="M_dudp_c" stoichiometry="1"/>
        </listOfProducts>
        <kineticLaw>
          <math xmlns="http://www.w3.org/1998/Math/MathML">
            <ci> FLUX_VALUE </ci>
          </math>
          <listOfParameters>
            <parameter id="LOWER_BOUND" value="-1000"/>
            <parameter id="UPPER_BOUND" value="1000"/>
            <parameter id="OBJECTIVE_COEFFICIENT" value="0"/>
            <parameter id="FLUX_VALUE" value="0"/>
          </listOfParameters>
        </kineticLaw>
      </reaction>
      <reaction id="R_URIK1" name="uridine kinase ATP Uridine" reversible="false" fast="false">
        <notes>
          <html:p>SUBSYSTEM: none</html:p>
          <html:p>GENE ASSOCIATION: MG382</html:p>
        </notes>
        <listOfReactants>
          <speciesReference species="M_atp_c" stoichiometry="1"/>
          <speciesReference species="M_uri_c" stoichiometry="1"/>
        </listOfReactants>
        <listOfProducts>
          <speciesReference species="M_adp_c" stoichiometry="1"/>
          <speciesReference species="M_h_c" stoichiometry="1"/>
          <speciesReference species="M_ump_c" stoichiometry="1"/>
        </listOfProducts>
        <kineticLaw>
          <math xmlns="http://www.w3.org/1998/Math/MathML">
            <ci> FLUX_VALUE </ci>
          </math>
          <listOfParameters>
            <parameter id="LOWER_BOUND" value="0"/>
            <parameter id="UPPER_BOUND" value="0"/>
            <parameter id="OBJECTIVE_COEFFICIENT" value="0"/>
            <parameter id="FLUX_VALUE" value="0"/>
          </listOfParameters>
        </kineticLaw>
      </reaction>
      <reaction id="R_URIK2" name="uridine kinase GTP Uridine" reversible="false" fast="false">
        <notes>
          <html:p>SUBSYSTEM: none</html:p>
          <html:p>GENE ASSOCIATION: MG382</html:p>
        </notes>
        <listOfReactants>
          <speciesReference species="M_uri_c" stoichiometry="1"/>
          <speciesReference species="M_gtp_c" stoichiometry="1"/>
        </listOfReactants>
        <listOfProducts>
          <speciesReference species="M_h_c" stoichiometry="1"/>
          <speciesReference species="M_gdp_c" stoichiometry="1"/>
          <speciesReference species="M_ump_c" stoichiometry="1"/>
        </listOfProducts>
        <kineticLaw>
          <math xmlns="http://www.w3.org/1998/Math/MathML">
            <ci> FLUX_VALUE </ci>
          </math>
          <listOfParameters>
            <parameter id="LOWER_BOUND" value="0"/>
            <parameter id="UPPER_BOUND" value="1000"/>
            <parameter id="OBJECTIVE_COEFFICIENT" value="0"/>
            <parameter id="FLUX_VALUE" value="0"/>
          </listOfParameters>
        </kineticLaw>
      </reaction>
      <reaction id="R_URIK3" name="uridine kinase ITP Uridine" reversible="false" fast="false">
        <notes>
          <html:p>SUBSYSTEM: none</html:p>
          <html:p>GENE ASSOCIATION: MG382</html:p>
        </notes>
        <listOfReactants>
          <speciesReference species="M_itp_c" stoichiometry="1"/>
          <speciesReference species="M_uri_c" stoichiometry="1"/>
        </listOfReactants>
        <listOfProducts>
          <speciesReference species="M_h_c" stoichiometry="1"/>
          <speciesReference species="M_idp_c" stoichiometry="1"/>
          <speciesReference species="M_ump_c" stoichiometry="1"/>
        </listOfProducts>
        <kineticLaw>
          <math xmlns="http://www.w3.org/1998/Math/MathML">
            <ci> FLUX_VALUE </ci>
          </math>
          <listOfParameters>
            <parameter id="LOWER_BOUND" value="0"/>
            <parameter id="UPPER_BOUND" value="1000"/>
            <parameter id="OBJECTIVE_COEFFICIENT" value="0"/>
            <parameter id="FLUX_VALUE" value="0"/>
          </listOfParameters>
        </kineticLaw>
      </reaction>
      <reaction id="R_VALt2" name="L valine transport in via proton symport" reversible="false" fast="false">
        <notes>
          <html:p>SUBSYSTEM: none</html:p>
          <html:p>GENE ASSOCIATION: </html:p>
        </notes>
        <listOfReactants>
          <speciesReference species="M_h_e" stoichiometry="1"/>
          <speciesReference species="M_val_L_e" stoichiometry="1"/>
        </listOfReactants>
        <listOfProducts>
          <speciesReference species="M_h_c" stoichiometry="1"/>
          <speciesReference species="M_val_L_c" stoichiometry="1"/>
        </listOfProducts>
        <kineticLaw>
          <math xmlns="http://www.w3.org/1998/Math/MathML">
            <ci> FLUX_VALUE </ci>
          </math>
          <listOfParameters>
            <parameter id="LOWER_BOUND" value="0"/>
            <parameter id="UPPER_BOUND" value="1000"/>
            <parameter id="OBJECTIVE_COEFFICIENT" value="0"/>
            <parameter id="FLUX_VALUE" value="0"/>
          </listOfParameters>
        </kineticLaw>
      </reaction>
      <reaction id="R_VALTRS" name="Valyl tRNA synthetase" reversible="false" fast="false">
        <notes>
          <html:p>SUBSYSTEM: none</html:p>
          <html:p>GENE ASSOCIATION: MG334</html:p>
        </notes>
        <listOfReactants>
          <speciesReference species="M_atp_c" stoichiometry="1"/>
          <speciesReference species="M_val_L_c" stoichiometry="1"/>
          <speciesReference species="M_trnaval_c" stoichiometry="1"/>
        </listOfReactants>
        <listOfProducts>
          <speciesReference species="M_amp_c" stoichiometry="1"/>
          <speciesReference species="M_ppi_c" stoichiometry="1"/>
          <speciesReference species="M_valtrna_c" stoichiometry="1"/>
        </listOfProducts>
        <kineticLaw>
          <math xmlns="http://www.w3.org/1998/Math/MathML">
            <ci> FLUX_VALUE </ci>
          </math>
          <listOfParameters>
            <parameter id="LOWER_BOUND" value="0"/>
            <parameter id="UPPER_BOUND" value="1000"/>
            <parameter id="OBJECTIVE_COEFFICIENT" value="0"/>
            <parameter id="FLUX_VALUE" value="0"/>
          </listOfParameters>
        </kineticLaw>
      </reaction>
      <reaction id="R_ZN2t4" name="zinc transport out via antiport" reversible="true" fast="false">
        <notes>
          <html:p>SUBSYSTEM: none</html:p>
          <html:p>GENE ASSOCIATION: </html:p>
        </notes>
        <listOfReactants>
          <speciesReference species="M_h_e" stoichiometry="1"/>
          <speciesReference species="M_k_e" stoichiometry="1"/>
          <speciesReference species="M_zn2_c" stoichiometry="1"/>
        </listOfReactants>
        <listOfProducts>
          <speciesReference species="M_h_c" stoichiometry="1"/>
          <speciesReference species="M_k_c" stoichiometry="1"/>
          <speciesReference species="M_zn2_e" stoichiometry="1"/>
        </listOfProducts>
        <kineticLaw>
          <math xmlns="http://www.w3.org/1998/Math/MathML">
            <ci> FLUX_VALUE </ci>
          </math>
          <listOfParameters>
            <parameter id="LOWER_BOUND" value="-1000"/>
            <parameter id="UPPER_BOUND" value="1000"/>
            <parameter id="OBJECTIVE_COEFFICIENT" value="0"/>
            <parameter id="FLUX_VALUE" value="0"/>
          </listOfParameters>
        </kineticLaw>
      </reaction>
      <reaction id="R_EX_L_alagly_LPAREN_e_RPAREN_" name="L alanylglycine exchange" reversible="true" fast="false">
        <notes>
          <html:p>SUBSYSTEM: none</html:p>
          <html:p>GENE ASSOCIATION: </html:p>
        </notes>
        <listOfReactants>
          <speciesReference species="M_L_alagly_e" stoichiometry="1"/>
        </listOfReactants>
        <listOfProducts>
          <speciesReference species="M_L_alagly_e_BOUNDARY" stoichiometry="1"/>
        </listOfProducts>
        <kineticLaw>
          <math xmlns="http://www.w3.org/1998/Math/MathML">
            <ci> FLUX_VALUE </ci>
          </math>
          <listOfParameters>
            <parameter id="LOWER_BOUND" value="-5"/>
            <parameter id="UPPER_BOUND" value="1000"/>
            <parameter id="OBJECTIVE_COEFFICIENT" value="0"/>
            <parameter id="FLUX_VALUE" value="0"/>
          </listOfParameters>
        </kineticLaw>
      </reaction>
      <reaction id="R_EX_ac_LPAREN_e_RPAREN_" name="Acetate exchange" reversible="true" fast="false">
        <notes>
          <html:p>SUBSYSTEM: none</html:p>
          <html:p>GENE ASSOCIATION: </html:p>
        </notes>
        <listOfReactants>
          <speciesReference species="M_ac_e" stoichiometry="1"/>
        </listOfReactants>
        <listOfProducts>
          <speciesReference species="M_ac_e_BOUNDARY" stoichiometry="1"/>
        </listOfProducts>
        <kineticLaw>
          <math xmlns="http://www.w3.org/1998/Math/MathML">
            <ci> FLUX_VALUE </ci>
          </math>
          <listOfParameters>
            <parameter id="LOWER_BOUND" value="-5"/>
            <parameter id="UPPER_BOUND" value="1000"/>
            <parameter id="OBJECTIVE_COEFFICIENT" value="0"/>
            <parameter id="FLUX_VALUE" value="0"/>
          </listOfParameters>
        </kineticLaw>
      </reaction>
      <reaction id="R_EX_acgam_LPAREN_e_RPAREN_" name="N Acetyl D glucosamine exchange" reversible="true" fast="false">
        <notes>
          <html:p>SUBSYSTEM: none</html:p>
          <html:p>GENE ASSOCIATION: </html:p>
        </notes>
        <listOfReactants>
          <speciesReference species="M_acgam_e" stoichiometry="1"/>
        </listOfReactants>
        <listOfProducts>
          <speciesReference species="M_acgam_e_BOUNDARY" stoichiometry="1"/>
        </listOfProducts>
        <kineticLaw>
          <math xmlns="http://www.w3.org/1998/Math/MathML">
            <ci> FLUX_VALUE </ci>
          </math>
          <listOfParameters>
            <parameter id="LOWER_BOUND" value="-5"/>
            <parameter id="UPPER_BOUND" value="1000"/>
            <parameter id="OBJECTIVE_COEFFICIENT" value="0"/>
            <parameter id="FLUX_VALUE" value="0"/>
          </listOfParameters>
        </kineticLaw>
      </reaction>
      <reaction id="R_EX_acoa_LPAREN_e_RPAREN_" name="Acyl CoA exchange" reversible="true" fast="false">
        <notes>
          <html:p>SUBSYSTEM: none</html:p>
          <html:p>GENE ASSOCIATION: </html:p>
        </notes>
        <listOfReactants>
          <speciesReference species="M_acoa_e" stoichiometry="1"/>
        </listOfReactants>
        <listOfProducts>
          <speciesReference species="M_acoa_e_BOUNDARY" stoichiometry="1"/>
        </listOfProducts>
        <kineticLaw>
          <math xmlns="http://www.w3.org/1998/Math/MathML">
            <ci> FLUX_VALUE </ci>
          </math>
          <listOfParameters>
            <parameter id="LOWER_BOUND" value="-5"/>
            <parameter id="UPPER_BOUND" value="1000"/>
            <parameter id="OBJECTIVE_COEFFICIENT" value="0"/>
            <parameter id="FLUX_VALUE" value="0"/>
          </listOfParameters>
        </kineticLaw>
      </reaction>
      <reaction id="R_EX_ade_LPAREN_e_RPAREN_" name="Adenine exchange" reversible="true" fast="false">
        <notes>
          <html:p>SUBSYSTEM: none</html:p>
          <html:p>GENE ASSOCIATION: </html:p>
        </notes>
        <listOfReactants>
          <speciesReference species="M_ade_e" stoichiometry="1"/>
        </listOfReactants>
        <listOfProducts>
          <speciesReference species="M_ade_e_BOUNDARY" stoichiometry="1"/>
        </listOfProducts>
        <kineticLaw>
          <math xmlns="http://www.w3.org/1998/Math/MathML">
            <ci> FLUX_VALUE </ci>
          </math>
          <listOfParameters>
            <parameter id="LOWER_BOUND" value="-5"/>
            <parameter id="UPPER_BOUND" value="1000"/>
            <parameter id="OBJECTIVE_COEFFICIENT" value="0"/>
            <parameter id="FLUX_VALUE" value="0"/>
          </listOfParameters>
        </kineticLaw>
      </reaction>
      <reaction id="R_EX_akg_LPAREN_e_RPAREN_" name="2 Oxoglutarate exchange" reversible="true" fast="false">
        <notes>
          <html:p>SUBSYSTEM: none</html:p>
          <html:p>GENE ASSOCIATION: </html:p>
        </notes>
        <listOfReactants>
          <speciesReference species="M_akg_e" stoichiometry="1"/>
        </listOfReactants>
        <listOfProducts>
          <speciesReference species="M_akg_e_BOUNDARY" stoichiometry="1"/>
        </listOfProducts>
        <kineticLaw>
          <math xmlns="http://www.w3.org/1998/Math/MathML">
            <ci> FLUX_VALUE </ci>
          </math>
          <listOfParameters>
            <parameter id="LOWER_BOUND" value="-5"/>
            <parameter id="UPPER_BOUND" value="1000"/>
            <parameter id="OBJECTIVE_COEFFICIENT" value="0"/>
            <parameter id="FLUX_VALUE" value="0"/>
          </listOfParameters>
        </kineticLaw>
      </reaction>
      <reaction id="R_EX_ala_L_asp_L_LPAREN_e_RPAREN_" name="L alanyl L aspartate exchange" reversible="true" fast="false">
        <notes>
          <html:p>SUBSYSTEM: none</html:p>
          <html:p>GENE ASSOCIATION: </html:p>
        </notes>
        <listOfReactants>
          <speciesReference species="M_ala_L_asp_L_e" stoichiometry="1"/>
        </listOfReactants>
        <listOfProducts>
          <speciesReference species="M_ala_L_asp_L_e_BOUNDARY" stoichiometry="1"/>
        </listOfProducts>
        <kineticLaw>
          <math xmlns="http://www.w3.org/1998/Math/MathML">
            <ci> FLUX_VALUE </ci>
          </math>
          <listOfParameters>
            <parameter id="LOWER_BOUND" value="-5"/>
            <parameter id="UPPER_BOUND" value="1000"/>
            <parameter id="OBJECTIVE_COEFFICIENT" value="0"/>
            <parameter id="FLUX_VALUE" value="0"/>
          </listOfParameters>
        </kineticLaw>
      </reaction>
      <reaction id="R_EX_ala_L_gln_L_LPAREN_e_RPAREN_" name="ala L gln L exchange" reversible="true" fast="false">
        <notes>
          <html:p>SUBSYSTEM: none</html:p>
          <html:p>GENE ASSOCIATION: </html:p>
        </notes>
        <listOfReactants>
          <speciesReference species="M_ala_L_gln_L_e" stoichiometry="1"/>
        </listOfReactants>
        <listOfProducts>
          <speciesReference species="M_ala_L_gln_L_e_BOUNDARY" stoichiometry="1"/>
        </listOfProducts>
        <kineticLaw>
          <math xmlns="http://www.w3.org/1998/Math/MathML">
            <ci> FLUX_VALUE </ci>
          </math>
          <listOfParameters>
            <parameter id="LOWER_BOUND" value="-5"/>
            <parameter id="UPPER_BOUND" value="1000"/>
            <parameter id="OBJECTIVE_COEFFICIENT" value="0"/>
            <parameter id="FLUX_VALUE" value="0"/>
          </listOfParameters>
        </kineticLaw>
      </reaction>
      <reaction id="R_EX_ala_L_glu_L_LPAREN_e_RPAREN_" name="ala L glu L exchange" reversible="true" fast="false">
        <notes>
          <html:p>SUBSYSTEM: none</html:p>
          <html:p>GENE ASSOCIATION: </html:p>
        </notes>
        <listOfReactants>
          <speciesReference species="M_ala_L_glu_L_e" stoichiometry="1"/>
        </listOfReactants>
        <listOfProducts>
          <speciesReference species="M_ala_L_glu_L_e_BOUNDARY" stoichiometry="1"/>
        </listOfProducts>
        <kineticLaw>
          <math xmlns="http://www.w3.org/1998/Math/MathML">
            <ci> FLUX_VALUE </ci>
          </math>
          <listOfParameters>
            <parameter id="LOWER_BOUND" value="-5"/>
            <parameter id="UPPER_BOUND" value="1000"/>
            <parameter id="OBJECTIVE_COEFFICIENT" value="0"/>
            <parameter id="FLUX_VALUE" value="0"/>
          </listOfParameters>
        </kineticLaw>
      </reaction>
      <reaction id="R_EX_ala_L_his_L_LPAREN_e_RPAREN_" name="Alanylhistidine exchange" reversible="true" fast="false">
        <notes>
          <html:p>SUBSYSTEM: none</html:p>
          <html:p>GENE ASSOCIATION: </html:p>
        </notes>
        <listOfReactants>
          <speciesReference species="M_ala_L_his_L_e" stoichiometry="1"/>
        </listOfReactants>
        <listOfProducts>
          <speciesReference species="M_ala_L_his_L_e_BOUNDARY" stoichiometry="1"/>
        </listOfProducts>
        <kineticLaw>
          <math xmlns="http://www.w3.org/1998/Math/MathML">
            <ci> FLUX_VALUE </ci>
          </math>
          <listOfParameters>
            <parameter id="LOWER_BOUND" value="-5"/>
            <parameter id="UPPER_BOUND" value="1000"/>
            <parameter id="OBJECTIVE_COEFFICIENT" value="0"/>
            <parameter id="FLUX_VALUE" value="0"/>
          </listOfParameters>
        </kineticLaw>
      </reaction>
      <reaction id="R_EX_ala_L_leu_L_LPAREN_e_RPAREN_" name="N L Alanyl L leucine exchange" reversible="true" fast="false">
        <notes>
          <html:p>SUBSYSTEM: none</html:p>
          <html:p>GENE ASSOCIATION: </html:p>
        </notes>
        <listOfReactants>
          <speciesReference species="M_ala_L_leu_L_e" stoichiometry="1"/>
        </listOfReactants>
        <listOfProducts>
          <speciesReference species="M_ala_L_leu_L_e_BOUNDARY" stoichiometry="1"/>
        </listOfProducts>
        <kineticLaw>
          <math xmlns="http://www.w3.org/1998/Math/MathML">
            <ci> FLUX_VALUE </ci>
          </math>
          <listOfParameters>
            <parameter id="LOWER_BOUND" value="-5"/>
            <parameter id="UPPER_BOUND" value="1000"/>
            <parameter id="OBJECTIVE_COEFFICIENT" value="0"/>
            <parameter id="FLUX_VALUE" value="0"/>
          </listOfParameters>
        </kineticLaw>
      </reaction>
      <reaction id="R_EX_ala_L_thr_L_LPAREN_e_RPAREN_" name="N L alanyl L threonine exchange" reversible="true" fast="false">
        <notes>
          <html:p>SUBSYSTEM: none</html:p>
          <html:p>GENE ASSOCIATION: </html:p>
        </notes>
        <listOfReactants>
          <speciesReference species="M_ala_L_thr_L_e" stoichiometry="1"/>
        </listOfReactants>
        <listOfProducts>
          <speciesReference species="M_ala_L_thr_L_e_BOUNDARY" stoichiometry="1"/>
        </listOfProducts>
        <kineticLaw>
          <math xmlns="http://www.w3.org/1998/Math/MathML">
            <ci> FLUX_VALUE </ci>
          </math>
          <listOfParameters>
            <parameter id="LOWER_BOUND" value="-5"/>
            <parameter id="UPPER_BOUND" value="1000"/>
            <parameter id="OBJECTIVE_COEFFICIENT" value="0"/>
            <parameter id="FLUX_VALUE" value="0"/>
          </listOfParameters>
        </kineticLaw>
      </reaction>
      <reaction id="R_EX_arbt_LPAREN_e_RPAREN_" name="Arbutin exchange" reversible="true" fast="false">
        <notes>
          <html:p>SUBSYSTEM: none</html:p>
          <html:p>GENE ASSOCIATION: </html:p>
        </notes>
        <listOfReactants>
          <speciesReference species="M_arbt_e" stoichiometry="1"/>
        </listOfReactants>
        <listOfProducts>
          <speciesReference species="M_arbt_e_BOUNDARY" stoichiometry="1"/>
        </listOfProducts>
        <kineticLaw>
          <math xmlns="http://www.w3.org/1998/Math/MathML">
            <ci> FLUX_VALUE </ci>
          </math>
          <listOfParameters>
            <parameter id="LOWER_BOUND" value="-5"/>
            <parameter id="UPPER_BOUND" value="1000"/>
            <parameter id="OBJECTIVE_COEFFICIENT" value="0"/>
            <parameter id="FLUX_VALUE" value="0"/>
          </listOfParameters>
        </kineticLaw>
      </reaction>
      <reaction id="R_EX_arg_L_LPAREN_e_RPAREN_" name="L Arginine exchange" reversible="true" fast="false">
        <notes>
          <html:p>SUBSYSTEM: none</html:p>
          <html:p>GENE ASSOCIATION: </html:p>
        </notes>
        <listOfReactants>
          <speciesReference species="M_arg_L_e" stoichiometry="1"/>
        </listOfReactants>
        <listOfProducts>
          <speciesReference species="M_arg_L_e_BOUNDARY" stoichiometry="1"/>
        </listOfProducts>
        <kineticLaw>
          <math xmlns="http://www.w3.org/1998/Math/MathML">
            <ci> FLUX_VALUE </ci>
          </math>
          <listOfParameters>
            <parameter id="LOWER_BOUND" value="-5"/>
            <parameter id="UPPER_BOUND" value="1000"/>
            <parameter id="OBJECTIVE_COEFFICIENT" value="0"/>
            <parameter id="FLUX_VALUE" value="0"/>
          </listOfParameters>
        </kineticLaw>
      </reaction>
      <reaction id="R_EX_asn_L_LPAREN_e_RPAREN_" name="L Asparagine exchange" reversible="true" fast="false">
        <notes>
          <html:p>SUBSYSTEM: none</html:p>
          <html:p>GENE ASSOCIATION: </html:p>
        </notes>
        <listOfReactants>
          <speciesReference species="M_asn_L_e" stoichiometry="1"/>
        </listOfReactants>
        <listOfProducts>
          <speciesReference species="M_asn_L_e_BOUNDARY" stoichiometry="1"/>
        </listOfProducts>
        <kineticLaw>
          <math xmlns="http://www.w3.org/1998/Math/MathML">
            <ci> FLUX_VALUE </ci>
          </math>
          <listOfParameters>
            <parameter id="LOWER_BOUND" value="-5"/>
            <parameter id="UPPER_BOUND" value="1000"/>
            <parameter id="OBJECTIVE_COEFFICIENT" value="0"/>
            <parameter id="FLUX_VALUE" value="0"/>
          </listOfParameters>
        </kineticLaw>
      </reaction>
      <reaction id="R_EX_ca2_LPAREN_e_RPAREN_" name="Calcium exchange" reversible="true" fast="false">
        <notes>
          <html:p>SUBSYSTEM: none</html:p>
          <html:p>GENE ASSOCIATION: </html:p>
        </notes>
        <listOfReactants>
          <speciesReference species="M_ca2_e" stoichiometry="1"/>
        </listOfReactants>
        <listOfProducts>
          <speciesReference species="M_ca2_e_BOUNDARY" stoichiometry="1"/>
        </listOfProducts>
        <kineticLaw>
          <math xmlns="http://www.w3.org/1998/Math/MathML">
            <ci> FLUX_VALUE </ci>
          </math>
          <listOfParameters>
            <parameter id="LOWER_BOUND" value="-20"/>
            <parameter id="UPPER_BOUND" value="1000"/>
            <parameter id="OBJECTIVE_COEFFICIENT" value="0"/>
            <parameter id="FLUX_VALUE" value="0"/>
          </listOfParameters>
        </kineticLaw>
      </reaction>
      <reaction id="R_EX_cellb_LPAREN_e_RPAREN_" name="cellobiose exchange" reversible="true" fast="false">
        <notes>
          <html:p>SUBSYSTEM: none</html:p>
          <html:p>GENE ASSOCIATION: </html:p>
        </notes>
        <listOfReactants>
          <speciesReference species="M_cellb_e" stoichiometry="1"/>
        </listOfReactants>
        <listOfProducts>
          <speciesReference species="M_cellb_e_BOUNDARY" stoichiometry="1"/>
        </listOfProducts>
        <kineticLaw>
          <math xmlns="http://www.w3.org/1998/Math/MathML">
            <ci> FLUX_VALUE </ci>
          </math>
          <listOfParameters>
            <parameter id="LOWER_BOUND" value="-5"/>
            <parameter id="UPPER_BOUND" value="1000"/>
            <parameter id="OBJECTIVE_COEFFICIENT" value="0"/>
            <parameter id="FLUX_VALUE" value="0"/>
          </listOfParameters>
        </kineticLaw>
      </reaction>
      <reaction id="R_EX_cgly_LPAREN_e_RPAREN_" name="Cys Gly exchange" reversible="true" fast="false">
        <notes>
          <html:p>SUBSYSTEM: none</html:p>
          <html:p>GENE ASSOCIATION: </html:p>
        </notes>
        <listOfReactants>
          <speciesReference species="M_cgly_e" stoichiometry="1"/>
        </listOfReactants>
        <listOfProducts>
          <speciesReference species="M_cgly_e_BOUNDARY" stoichiometry="1"/>
        </listOfProducts>
        <kineticLaw>
          <math xmlns="http://www.w3.org/1998/Math/MathML">
            <ci> FLUX_VALUE </ci>
          </math>
          <listOfParameters>
            <parameter id="LOWER_BOUND" value="-5"/>
            <parameter id="UPPER_BOUND" value="1000"/>
            <parameter id="OBJECTIVE_COEFFICIENT" value="0"/>
            <parameter id="FLUX_VALUE" value="0"/>
          </listOfParameters>
        </kineticLaw>
      </reaction>
      <reaction id="R_EX_cl_LPAREN_e_RPAREN_" name="Chloride exchange" reversible="true" fast="false">
        <notes>
          <html:p>SUBSYSTEM: none</html:p>
          <html:p>GENE ASSOCIATION: </html:p>
        </notes>
        <listOfReactants>
          <speciesReference species="M_cl_e" stoichiometry="1"/>
        </listOfReactants>
        <listOfProducts>
          <speciesReference species="M_cl_e_BOUNDARY" stoichiometry="1"/>
        </listOfProducts>
        <kineticLaw>
          <math xmlns="http://www.w3.org/1998/Math/MathML">
            <ci> FLUX_VALUE </ci>
          </math>
          <listOfParameters>
            <parameter id="LOWER_BOUND" value="-20"/>
            <parameter id="UPPER_BOUND" value="1000"/>
            <parameter id="OBJECTIVE_COEFFICIENT" value="0"/>
            <parameter id="FLUX_VALUE" value="0"/>
          </listOfParameters>
        </kineticLaw>
      </reaction>
      <reaction id="R_EX_co2_LPAREN_e_RPAREN_" name="CO2 exchange" reversible="true" fast="false">
        <notes>
          <html:p>SUBSYSTEM: none</html:p>
          <html:p>GENE ASSOCIATION: </html:p>
        </notes>
        <listOfReactants>
          <speciesReference species="M_co2_e" stoichiometry="1"/>
        </listOfReactants>
        <listOfProducts>
          <speciesReference species="M_co2_e_BOUNDARY" stoichiometry="1"/>
        </listOfProducts>
        <kineticLaw>
          <math xmlns="http://www.w3.org/1998/Math/MathML">
            <ci> FLUX_VALUE </ci>
          </math>
          <listOfParameters>
            <parameter id="LOWER_BOUND" value="-20"/>
            <parameter id="UPPER_BOUND" value="1000"/>
            <parameter id="OBJECTIVE_COEFFICIENT" value="0"/>
            <parameter id="FLUX_VALUE" value="0"/>
          </listOfParameters>
        </kineticLaw>
      </reaction>
      <reaction id="R_EX_coa_LPAREN_e_RPAREN_" name="Coenzyme A exchange" reversible="true" fast="false">
        <notes>
          <html:p>SUBSYSTEM: none</html:p>
          <html:p>GENE ASSOCIATION: </html:p>
        </notes>
        <listOfReactants>
          <speciesReference species="M_coa_e" stoichiometry="1"/>
        </listOfReactants>
        <listOfProducts>
          <speciesReference species="M_coa_e_BOUNDARY" stoichiometry="1"/>
        </listOfProducts>
        <kineticLaw>
          <math xmlns="http://www.w3.org/1998/Math/MathML">
            <ci> FLUX_VALUE </ci>
          </math>
          <listOfParameters>
            <parameter id="LOWER_BOUND" value="-5"/>
            <parameter id="UPPER_BOUND" value="1000"/>
            <parameter id="OBJECTIVE_COEFFICIENT" value="0"/>
            <parameter id="FLUX_VALUE" value="0"/>
          </listOfParameters>
        </kineticLaw>
      </reaction>
      <reaction id="R_EX_cobalt2_LPAREN_e_RPAREN_" name="Co2 exchange" reversible="true" fast="false">
        <notes>
          <html:p>SUBSYSTEM: none</html:p>
          <html:p>GENE ASSOCIATION: </html:p>
        </notes>
        <listOfReactants>
          <speciesReference species="M_cobalt2_e" stoichiometry="1"/>
        </listOfReactants>
        <listOfProducts>
          <speciesReference species="M_cobalt2_e_BOUNDARY" stoichiometry="1"/>
        </listOfProducts>
        <kineticLaw>
          <math xmlns="http://www.w3.org/1998/Math/MathML">
            <ci> FLUX_VALUE </ci>
          </math>
          <listOfParameters>
            <parameter id="LOWER_BOUND" value="-20"/>
            <parameter id="UPPER_BOUND" value="1000"/>
            <parameter id="OBJECTIVE_COEFFICIENT" value="0"/>
            <parameter id="FLUX_VALUE" value="0"/>
          </listOfParameters>
        </kineticLaw>
      </reaction>
      <reaction id="R_EX_csn_LPAREN_e_RPAREN_" name="Cytosine exchange" reversible="true" fast="false">
        <notes>
          <html:p>SUBSYSTEM: none</html:p>
          <html:p>GENE ASSOCIATION: </html:p>
        </notes>
        <listOfReactants>
          <speciesReference species="M_csn_e" stoichiometry="1"/>
        </listOfReactants>
        <listOfProducts>
          <speciesReference species="M_csn_e_BOUNDARY" stoichiometry="1"/>
        </listOfProducts>
        <kineticLaw>
          <math xmlns="http://www.w3.org/1998/Math/MathML">
            <ci> FLUX_VALUE </ci>
          </math>
          <listOfParameters>
            <parameter id="LOWER_BOUND" value="-5"/>
            <parameter id="UPPER_BOUND" value="1000"/>
            <parameter id="OBJECTIVE_COEFFICIENT" value="0"/>
            <parameter id="FLUX_VALUE" value="0"/>
          </listOfParameters>
        </kineticLaw>
      </reaction>
      <reaction id="R_EX_cu2_LPAREN_e_RPAREN_" name="Cu2 exchange" reversible="true" fast="false">
        <notes>
          <html:p>SUBSYSTEM: none</html:p>
          <html:p>GENE ASSOCIATION: </html:p>
        </notes>
        <listOfReactants>
          <speciesReference species="M_cu2_e" stoichiometry="1"/>
        </listOfReactants>
        <listOfProducts>
          <speciesReference species="M_cu2_e_BOUNDARY" stoichiometry="1"/>
        </listOfProducts>
        <kineticLaw>
          <math xmlns="http://www.w3.org/1998/Math/MathML">
            <ci> FLUX_VALUE </ci>
          </math>
          <listOfParameters>
            <parameter id="LOWER_BOUND" value="-5"/>
            <parameter id="UPPER_BOUND" value="1000"/>
            <parameter id="OBJECTIVE_COEFFICIENT" value="0"/>
            <parameter id="FLUX_VALUE" value="0"/>
          </listOfParameters>
        </kineticLaw>
      </reaction>
      <reaction id="R_EX_datp_LPAREN_e_RPAREN_" name="dATP exchange" reversible="true" fast="false">
        <notes>
          <html:p>SUBSYSTEM: none</html:p>
          <html:p>GENE ASSOCIATION: </html:p>
        </notes>
        <listOfReactants>
          <speciesReference species="M_datp_e" stoichiometry="1"/>
        </listOfReactants>
        <listOfProducts>
          <speciesReference species="M_datp_e_BOUNDARY" stoichiometry="1"/>
        </listOfProducts>
        <kineticLaw>
          <math xmlns="http://www.w3.org/1998/Math/MathML">
            <ci> FLUX_VALUE </ci>
          </math>
          <listOfParameters>
            <parameter id="LOWER_BOUND" value="0"/>
            <parameter id="UPPER_BOUND" value="1000"/>
            <parameter id="OBJECTIVE_COEFFICIENT" value="0"/>
            <parameter id="FLUX_VALUE" value="0"/>
          </listOfParameters>
        </kineticLaw>
      </reaction>
      <reaction id="R_EX_dgtp_LPAREN_e_RPAREN_" name="dGTP exchange" reversible="true" fast="false">
        <notes>
          <html:p>SUBSYSTEM: none</html:p>
          <html:p>GENE ASSOCIATION: </html:p>
        </notes>
        <listOfReactants>
          <speciesReference species="M_dgtp_e" stoichiometry="1"/>
        </listOfReactants>
        <listOfProducts>
          <speciesReference species="M_dgtp_e_BOUNDARY" stoichiometry="1"/>
        </listOfProducts>
        <kineticLaw>
          <math xmlns="http://www.w3.org/1998/Math/MathML">
            <ci> FLUX_VALUE </ci>
          </math>
          <listOfParameters>
            <parameter id="LOWER_BOUND" value="-5"/>
            <parameter id="UPPER_BOUND" value="1000"/>
            <parameter id="OBJECTIVE_COEFFICIENT" value="0"/>
            <parameter id="FLUX_VALUE" value="0"/>
          </listOfParameters>
        </kineticLaw>
      </reaction>
      <reaction id="R_EX_fe2_LPAREN_e_RPAREN_" name="Fe2 exchange" reversible="true" fast="false">
        <notes>
          <html:p>SUBSYSTEM: none</html:p>
          <html:p>GENE ASSOCIATION: </html:p>
        </notes>
        <listOfReactants>
          <speciesReference species="M_fe2_e" stoichiometry="1"/>
        </listOfReactants>
        <listOfProducts>
          <speciesReference species="M_fe2_e_BOUNDARY" stoichiometry="1"/>
        </listOfProducts>
        <kineticLaw>
          <math xmlns="http://www.w3.org/1998/Math/MathML">
            <ci> FLUX_VALUE </ci>
          </math>
          <listOfParameters>
            <parameter id="LOWER_BOUND" value="-20"/>
            <parameter id="UPPER_BOUND" value="1000"/>
            <parameter id="OBJECTIVE_COEFFICIENT" value="0"/>
            <parameter id="FLUX_VALUE" value="0"/>
          </listOfParameters>
        </kineticLaw>
      </reaction>
      <reaction id="R_EX_fe3_LPAREN_e_RPAREN_" name="Fe3 exchange" reversible="true" fast="false">
        <notes>
          <html:p>SUBSYSTEM: none</html:p>
          <html:p>GENE ASSOCIATION: </html:p>
        </notes>
        <listOfReactants>
          <speciesReference species="M_fe3_e" stoichiometry="1"/>
        </listOfReactants>
        <listOfProducts>
          <speciesReference species="M_fe3_e_BOUNDARY" stoichiometry="1"/>
        </listOfProducts>
        <kineticLaw>
          <math xmlns="http://www.w3.org/1998/Math/MathML">
            <ci> FLUX_VALUE </ci>
          </math>
          <listOfParameters>
            <parameter id="LOWER_BOUND" value="-20"/>
            <parameter id="UPPER_BOUND" value="1000"/>
            <parameter id="OBJECTIVE_COEFFICIENT" value="0"/>
            <parameter id="FLUX_VALUE" value="0"/>
          </listOfParameters>
        </kineticLaw>
      </reaction>
      <reaction id="R_EX_fol_LPAREN_e_RPAREN_" name="Folate exchange" reversible="true" fast="false">
        <notes>
          <html:p>SUBSYSTEM: none</html:p>
          <html:p>GENE ASSOCIATION: </html:p>
        </notes>
        <listOfReactants>
          <speciesReference species="M_fol_e" stoichiometry="1"/>
        </listOfReactants>
        <listOfProducts>
          <speciesReference species="M_fol_e_BOUNDARY" stoichiometry="1"/>
        </listOfProducts>
        <kineticLaw>
          <math xmlns="http://www.w3.org/1998/Math/MathML">
            <ci> FLUX_VALUE </ci>
          </math>
          <listOfParameters>
            <parameter id="LOWER_BOUND" value="-5"/>
            <parameter id="UPPER_BOUND" value="1000"/>
            <parameter id="OBJECTIVE_COEFFICIENT" value="0"/>
            <parameter id="FLUX_VALUE" value="0"/>
          </listOfParameters>
        </kineticLaw>
      </reaction>
      <reaction id="R_EX_fru_LPAREN_e_RPAREN_" name="D Fructose exchange" reversible="true" fast="false">
        <notes>
          <html:p>SUBSYSTEM: none</html:p>
          <html:p>GENE ASSOCIATION: </html:p>
        </notes>
        <listOfReactants>
          <speciesReference species="M_fru_e" stoichiometry="1"/>
        </listOfReactants>
        <listOfProducts>
          <speciesReference species="M_fru_e_BOUNDARY" stoichiometry="1"/>
        </listOfProducts>
        <kineticLaw>
          <math xmlns="http://www.w3.org/1998/Math/MathML">
            <ci> FLUX_VALUE </ci>
          </math>
          <listOfParameters>
            <parameter id="LOWER_BOUND" value="0"/>
            <parameter id="UPPER_BOUND" value="1000"/>
            <parameter id="OBJECTIVE_COEFFICIENT" value="0"/>
            <parameter id="FLUX_VALUE" value="0"/>
          </listOfParameters>
        </kineticLaw>
      </reaction>
      <reaction id="R_EX_gal_LPAREN_e_RPAREN_" name="D Galactose exchange" reversible="true" fast="false">
        <notes>
          <html:p>SUBSYSTEM: none</html:p>
          <html:p>GENE ASSOCIATION: </html:p>
        </notes>
        <listOfReactants>
          <speciesReference species="M_gal_e" stoichiometry="1"/>
        </listOfReactants>
        <listOfProducts>
          <speciesReference species="M_gal_e_BOUNDARY" stoichiometry="1"/>
        </listOfProducts>
        <kineticLaw>
          <math xmlns="http://www.w3.org/1998/Math/MathML">
            <ci> FLUX_VALUE </ci>
          </math>
          <listOfParameters>
            <parameter id="LOWER_BOUND" value="-5"/>
            <parameter id="UPPER_BOUND" value="1000"/>
            <parameter id="OBJECTIVE_COEFFICIENT" value="0"/>
            <parameter id="FLUX_VALUE" value="0"/>
          </listOfParameters>
        </kineticLaw>
      </reaction>
      <reaction id="R_EX_gam_LPAREN_e_RPAREN_" name="D Glucosamine exchange" reversible="true" fast="false">
        <notes>
          <html:p>SUBSYSTEM: none</html:p>
          <html:p>GENE ASSOCIATION: </html:p>
        </notes>
        <listOfReactants>
          <speciesReference species="M_gam_e" stoichiometry="1"/>
        </listOfReactants>
        <listOfProducts>
          <speciesReference species="M_gam_e_BOUNDARY" stoichiometry="1"/>
        </listOfProducts>
        <kineticLaw>
          <math xmlns="http://www.w3.org/1998/Math/MathML">
            <ci> FLUX_VALUE </ci>
          </math>
          <listOfParameters>
            <parameter id="LOWER_BOUND" value="-5"/>
            <parameter id="UPPER_BOUND" value="1000"/>
            <parameter id="OBJECTIVE_COEFFICIENT" value="0"/>
            <parameter id="FLUX_VALUE" value="0"/>
          </listOfParameters>
        </kineticLaw>
      </reaction>
      <reaction id="R_EX_glc_D_LPAREN_e_RPAREN_" name="D Glucose exchange" reversible="true" fast="false">
        <notes>
          <html:p>SUBSYSTEM: none</html:p>
          <html:p>GENE ASSOCIATION: </html:p>
        </notes>
        <listOfReactants>
          <speciesReference species="M_glc_D_e" stoichiometry="1"/>
        </listOfReactants>
        <listOfProducts>
          <speciesReference species="M_glc_D_e_BOUNDARY" stoichiometry="1"/>
        </listOfProducts>
        <kineticLaw>
          <math xmlns="http://www.w3.org/1998/Math/MathML">
            <ci> FLUX_VALUE </ci>
          </math>
          <listOfParameters>
            <parameter id="LOWER_BOUND" value="-5"/>
            <parameter id="UPPER_BOUND" value="1000"/>
            <parameter id="OBJECTIVE_COEFFICIENT" value="0"/>
            <parameter id="FLUX_VALUE" value="0"/>
          </listOfParameters>
        </kineticLaw>
      </reaction>
      <reaction id="R_EX_glu_L_LPAREN_e_RPAREN_" name="L Glutamate exchange" reversible="true" fast="false">
        <notes>
          <html:p>SUBSYSTEM: none</html:p>
          <html:p>GENE ASSOCIATION: </html:p>
        </notes>
        <listOfReactants>
          <speciesReference species="M_glu_L_e" stoichiometry="1"/>
        </listOfReactants>
        <listOfProducts>
          <speciesReference species="M_glu_L_e_BOUNDARY" stoichiometry="1"/>
        </listOfProducts>
        <kineticLaw>
          <math xmlns="http://www.w3.org/1998/Math/MathML">
            <ci> FLUX_VALUE </ci>
          </math>
          <listOfParameters>
            <parameter id="LOWER_BOUND" value="-5"/>
            <parameter id="UPPER_BOUND" value="1000"/>
            <parameter id="OBJECTIVE_COEFFICIENT" value="0"/>
            <parameter id="FLUX_VALUE" value="0"/>
          </listOfParameters>
        </kineticLaw>
      </reaction>
      <reaction id="R_EX_gly_asn_L_LPAREN_e_RPAREN_" name="glycyl L asparagine exchange" reversible="true" fast="false">
        <notes>
          <html:p>SUBSYSTEM: none</html:p>
          <html:p>GENE ASSOCIATION: </html:p>
        </notes>
        <listOfReactants>
          <speciesReference species="M_gly_asn_L_e" stoichiometry="1"/>
        </listOfReactants>
        <listOfProducts>
          <speciesReference species="M_gly_asn_L_e_BOUNDARY" stoichiometry="1"/>
        </listOfProducts>
        <kineticLaw>
          <math xmlns="http://www.w3.org/1998/Math/MathML">
            <ci> FLUX_VALUE </ci>
          </math>
          <listOfParameters>
            <parameter id="LOWER_BOUND" value="-5"/>
            <parameter id="UPPER_BOUND" value="1000"/>
            <parameter id="OBJECTIVE_COEFFICIENT" value="0"/>
            <parameter id="FLUX_VALUE" value="0"/>
          </listOfParameters>
        </kineticLaw>
      </reaction>
      <reaction id="R_EX_gly_asp_L_LPAREN_e_RPAREN_" name="N glycyl L aspartic acid exchange" reversible="true" fast="false">
        <notes>
          <html:p>SUBSYSTEM: none</html:p>
          <html:p>GENE ASSOCIATION: </html:p>
        </notes>
        <listOfReactants>
          <speciesReference species="M_gly_asp_L_e" stoichiometry="1"/>
        </listOfReactants>
        <listOfProducts>
          <speciesReference species="M_gly_asp_L_e_BOUNDARY" stoichiometry="1"/>
        </listOfProducts>
        <kineticLaw>
          <math xmlns="http://www.w3.org/1998/Math/MathML">
            <ci> FLUX_VALUE </ci>
          </math>
          <listOfParameters>
            <parameter id="LOWER_BOUND" value="-5"/>
            <parameter id="UPPER_BOUND" value="1000"/>
            <parameter id="OBJECTIVE_COEFFICIENT" value="0"/>
            <parameter id="FLUX_VALUE" value="0"/>
          </listOfParameters>
        </kineticLaw>
      </reaction>
      <reaction id="R_EX_gly_gln_L_LPAREN_e_RPAREN_" name="L Glycylglutamine exchange" reversible="true" fast="false">
        <notes>
          <html:p>SUBSYSTEM: none</html:p>
          <html:p>GENE ASSOCIATION: </html:p>
        </notes>
        <listOfReactants>
          <speciesReference species="M_gly_gln_L_e" stoichiometry="1"/>
        </listOfReactants>
        <listOfProducts>
          <speciesReference species="M_gly_gln_L_e_BOUNDARY" stoichiometry="1"/>
        </listOfProducts>
        <kineticLaw>
          <math xmlns="http://www.w3.org/1998/Math/MathML">
            <ci> FLUX_VALUE </ci>
          </math>
          <listOfParameters>
            <parameter id="LOWER_BOUND" value="-5"/>
            <parameter id="UPPER_BOUND" value="1000"/>
            <parameter id="OBJECTIVE_COEFFICIENT" value="0"/>
            <parameter id="FLUX_VALUE" value="0"/>
          </listOfParameters>
        </kineticLaw>
      </reaction>
      <reaction id="R_EX_gly_glu_L_LPAREN_e_RPAREN_" name="glycyl L glutamic acid exchange" reversible="true" fast="false">
        <notes>
          <html:p>SUBSYSTEM: none</html:p>
          <html:p>GENE ASSOCIATION: </html:p>
        </notes>
        <listOfReactants>
          <speciesReference species="M_gly_glu_L_e" stoichiometry="1"/>
        </listOfReactants>
        <listOfProducts>
          <speciesReference species="M_gly_glu_L_e_BOUNDARY" stoichiometry="1"/>
        </listOfProducts>
        <kineticLaw>
          <math xmlns="http://www.w3.org/1998/Math/MathML">
            <ci> FLUX_VALUE </ci>
          </math>
          <listOfParameters>
            <parameter id="LOWER_BOUND" value="-5"/>
            <parameter id="UPPER_BOUND" value="1000"/>
            <parameter id="OBJECTIVE_COEFFICIENT" value="0"/>
            <parameter id="FLUX_VALUE" value="0"/>
          </listOfParameters>
        </kineticLaw>
      </reaction>
      <reaction id="R_EX_gly_met_L_LPAREN_e_RPAREN_" name="N Glycyl L methionine exchange" reversible="true" fast="false">
        <notes>
          <html:p>SUBSYSTEM: none</html:p>
          <html:p>GENE ASSOCIATION: </html:p>
        </notes>
        <listOfReactants>
          <speciesReference species="M_gly_met_L_e" stoichiometry="1"/>
        </listOfReactants>
        <listOfProducts>
          <speciesReference species="M_gly_met_L_e_BOUNDARY" stoichiometry="1"/>
        </listOfProducts>
        <kineticLaw>
          <math xmlns="http://www.w3.org/1998/Math/MathML">
            <ci> FLUX_VALUE </ci>
          </math>
          <listOfParameters>
            <parameter id="LOWER_BOUND" value="-5"/>
            <parameter id="UPPER_BOUND" value="1000"/>
            <parameter id="OBJECTIVE_COEFFICIENT" value="0"/>
            <parameter id="FLUX_VALUE" value="0"/>
          </listOfParameters>
        </kineticLaw>
      </reaction>
      <reaction id="R_EX_gly_pro_L_LPAREN_e_RPAREN_" name="L Proline 1 glycyl exchange" reversible="true" fast="false">
        <notes>
          <html:p>SUBSYSTEM: none</html:p>
          <html:p>GENE ASSOCIATION: </html:p>
        </notes>
        <listOfReactants>
          <speciesReference species="M_gly_pro_L_e" stoichiometry="1"/>
        </listOfReactants>
        <listOfProducts>
          <speciesReference species="M_gly_pro_L_e_BOUNDARY" stoichiometry="1"/>
        </listOfProducts>
        <kineticLaw>
          <math xmlns="http://www.w3.org/1998/Math/MathML">
            <ci> FLUX_VALUE </ci>
          </math>
          <listOfParameters>
            <parameter id="LOWER_BOUND" value="-5"/>
            <parameter id="UPPER_BOUND" value="1000"/>
            <parameter id="OBJECTIVE_COEFFICIENT" value="0"/>
            <parameter id="FLUX_VALUE" value="0"/>
          </listOfParameters>
        </kineticLaw>
      </reaction>
      <reaction id="R_EX_glyc3p_LPAREN_e_RPAREN_" name="Glycerol 3 phosphate exchange" reversible="true" fast="false">
        <notes>
          <html:p>SUBSYSTEM: none</html:p>
          <html:p>GENE ASSOCIATION: </html:p>
        </notes>
        <listOfReactants>
          <speciesReference species="M_glyc3p_e" stoichiometry="1"/>
        </listOfReactants>
        <listOfProducts>
          <speciesReference species="M_glyc3p_e_BOUNDARY" stoichiometry="1"/>
        </listOfProducts>
        <kineticLaw>
          <math xmlns="http://www.w3.org/1998/Math/MathML">
            <ci> FLUX_VALUE </ci>
          </math>
          <listOfParameters>
            <parameter id="LOWER_BOUND" value="-5"/>
            <parameter id="UPPER_BOUND" value="1000"/>
            <parameter id="OBJECTIVE_COEFFICIENT" value="0"/>
            <parameter id="FLUX_VALUE" value="0"/>
          </listOfParameters>
        </kineticLaw>
      </reaction>
      <reaction id="R_EX_glyc_LPAREN_e_RPAREN_" name="Glycerol exchange" reversible="true" fast="false">
        <notes>
          <html:p>SUBSYSTEM: none</html:p>
          <html:p>GENE ASSOCIATION: </html:p>
        </notes>
        <listOfReactants>
          <speciesReference species="M_glyc_e" stoichiometry="1"/>
        </listOfReactants>
        <listOfProducts>
          <speciesReference species="M_glyc_e_BOUNDARY" stoichiometry="1"/>
        </listOfProducts>
        <kineticLaw>
          <math xmlns="http://www.w3.org/1998/Math/MathML">
            <ci> FLUX_VALUE </ci>
          </math>
          <listOfParameters>
            <parameter id="LOWER_BOUND" value="0"/>
            <parameter id="UPPER_BOUND" value="1000"/>
            <parameter id="OBJECTIVE_COEFFICIENT" value="0"/>
            <parameter id="FLUX_VALUE" value="0"/>
          </listOfParameters>
        </kineticLaw>
      </reaction>
      <reaction id="R_EX_gtp_LPAREN_e_RPAREN_" name="GTP exchange" reversible="true" fast="false">
        <notes>
          <html:p>SUBSYSTEM: none</html:p>
          <html:p>GENE ASSOCIATION: </html:p>
        </notes>
        <listOfReactants>
          <speciesReference species="M_gtp_e" stoichiometry="1"/>
        </listOfReactants>
        <listOfProducts>
          <speciesReference species="M_gtp_e_BOUNDARY" stoichiometry="1"/>
        </listOfProducts>
        <kineticLaw>
          <math xmlns="http://www.w3.org/1998/Math/MathML">
            <ci> FLUX_VALUE </ci>
          </math>
          <listOfParameters>
            <parameter id="LOWER_BOUND" value="-5"/>
            <parameter id="UPPER_BOUND" value="1000"/>
            <parameter id="OBJECTIVE_COEFFICIENT" value="0"/>
            <parameter id="FLUX_VALUE" value="0"/>
          </listOfParameters>
        </kineticLaw>
      </reaction>
      <reaction id="R_EX_h2o_LPAREN_e_RPAREN_" name="H2O exchange" reversible="true" fast="false">
        <notes>
          <html:p>SUBSYSTEM: none</html:p>
          <html:p>GENE ASSOCIATION: </html:p>
        </notes>
        <listOfReactants>
          <speciesReference species="M_h2o_e" stoichiometry="1"/>
        </listOfReactants>
        <listOfProducts>
          <speciesReference species="M_h2o_e_BOUNDARY" stoichiometry="1"/>
        </listOfProducts>
        <kineticLaw>
          <math xmlns="http://www.w3.org/1998/Math/MathML">
            <ci> FLUX_VALUE </ci>
          </math>
          <listOfParameters>
            <parameter id="LOWER_BOUND" value="-20"/>
            <parameter id="UPPER_BOUND" value="1000"/>
            <parameter id="OBJECTIVE_COEFFICIENT" value="0"/>
            <parameter id="FLUX_VALUE" value="0"/>
          </listOfParameters>
        </kineticLaw>
      </reaction>
      <reaction id="R_EX_h_LPAREN_e_RPAREN_" name="H exchange" reversible="true" fast="false">
        <notes>
          <html:p>SUBSYSTEM: none</html:p>
          <html:p>GENE ASSOCIATION: </html:p>
        </notes>
        <listOfReactants>
          <speciesReference species="M_h_e" stoichiometry="1"/>
        </listOfReactants>
        <listOfProducts>
          <speciesReference species="M_h_e_BOUNDARY" stoichiometry="1"/>
        </listOfProducts>
        <kineticLaw>
          <math xmlns="http://www.w3.org/1998/Math/MathML">
            <ci> FLUX_VALUE </ci>
          </math>
          <listOfParameters>
            <parameter id="LOWER_BOUND" value="-20"/>
            <parameter id="UPPER_BOUND" value="1000"/>
            <parameter id="OBJECTIVE_COEFFICIENT" value="0"/>
            <parameter id="FLUX_VALUE" value="0"/>
          </listOfParameters>
        </kineticLaw>
      </reaction>
      <reaction id="R_EX_his_L_LPAREN_e_RPAREN_" name="L Histidine exchange" reversible="true" fast="false">
        <notes>
          <html:p>SUBSYSTEM: none</html:p>
          <html:p>GENE ASSOCIATION: </html:p>
        </notes>
        <listOfReactants>
          <speciesReference species="M_his_L_e" stoichiometry="1"/>
        </listOfReactants>
        <listOfProducts>
          <speciesReference species="M_his_L_e_BOUNDARY" stoichiometry="1"/>
        </listOfProducts>
        <kineticLaw>
          <math xmlns="http://www.w3.org/1998/Math/MathML">
            <ci> FLUX_VALUE </ci>
          </math>
          <listOfParameters>
            <parameter id="LOWER_BOUND" value="-5"/>
            <parameter id="UPPER_BOUND" value="1000"/>
            <parameter id="OBJECTIVE_COEFFICIENT" value="0"/>
            <parameter id="FLUX_VALUE" value="0"/>
          </listOfParameters>
        </kineticLaw>
      </reaction>
      <reaction id="R_EX_ile_L_LPAREN_e_RPAREN_" name="L Isoleucine exchange" reversible="true" fast="false">
        <notes>
          <html:p>SUBSYSTEM: none</html:p>
          <html:p>GENE ASSOCIATION: </html:p>
        </notes>
        <listOfReactants>
          <speciesReference species="M_ile_L_e" stoichiometry="1"/>
        </listOfReactants>
        <listOfProducts>
          <speciesReference species="M_ile_L_e_BOUNDARY" stoichiometry="1"/>
        </listOfProducts>
        <kineticLaw>
          <math xmlns="http://www.w3.org/1998/Math/MathML">
            <ci> FLUX_VALUE </ci>
          </math>
          <listOfParameters>
            <parameter id="LOWER_BOUND" value="-5"/>
            <parameter id="UPPER_BOUND" value="1000"/>
            <parameter id="OBJECTIVE_COEFFICIENT" value="0"/>
            <parameter id="FLUX_VALUE" value="0"/>
          </listOfParameters>
        </kineticLaw>
      </reaction>
      <reaction id="R_EX_k_LPAREN_e_RPAREN_" name="Potassium exchange" reversible="true" fast="false">
        <notes>
          <html:p>SUBSYSTEM: none</html:p>
          <html:p>GENE ASSOCIATION: </html:p>
        </notes>
        <listOfReactants>
          <speciesReference species="M_k_e" stoichiometry="1"/>
        </listOfReactants>
        <listOfProducts>
          <speciesReference species="M_k_e_BOUNDARY" stoichiometry="1"/>
        </listOfProducts>
        <kineticLaw>
          <math xmlns="http://www.w3.org/1998/Math/MathML">
            <ci> FLUX_VALUE </ci>
          </math>
          <listOfParameters>
            <parameter id="LOWER_BOUND" value="-20"/>
            <parameter id="UPPER_BOUND" value="1000"/>
            <parameter id="OBJECTIVE_COEFFICIENT" value="0"/>
            <parameter id="FLUX_VALUE" value="0"/>
          </listOfParameters>
        </kineticLaw>
      </reaction>
      <reaction id="R_EX_lac_L_LPAREN_e_RPAREN_" name="L Lactate exchange" reversible="true" fast="false">
        <notes>
          <html:p>SUBSYSTEM: none</html:p>
          <html:p>GENE ASSOCIATION: </html:p>
        </notes>
        <listOfReactants>
          <speciesReference species="M_lac_L_e" stoichiometry="1"/>
        </listOfReactants>
        <listOfProducts>
          <speciesReference species="M_lac_L_e_BOUNDARY" stoichiometry="1"/>
        </listOfProducts>
        <kineticLaw>
          <math xmlns="http://www.w3.org/1998/Math/MathML">
            <ci> FLUX_VALUE </ci>
          </math>
          <listOfParameters>
            <parameter id="LOWER_BOUND" value="-5"/>
            <parameter id="UPPER_BOUND" value="1000"/>
            <parameter id="OBJECTIVE_COEFFICIENT" value="0"/>
            <parameter id="FLUX_VALUE" value="0"/>
          </listOfParameters>
        </kineticLaw>
      </reaction>
      <reaction id="R_EX_leu_L_LPAREN_e_RPAREN_" name="L Leucine exchange" reversible="true" fast="false">
        <notes>
          <html:p>SUBSYSTEM: none</html:p>
          <html:p>GENE ASSOCIATION: </html:p>
        </notes>
        <listOfReactants>
          <speciesReference species="M_leu_L_e" stoichiometry="1"/>
        </listOfReactants>
        <listOfProducts>
          <speciesReference species="M_leu_L_e_BOUNDARY" stoichiometry="1"/>
        </listOfProducts>
        <kineticLaw>
          <math xmlns="http://www.w3.org/1998/Math/MathML">
            <ci> FLUX_VALUE </ci>
          </math>
          <listOfParameters>
            <parameter id="LOWER_BOUND" value="-5"/>
            <parameter id="UPPER_BOUND" value="1000"/>
            <parameter id="OBJECTIVE_COEFFICIENT" value="0"/>
            <parameter id="FLUX_VALUE" value="0"/>
          </listOfParameters>
        </kineticLaw>
      </reaction>
      <reaction id="R_EX_lys_L_LPAREN_e_RPAREN_" name="L Lysine exchange" reversible="true" fast="false">
        <notes>
          <html:p>SUBSYSTEM: none</html:p>
          <html:p>GENE ASSOCIATION: </html:p>
        </notes>
        <listOfReactants>
          <speciesReference species="M_lys_L_e" stoichiometry="1"/>
        </listOfReactants>
        <listOfProducts>
          <speciesReference species="M_lys_L_e_BOUNDARY" stoichiometry="1"/>
        </listOfProducts>
        <kineticLaw>
          <math xmlns="http://www.w3.org/1998/Math/MathML">
            <ci> FLUX_VALUE </ci>
          </math>
          <listOfParameters>
            <parameter id="LOWER_BOUND" value="-5"/>
            <parameter id="UPPER_BOUND" value="1000"/>
            <parameter id="OBJECTIVE_COEFFICIENT" value="0"/>
            <parameter id="FLUX_VALUE" value="0"/>
          </listOfParameters>
        </kineticLaw>
      </reaction>
      <reaction id="R_EX_malt_LPAREN_e_RPAREN_" name="Maltose exchange" reversible="true" fast="false">
        <notes>
          <html:p>SUBSYSTEM: none</html:p>
          <html:p>GENE ASSOCIATION: </html:p>
        </notes>
        <listOfReactants>
          <speciesReference species="M_malt_e" stoichiometry="1"/>
        </listOfReactants>
        <listOfProducts>
          <speciesReference species="M_malt_e_BOUNDARY" stoichiometry="1"/>
        </listOfProducts>
        <kineticLaw>
          <math xmlns="http://www.w3.org/1998/Math/MathML">
            <ci> FLUX_VALUE </ci>
          </math>
          <listOfParameters>
            <parameter id="LOWER_BOUND" value="-5"/>
            <parameter id="UPPER_BOUND" value="1000"/>
            <parameter id="OBJECTIVE_COEFFICIENT" value="0"/>
            <parameter id="FLUX_VALUE" value="0"/>
          </listOfParameters>
        </kineticLaw>
      </reaction>
      <reaction id="R_EX_man_LPAREN_e_RPAREN_" name="D Mannose exchange" reversible="true" fast="false">
        <notes>
          <html:p>SUBSYSTEM: none</html:p>
          <html:p>GENE ASSOCIATION: </html:p>
        </notes>
        <listOfReactants>
[truncated: 49,828 more chars]
