# Supplementary material for: Improved Metabolic Models for E. coli and Mycoplasma genitalium from GlobalFit, an Algorithm That Simultaneously Matches Growth and Non-Growth Data Sets
Source: PLoS Comput Biol. 2016 Aug 2;12(8):e1005036. doi: 10.1371/journal.pcbi.1005036 (PMC4970803; doi:10.1371/journal.pcbi.1005036)
Supplement: S2 Model — (XML) [file pcbi.1005036.s005.xml]

<?xml version="1.0" encoding="UTF-8"?>
<sbml xmlns="http://www.sbml.org/sbml/level2/version4" xmlns:html="http://www.w3.org/1999/xhtml" level="2" version="4">
  <model id="iJO1366">
    <listOfCompartments>
      <compartment id="c" constant="true"/>
      <compartment id="e" constant="true"/>
      <compartment id="p" constant="true"/>
      <compartment id="BOUNDARY" name="boundary compartment" constant="true"/>
    </listOfCompartments>
    <listOfSpecies>
      <species id="M_10fthf_c" name="10-Formyltetrahydrofolate" compartment="c" hasOnlySubstanceUnits="false" boundaryCondition="false" constant="false"/>
      <species id="M_12dgr120_c" name="1,2-Diacyl-sn-glycerol (didodecanoyl, n-C12:0)" compartment="c" hasOnlySubstanceUnits="false" boundaryCondition="false" constant="false"/>
      <species id="M_12dgr140_c" name="1,2-Diacyl-sn-glycerol (ditetradecanoyl, n-C14:0)" compartment="c" hasOnlySubstanceUnits="false" boundaryCondition="false" constant="false"/>
      <species id="M_12dgr141_c" name="1,2-Diacyl-sn-glycerol (ditetradec-7-enoyl, n-C14:1)" compartment="c" hasOnlySubstanceUnits="false" boundaryCondition="false" constant="false"/>
      <species id="M_12dgr160_c" name="1,2-Diacyl-sn-glycerol (dihexadecanoyl, n-C16:0)" compartment="c" hasOnlySubstanceUnits="false" boundaryCondition="false" constant="false"/>
      <species id="M_12dgr161_c" name="1,2-Diacyl-sn-glycerol (dihexadec-9-enoyl, n-C16:1)" compartment="c" hasOnlySubstanceUnits="false" boundaryCondition="false" constant="false"/>
      <species id="M_12dgr180_c" name="1,2-Diacyl-sn-glycerol (dioctadecanoyl, n-C18:0)" compartment="c" hasOnlySubstanceUnits="false" boundaryCondition="false" constant="false"/>
      <species id="M_12dgr181_c" name="1,2-Diacyl-sn-glycerol (dioctadec-11-enoyl, n-C18:1)" compartment="c" hasOnlySubstanceUnits="false" boundaryCondition="false" constant="false"/>
      <species id="M_12ppd_DASH_R_c" name="(R)-Propane-1,2-diol" compartment="c" hasOnlySubstanceUnits="false" boundaryCondition="false" constant="false"/>
      <species id="M_12ppd_DASH_S_c" name="(S)-Propane-1,2-diol" compartment="c" hasOnlySubstanceUnits="false" boundaryCondition="false" constant="false"/>
      <species id="M_13dpg_c" name="3-Phospho-D-glyceroyl phosphate" compartment="c" hasOnlySubstanceUnits="false" boundaryCondition="false" constant="false"/>
      <species id="M_14dhncoa_c" name="1,4-dihydroxy-2-napthoyl-CoA" compartment="c" hasOnlySubstanceUnits="false" boundaryCondition="false" constant="false"/>
      <species id="M_14glucan_c" name="1,4-alpha-D-glucan" compartment="c" hasOnlySubstanceUnits="false" boundaryCondition="false" constant="false"/>
      <species id="M_15dap_c" name="1,5-Diaminopentane" compartment="c" hasOnlySubstanceUnits="false" boundaryCondition="false" constant="false"/>
      <species id="M_1ddecg3p_c" name="1-dodecanoyl-sn-glycerol 3-phosphate" compartment="c" hasOnlySubstanceUnits="false" boundaryCondition="false" constant="false"/>
      <species id="M_1hdec9eg3p_c" name="1-hexadec-9-enoyl-sn-glycerol 3-phosphate" compartment="c" hasOnlySubstanceUnits="false" boundaryCondition="false" constant="false"/>
      <species id="M_1hdecg3p_c" name="1-hexadecanoyl-sn-glycerol 3-phosphate" compartment="c" hasOnlySubstanceUnits="false" boundaryCondition="false" constant="false"/>
      <species id="M_1odec11eg3p_c" name="1-octadec-11-enoyl-sn-glycerol 3-phosphate" compartment="c" hasOnlySubstanceUnits="false" boundaryCondition="false" constant="false"/>
      <species id="M_1odecg3p_c" name="1-octadecanoyl-sn-glycerol 3-phosphate" compartment="c" hasOnlySubstanceUnits="false" boundaryCondition="false" constant="false"/>
      <species id="M_1pyr5c_c" name="1-Pyrroline-5-carboxylate" compartment="c" hasOnlySubstanceUnits="false" boundaryCondition="false" constant="false"/>
      <species id="M_1tdec7eg3p_c" name="1-tetradec-7-enoyl-sn-glycerol 3-phosphate" compartment="c" hasOnlySubstanceUnits="false" boundaryCondition="false" constant="false"/>
      <species id="M_1tdecg3p_c" name="1-tetradecanoyl-sn-glycerol 3-phosphate" compartment="c" hasOnlySubstanceUnits="false" boundaryCondition="false" constant="false"/>
      <species id="M_23dappa_c" name="2,3-diaminopropionate" compartment="c" hasOnlySubstanceUnits="false" boundaryCondition="false" constant="false"/>
      <species id="M_23ddhb_c" name="2,3-Dihydro-2,3-dihydroxybenzoate" compartment="c" hasOnlySubstanceUnits="false" boundaryCondition="false" constant="false"/>
      <species id="M_23dhacoa_c" name="2,3-dehydroadipyl-CoA" compartment="c" hasOnlySubstanceUnits="false" boundaryCondition="false" constant="false"/>
      <species id="M_23dhb_c" name="2,3-Dihydroxybenzoate" compartment="c" hasOnlySubstanceUnits="false" boundaryCondition="false" constant="false"/>
      <species id="M_23dhba_c" name="(2,3-Dihydroxybenzoyl)adenylate" compartment="c" hasOnlySubstanceUnits="false" boundaryCondition="false" constant="false"/>
      <species id="M_23dhbzs_c" name="2,3-dihydroxybenzoylserine" compartment="c" hasOnlySubstanceUnits="false" boundaryCondition="false" constant="false"/>
      <species id="M_23dhdp_c" name="2,3-Dihydrodipicolinate" compartment="c" hasOnlySubstanceUnits="false" boundaryCondition="false" constant="false"/>
      <species id="M_23dhmb_c" name="(R)-2,3-Dihydroxy-3-methylbutanoate" compartment="c" hasOnlySubstanceUnits="false" boundaryCondition="false" constant="false"/>
      <species id="M_23dhmp_c" name="(R)-2,3-Dihydroxy-3-methylpentanoate" compartment="c" hasOnlySubstanceUnits="false" boundaryCondition="false" constant="false"/>
      <species id="M_23doguln_c" name="2,3-Dioxo-L-gulonate" compartment="c" hasOnlySubstanceUnits="false" boundaryCondition="false" constant="false"/>
      <species id="M_25aics_c" name="(S)-2-[5-Amino-1-(5-phospho-D-ribosyl)imidazole-4-carboxamido]succinate" compartment="c" hasOnlySubstanceUnits="false" boundaryCondition="false" constant="false"/>
      <species id="M_25dkglcn_c" name="2,5-diketo-D-gluconate" compartment="c" hasOnlySubstanceUnits="false" boundaryCondition="false" constant="false"/>
      <species id="M_25drapp_c" name="2,5-Diamino-6-(ribosylamino)-4-(3H)-pyrimidinone 5&apos;-phosphate" compartment="c" hasOnlySubstanceUnits="false" boundaryCondition="false" constant="false"/>
      <species id="M_26dap_DASH_LL_c" name="LL-2,6-Diaminoheptanedioate" compartment="c" hasOnlySubstanceUnits="false" boundaryCondition="false" constant="false"/>
      <species id="M_26dap_DASH_M_c" name="meso-2,6-Diaminoheptanedioate" compartment="c" hasOnlySubstanceUnits="false" boundaryCondition="false" constant="false"/>
      <species id="M_2agpe120_c" name="2-Acyl-sn-glycero-3-phosphoethanolamine (n-C12:0)" compartment="c" hasOnlySubstanceUnits="false" boundaryCondition="false" constant="false"/>
      <species id="M_2agpe140_c" name="2-Acyl-sn-glycero-3-phosphoethanolamine (n-C14:0)" compartment="c" hasOnlySubstanceUnits="false" boundaryCondition="false" constant="false"/>
      <species id="M_2agpe141_c" name="2-Acyl-sn-glycero-3-phosphoethanolamine (n-C14:1)" compartment="c" hasOnlySubstanceUnits="false" boundaryCondition="false" constant="false"/>
      <species id="M_2agpe160_c" name="2-Acyl-sn-glycero-3-phosphoethanolamine (n-C16:0)" compartment="c" hasOnlySubstanceUnits="false" boundaryCondition="false" constant="false"/>
      <species id="M_2agpe161_c" name="2-Acyl-sn-glycero-3-phosphoethanolamine (n-C16:1)" compartment="c" hasOnlySubstanceUnits="false" boundaryCondition="false" constant="false"/>
      <species id="M_2agpe180_c" name="2-Acyl-sn-glycero-3-phosphoethanolamine (n-C18:0)" compartment="c" hasOnlySubstanceUnits="false" boundaryCondition="false" constant="false"/>
      <species id="M_2agpe181_c" name="2-Acyl-sn-glycero-3-phosphoethanolamine (n-C18:1)" compartment="c" hasOnlySubstanceUnits="false" boundaryCondition="false" constant="false"/>
      <species id="M_2agpg120_c" name="2-Acyl-sn-glycero-3-phosphoglycerol (n-C12:0)" compartment="c" hasOnlySubstanceUnits="false" boundaryCondition="false" constant="false"/>
      <species id="M_2agpg140_c" name="2-Acyl-sn-glycero-3-phosphoglycerol (n-C14:0)" compartment="c" hasOnlySubstanceUnits="false" boundaryCondition="false" constant="false"/>
      <species id="M_2agpg141_c" name="2-Acyl-sn-glycero-3-phosphoglycerol (n-C14:1)" compartment="c" hasOnlySubstanceUnits="false" boundaryCondition="false" constant="false"/>
      <species id="M_2agpg160_c" name="2-Acyl-sn-glycero-3-phosphoglycerol (n-C16:0)" compartment="c" hasOnlySubstanceUnits="false" boundaryCondition="false" constant="false"/>
      <species id="M_2agpg161_c" name="2-Acyl-sn-glycero-3-phosphoglycerol (n-C16:1)" compartment="c" hasOnlySubstanceUnits="false" boundaryCondition="false" constant="false"/>
      <species id="M_2agpg180_c" name="2-Acyl-sn-glycero-3-phosphoglycerol (n-C18:0)" compartment="c" hasOnlySubstanceUnits="false" boundaryCondition="false" constant="false"/>
      <species id="M_2agpg181_c" name="2-Acyl-sn-glycero-3-phosphoglycerol (n-C18:1)" compartment="c" hasOnlySubstanceUnits="false" boundaryCondition="false" constant="false"/>
      <species id="M_2ahbut_c" name="(S)-2-Aceto-2-hydroxybutanoate" compartment="c" hasOnlySubstanceUnits="false" boundaryCondition="false" constant="false"/>
      <species id="M_2amsa_c" name="2-Aminomalonate semialdehyde" compartment="c" hasOnlySubstanceUnits="false" boundaryCondition="false" constant="false"/>
      <species id="M_2aobut_c" name="L-2-Amino-3-oxobutanoate" compartment="c" hasOnlySubstanceUnits="false" boundaryCondition="false" constant="false"/>
      <species id="M_2cpr5p_c" name="1-(2-Carboxyphenylamino)-1-deoxy-D-ribulose 5-phosphate" compartment="c" hasOnlySubstanceUnits="false" boundaryCondition="false" constant="false"/>
      <species id="M_2dda7p_c" name="2-Dehydro-3-deoxy-D-arabino-heptonate 7-phosphate" compartment="c" hasOnlySubstanceUnits="false" boundaryCondition="false" constant="false"/>
      <species id="M_2ddecg3p_c" name="2-dodecanoyl-sn-glycerol 3-phosphate" compartment="c" hasOnlySubstanceUnits="false" boundaryCondition="false" constant="false"/>
      <species id="M_2ddg6p_c" name="2-Dehydro-3-deoxy-D-gluconate 6-phosphate" compartment="c" hasOnlySubstanceUnits="false" boundaryCondition="false" constant="false"/>
      <species id="M_2ddglcn_c" name="2-Dehydro-3-deoxy-D-gluconate" compartment="c" hasOnlySubstanceUnits="false" boundaryCondition="false" constant="false"/>
      <species id="M_2dh3dgal_c" name="2-Dehydro-3-deoxy-D-galactonate" compartment="c" hasOnlySubstanceUnits="false" boundaryCondition="false" constant="false"/>
      <species id="M_2dh3dgal6p_c" name="2-Dehydro-3-deoxy-D-galactonate 6-phosphate" compartment="c" hasOnlySubstanceUnits="false" boundaryCondition="false" constant="false"/>
      <species id="M_2dhguln_c" name="2-Dehydro-L-gulonate" compartment="c" hasOnlySubstanceUnits="false" boundaryCondition="false" constant="false"/>
      <species id="M_2dhp_c" name="2-Dehydropantoate" compartment="c" hasOnlySubstanceUnits="false" boundaryCondition="false" constant="false"/>
      <species id="M_2dmmq8_c" name="2-Demethylmenaquinone 8" compartment="c" hasOnlySubstanceUnits="false" boundaryCondition="false" constant="false"/>
      <species id="M_2dmmql8_c" name="2-Demethylmenaquinol 8" compartment="c" hasOnlySubstanceUnits="false" boundaryCondition="false" constant="false"/>
      <species id="M_2dr1p_c" name="2-Deoxy-D-ribose 1-phosphate" compartment="c" hasOnlySubstanceUnits="false" boundaryCondition="false" constant="false"/>
      <species id="M_2dr5p_c" name="2-Deoxy-D-ribose 5-phosphate" compartment="c" hasOnlySubstanceUnits="false" boundaryCondition="false" constant="false"/>
      <species id="M_2fe1s_c" name="[2Fe-1S] desulfurated iron-sulfur cluster" compartment="c" hasOnlySubstanceUnits="false" boundaryCondition="false" constant="false"/>
      <species id="M_2fe2s_c" name="[2Fe-2S] iron-sulfur cluster" compartment="c" hasOnlySubstanceUnits="false" boundaryCondition="false" constant="false"/>
      <species id="M_2h3oppan_c" name="2-Hydroxy-3-oxopropanoate" compartment="c" hasOnlySubstanceUnits="false" boundaryCondition="false" constant="false"/>
      <species id="M_2hdec9eg3p_c" name="2-hexadec-9-enoyl-sn-glycerol 3-phosphate" compartment="c" hasOnlySubstanceUnits="false" boundaryCondition="false" constant="false"/>
      <species id="M_2hdecg3p_c" name="2-hexadecanoyl-sn-glycerol 3-phosphate" compartment="c" hasOnlySubstanceUnits="false" boundaryCondition="false" constant="false"/>
      <species id="M_2ippm_c" name="2-Isopropylmaleate" compartment="c" hasOnlySubstanceUnits="false" boundaryCondition="false" constant="false"/>
      <species id="M_2mahmp_c" name="2-Methyl-4-amino-5-hydroxymethylpyrimidine diphosphate" compartment="c" hasOnlySubstanceUnits="false" boundaryCondition="false" constant="false"/>
      <species id="M_2mcacn_c" name="cis-2-Methylaconitate" compartment="c" hasOnlySubstanceUnits="false" boundaryCondition="false" constant="false"/>
      <species id="M_2mcit_c" name="2-Methylcitrate" compartment="c" hasOnlySubstanceUnits="false" boundaryCondition="false" constant="false"/>
      <species id="M_2me4p_c" name="2-C-methyl-D-erythritol 4-phosphate" compartment="c" hasOnlySubstanceUnits="false" boundaryCondition="false" constant="false"/>
      <species id="M_2mecdp_c" name="2-C-methyl-D-erythritol 2,4-cyclodiphosphate" compartment="c" hasOnlySubstanceUnits="false" boundaryCondition="false" constant="false"/>
      <species id="M_2obut_c" name="2-Oxobutanoate" compartment="c" hasOnlySubstanceUnits="false" boundaryCondition="false" constant="false"/>
      <species id="M_2odec11eg3p_c" name="2-octadec-11-enoyl-sn-glycerol 3-phosphate" compartment="c" hasOnlySubstanceUnits="false" boundaryCondition="false" constant="false"/>
      <species id="M_2odecg3p_c" name="2-octadecanoyl-sn-glycerol 3-phosphate" compartment="c" hasOnlySubstanceUnits="false" boundaryCondition="false" constant="false"/>
      <species id="M_2ohph_c" name="2-Octaprenyl-6-hydroxyphenol" compartment="c" hasOnlySubstanceUnits="false" boundaryCondition="false" constant="false"/>
      <species id="M_2ombzl_c" name="2-Octaprenyl-6-methoxy-1,4-benzoquinol" compartment="c" hasOnlySubstanceUnits="false" boundaryCondition="false" constant="false"/>
      <species id="M_2omhmbl_c" name="2-Octaprenyl-3-methyl-5-hydroxy-6-methoxy-1,4-benzoquinol" compartment="c" hasOnlySubstanceUnits="false" boundaryCondition="false" constant="false"/>
      <species id="M_2ommbl_c" name="2-Octaprenyl-3-methyl-6-methoxy- 1,4-benzoquinol" compartment="c" hasOnlySubstanceUnits="false" boundaryCondition="false" constant="false"/>
      <species id="M_2omph_c" name="2-Octaprenyl-6-methoxyphenol" compartment="c" hasOnlySubstanceUnits="false" boundaryCondition="false" constant="false"/>
      <species id="M_2oph_c" name="2-Octaprenylphenol" compartment="c" hasOnlySubstanceUnits="false" boundaryCondition="false" constant="false"/>
      <species id="M_2oxpaccoa_c" name="2-oxepin-2(3H)-ylideneacetyl-CoA" compartment="c" hasOnlySubstanceUnits="false" boundaryCondition="false" constant="false"/>
      <species id="M_2p4c2me_c" name="2-phospho-4-(cytidine 5&apos;-diphospho)-2-C-methyl-D-erythritol" compartment="c" hasOnlySubstanceUnits="false" boundaryCondition="false" constant="false"/>
      <species id="M_2pg_c" name="D-Glycerate 2-phosphate" compartment="c" hasOnlySubstanceUnits="false" boundaryCondition="false" constant="false"/>
      <species id="M_2pglyc_c" name="2-Phosphoglycolate" compartment="c" hasOnlySubstanceUnits="false" boundaryCondition="false" constant="false"/>
      <species id="M_2sephchc_c" name="2-succinyl-5-enolpyruvyl-6-hydroxy-3-cyclohexene-1-carboxylate" compartment="c" hasOnlySubstanceUnits="false" boundaryCondition="false" constant="false"/>
      <species id="M_2shchc_c" name="2-Succinyl-6-hydroxy-2,4-cyclohexadiene-1-carboxylate" compartment="c" hasOnlySubstanceUnits="false" boundaryCondition="false" constant="false"/>
      <species id="M_2tdec7eg3p_c" name="2-tetradec-7-enoyl-sn-glycerol 3-phosphate" compartment="c" hasOnlySubstanceUnits="false" boundaryCondition="false" constant="false"/>
      <species id="M_2tdecg3p_c" name="2-tetradecanoyl-sn-glycerol 3-phosphate" compartment="c" hasOnlySubstanceUnits="false" boundaryCondition="false" constant="false"/>
      <species id="M_2tpr3dpcoa_c" name="2&apos;-(5&apos;&apos;-triphosphoribosyl)-3&apos;-dephospho-CoA" compartment="c" hasOnlySubstanceUnits="false" boundaryCondition="false" constant="false"/>
      <species id="M_34hpp_c" name="3-(4-Hydroxyphenyl)pyruvate" compartment="c" hasOnlySubstanceUnits="false" boundaryCondition="false" constant="false"/>
      <species id="M_35cgmp_c" name="3&apos;,5&apos;-Cyclic GMP" compartment="c" hasOnlySubstanceUnits="false" boundaryCondition="false" constant="false"/>
      <species id="M_3amac_c" name="3-Aminoacrylate" compartment="c" hasOnlySubstanceUnits="false" boundaryCondition="false" constant="false"/>
      <species id="M_3c2hmp_c" name="3-Carboxy-2-hydroxy-4-methylpentanoate" compartment="c" hasOnlySubstanceUnits="false" boundaryCondition="false" constant="false"/>
      <species id="M_3c3hmp_c" name="3-Carboxy-3-hydroxy-4-methylpentanoate" compartment="c" hasOnlySubstanceUnits="false" boundaryCondition="false" constant="false"/>
      <species id="M_3c4mop_c" name="3-Carboxy-4-methyl-2-oxopentanoate" compartment="c" hasOnlySubstanceUnits="false" boundaryCondition="false" constant="false"/>
      <species id="M_3dhguln_c" name="3-Dehydro-L-gulonate" compartment="c" hasOnlySubstanceUnits="false" boundaryCondition="false" constant="false"/>
      <species id="M_3dhgulnp_c" name="3-keto-L-gulonate-6-phosphate" compartment="c" hasOnlySubstanceUnits="false" boundaryCondition="false" constant="false"/>
      <species id="M_3dhq_c" name="3-Dehydroquinate" compartment="c" hasOnlySubstanceUnits="false" boundaryCondition="false" constant="false"/>
      <species id="M_3dhsk_c" name="3-Dehydroshikimate" compartment="c" hasOnlySubstanceUnits="false" boundaryCondition="false" constant="false"/>
      <species id="M_3fe4s_c" name="[3Fe-4S] damaged iron-sulfur cluster" compartment="c" hasOnlySubstanceUnits="false" boundaryCondition="false" constant="false"/>
      <species id="M_3haACP_c" name="(3R)-3-Hydroxyacyl-[acyl-carrier protein]" compartment="c" hasOnlySubstanceUnits="false" boundaryCondition="false" constant="false"/>
      <species id="M_3hadpcoa_c" name="(3S)-3-Hydroxyadipyl-CoA" compartment="c" hasOnlySubstanceUnits="false" boundaryCondition="false" constant="false"/>
      <species id="M_3hbcoa_c" name="(S)-3-Hydroxybutanoyl-CoA" compartment="c" hasOnlySubstanceUnits="false" boundaryCondition="false" constant="false"/>
      <species id="M_3hcddec5eACP_c" name="(R)-3-hydroxy-cis-dodec-5-enoyl-[acyl-carrier protein]" compartment="c" hasOnlySubstanceUnits="false" boundaryCondition="false" constant="false"/>
      <species id="M_3hcinnm_c" name="3-hydroxycinnamic acid" compartment="c" hasOnlySubstanceUnits="false" boundaryCondition="false" constant="false"/>
      <species id="M_3hcmrs7eACP_c" name="(R)-3-hydroxy-cis-myristol-7-eoyl-[acyl-carrier protein]" compartment="c" hasOnlySubstanceUnits="false" boundaryCondition="false" constant="false"/>
      <species id="M_3hcpalm9eACP_c" name="(R)-3-hydroxy-cis-palm-9-eoyl-[acyl-carrier protein]" compartment="c" hasOnlySubstanceUnits="false" boundaryCondition="false" constant="false"/>
      <species id="M_3hcvac11eACP_c" name="(R)-3-hydroxy-cis-vacc-11-enoyl-[acyl-carrier protein]" compartment="c" hasOnlySubstanceUnits="false" boundaryCondition="false" constant="false"/>
      <species id="M_3hdcoa_c" name="(S)-3-Hydroxydecanoyl-CoA" compartment="c" hasOnlySubstanceUnits="false" boundaryCondition="false" constant="false"/>
      <species id="M_3hddcoa_c" name="(S)-3-Hydroxydodecanoyl-CoA" compartment="c" hasOnlySubstanceUnits="false" boundaryCondition="false" constant="false"/>
      <species id="M_3hddecACP_c" name="(R)-3-Hydroxydodecanoyl-[acyl-carrier protein]" compartment="c" hasOnlySubstanceUnits="false" boundaryCondition="false" constant="false"/>
      <species id="M_3hdecACP_c" name="(R)-3-Hydroxydecanoyl-[acyl-carrier protein]" compartment="c" hasOnlySubstanceUnits="false" boundaryCondition="false" constant="false"/>
      <species id="M_3hhcoa_c" name="(S)-3-Hydroxyhexanoyl-CoA" compartment="c" hasOnlySubstanceUnits="false" boundaryCondition="false" constant="false"/>
      <species id="M_3hhdcoa_c" name="(S)-3-Hydroxyhexadecanoyl-CoA" compartment="c" hasOnlySubstanceUnits="false" boundaryCondition="false" constant="false"/>
      <species id="M_3hhexACP_c" name="(R)-3-Hydroxyhexanoyl-[acyl-carrier protein]" compartment="c" hasOnlySubstanceUnits="false" boundaryCondition="false" constant="false"/>
      <species id="M_3hmrsACP_c" name="(R)-3-Hydroxytetradecanoyl-[acyl-carrier protein]" compartment="c" hasOnlySubstanceUnits="false" boundaryCondition="false" constant="false"/>
      <species id="M_3hocoa_c" name="(S)-3-Hydroxyoctanoyl-CoA" compartment="c" hasOnlySubstanceUnits="false" boundaryCondition="false" constant="false"/>
      <species id="M_3hoctACP_c" name="(R)-3-Hydroxyoctanoyl-[acyl-carrier protein]" compartment="c" hasOnlySubstanceUnits="false" boundaryCondition="false" constant="false"/>
      <species id="M_3hoctaACP_c" name="(R)-3-Hydroxyoctadecanoyl-[acyl-carrier protein]" compartment="c" hasOnlySubstanceUnits="false" boundaryCondition="false" constant="false"/>
      <species id="M_3hodcoa_c" name="(S)-3-Hydroxyoctadecanoyl-CoA" compartment="c" hasOnlySubstanceUnits="false" boundaryCondition="false" constant="false"/>
      <species id="M_3hpalmACP_c" name="R-3-hydroxypalmitoyl-[acyl-carrier protein]" compartment="c" hasOnlySubstanceUnits="false" boundaryCondition="false" constant="false"/>
      <species id="M_3hpp_c" name="3-Hydroxypropanoate" compartment="c" hasOnlySubstanceUnits="false" boundaryCondition="false" constant="false"/>
      <species id="M_3hpppn_c" name="3-(3-hydroxy-phenyl)propionate" compartment="c" hasOnlySubstanceUnits="false" boundaryCondition="false" constant="false"/>
      <species id="M_3htdcoa_c" name="(S)-3-Hydroxytetradecanoyl-CoA" compartment="c" hasOnlySubstanceUnits="false" boundaryCondition="false" constant="false"/>
      <species id="M_3ig3p_c" name="C&apos;-(3-Indolyl)-glycerol 3-phosphate" compartment="c" hasOnlySubstanceUnits="false" boundaryCondition="false" constant="false"/>
      <species id="M_3mob_c" name="3-Methyl-2-oxobutanoate" compartment="c" hasOnlySubstanceUnits="false" boundaryCondition="false" constant="false"/>
      <species id="M_3mop_c" name="(S)-3-Methyl-2-oxopentanoate" compartment="c" hasOnlySubstanceUnits="false" boundaryCondition="false" constant="false"/>
      <species id="M_3ocddec5eACP_c" name="3-oxo-cis-dodec-5-enoyl-[acyl-carrier protein]" compartment="c" hasOnlySubstanceUnits="false" boundaryCondition="false" constant="false"/>
      <species id="M_3ocmrs7eACP_c" name="3-oxo-cis-myristol-7-eoyl-[acyl-carrier protein]" compartment="c" hasOnlySubstanceUnits="false" boundaryCondition="false" constant="false"/>
      <species id="M_3ocpalm9eACP_c" name="3-oxo-cis-palm-9-eoyl-[acyl-carrier protein]" compartment="c" hasOnlySubstanceUnits="false" boundaryCondition="false" constant="false"/>
      <species id="M_3ocvac11eACP_c" name="3-oxo-cis-vacc-11-enoyl-[acyl-carrier protein]" compartment="c" hasOnlySubstanceUnits="false" boundaryCondition="false" constant="false"/>
      <species id="M_3odcoa_c" name="3-Oxodecanoyl-CoA" compartment="c" hasOnlySubstanceUnits="false" boundaryCondition="false" constant="false"/>
      <species id="M_3oddcoa_c" name="3-Oxododecanoyl-CoA" compartment="c" hasOnlySubstanceUnits="false" boundaryCondition="false" constant="false"/>
      <species id="M_3oddecACP_c" name="3-Oxododecanoyl-[acyl-carrier protein]" compartment="c" hasOnlySubstanceUnits="false" boundaryCondition="false" constant="false"/>
      <species id="M_3odecACP_c" name="3-Oxodecanoyl-[acyl-carrier protein]" compartment="c" hasOnlySubstanceUnits="false" boundaryCondition="false" constant="false"/>
      <species id="M_3ohcoa_c" name="3-Oxohexanoyl-CoA" compartment="c" hasOnlySubstanceUnits="false" boundaryCondition="false" constant="false"/>
      <species id="M_3ohdcoa_c" name="3-Oxohexadecanoyl-CoA" compartment="c" hasOnlySubstanceUnits="false" boundaryCondition="false" constant="false"/>
      <species id="M_3ohexACP_c" name="3-Oxohexanoyl-[acyl-carrier protein]" compartment="c" hasOnlySubstanceUnits="false" boundaryCondition="false" constant="false"/>
      <species id="M_3omrsACP_c" name="3-Oxotetradecanoyl-[acyl-carrier protein]" compartment="c" hasOnlySubstanceUnits="false" boundaryCondition="false" constant="false"/>
      <species id="M_3oocoa_c" name="3-Oxooctanoyl-CoA" compartment="c" hasOnlySubstanceUnits="false" boundaryCondition="false" constant="false"/>
      <species id="M_3ooctACP_c" name="3-Oxooctanoyl-[acyl-carrier protein]" compartment="c" hasOnlySubstanceUnits="false" boundaryCondition="false" constant="false"/>
      <species id="M_3ooctdACP_c" name="3-Oxooctadecanoyl-[acyl-carrier protein]" compartment="c" hasOnlySubstanceUnits="false" boundaryCondition="false" constant="false"/>
      <species id="M_3oodcoa_c" name="3-Oxooctadecanoyl-CoA" compartment="c" hasOnlySubstanceUnits="false" boundaryCondition="false" constant="false"/>
      <species id="M_3opalmACP_c" name="3-Oxohexadecanoyl-[acyl-carrier protein]" compartment="c" hasOnlySubstanceUnits="false" boundaryCondition="false" constant="false"/>
      <species id="M_3ophb_c" name="3-Octaprenyl-4-hydroxybenzoate" compartment="c" hasOnlySubstanceUnits="false" boundaryCondition="false" constant="false"/>
      <species id="M_3otdcoa_c" name="3-Oxotetradecanoyl-CoA" compartment="c" hasOnlySubstanceUnits="false" boundaryCondition="false" constant="false"/>
      <species id="M_3oxdhscoa_c" name="3-oxo-5,6-dehydrosuberyl-CoA" compartment="c" hasOnlySubstanceUnits="false" boundaryCondition="false" constant="false"/>
      <species id="M_3pg_c" name="3-Phospho-D-glycerate" compartment="c" hasOnlySubstanceUnits="false" boundaryCondition="false" constant="false"/>
      <species id="M_3php_c" name="3-Phosphohydroxypyruvate" compartment="c" hasOnlySubstanceUnits="false" boundaryCondition="false" constant="false"/>
      <species id="M_3psme_c" name="5-O-(1-Carboxyvinyl)-3-phosphoshikimate" compartment="c" hasOnlySubstanceUnits="false" boundaryCondition="false" constant="false"/>
      <species id="M_3sala_c" name="3-Sulfino-L-alanine" compartment="c" hasOnlySubstanceUnits="false" boundaryCondition="false" constant="false"/>
      <species id="M_4abut_c" name="4-Aminobutanoate" compartment="c" hasOnlySubstanceUnits="false" boundaryCondition="false" constant="false"/>
      <species id="M_4abutn_c" name="4-Aminobutanal" compartment="c" hasOnlySubstanceUnits="false" boundaryCondition="false" constant="false"/>
      <species id="M_4abz_c" name="4-Aminobenzoate" compartment="c" hasOnlySubstanceUnits="false" boundaryCondition="false" constant="false"/>
      <species id="M_4adcho_c" name="4-amino-4-deoxychorismate" compartment="c" hasOnlySubstanceUnits="false" boundaryCondition="false" constant="false"/>
      <species id="M_4ahmmp_c" name="4-Amino-5-hydroxymethyl-2-methylpyrimidine" compartment="c" hasOnlySubstanceUnits="false" boundaryCondition="false" constant="false"/>
      <species id="M_4ampm_c" name="4-Amino-2-methyl-5-phosphomethylpyrimidine" compartment="c" hasOnlySubstanceUnits="false" boundaryCondition="false" constant="false"/>
      <species id="M_4c2me_c" name="4-(cytidine 5&apos;-diphospho)-2-C-methyl-D-erythritol" compartment="c" hasOnlySubstanceUnits="false" boundaryCondition="false" constant="false"/>
      <species id="M_4crsol_c" name="p-Cresol" compartment="c" hasOnlySubstanceUnits="false" boundaryCondition="false" constant="false"/>
      <species id="M_4fe4s_c" name="[4Fe-4S] iron-sulfur cluster" compartment="c" hasOnlySubstanceUnits="false" boundaryCondition="false" constant="false"/>
      <species id="M_4h2opntn_c" name="4-Hydroxy-2-oxopentanoate" compartment="c" hasOnlySubstanceUnits="false" boundaryCondition="false" constant="false"/>
      <species id="M_4hbz_c" name="4-Hydroxybenzoate" compartment="c" hasOnlySubstanceUnits="false" boundaryCondition="false" constant="false"/>
      <species id="M_4hthr_c" name="4-Hydroxy-L-threonine" compartment="c" hasOnlySubstanceUnits="false" boundaryCondition="false" constant="false"/>
      <species id="M_4mhetz_c" name="4-Methyl-5-(2-hydroxyethyl)-thiazole" compartment="c" hasOnlySubstanceUnits="false" boundaryCondition="false" constant="false"/>
      <species id="M_4mop_c" name="4-Methyl-2-oxopentanoate" compartment="c" hasOnlySubstanceUnits="false" boundaryCondition="false" constant="false"/>
      <species id="M_4mpetz_c" name="4-Methyl-5-(2-phosphoethyl)-thiazole" compartment="c" hasOnlySubstanceUnits="false" boundaryCondition="false" constant="false"/>
      <species id="M_4pasp_c" name="4-Phospho-L-aspartate" compartment="c" hasOnlySubstanceUnits="false" boundaryCondition="false" constant="false"/>
      <species id="M_4per_c" name="4-Phospho-D-erythronate" compartment="c" hasOnlySubstanceUnits="false" boundaryCondition="false" constant="false"/>
      <species id="M_4ppan_c" name="D-4&apos;-Phosphopantothenate" compartment="c" hasOnlySubstanceUnits="false" boundaryCondition="false" constant="false"/>
      <species id="M_4ppcys_c" name="N-((R)-4-Phosphopantothenoyl)-L-cysteine" compartment="c" hasOnlySubstanceUnits="false" boundaryCondition="false" constant="false"/>
      <species id="M_4r5au_c" name="4-(1-D-Ribitylamino)-5-aminouracil" compartment="c" hasOnlySubstanceUnits="false" boundaryCondition="false" constant="false"/>
      <species id="M_56dura_c" name="5,6-dihydrouracil" compartment="c" hasOnlySubstanceUnits="false" boundaryCondition="false" constant="false"/>
      <species id="M_5aizc_c" name="5-amino-1-(5-phospho-D-ribosyl)imidazole-4-carboxylate" compartment="c" hasOnlySubstanceUnits="false" boundaryCondition="false" constant="false"/>
      <species id="M_5aop_c" name="5-Amino-4-oxopentanoate" compartment="c" hasOnlySubstanceUnits="false" boundaryCondition="false" constant="false"/>
      <species id="M_5aprbu_c" name="5-Amino-6-(5&apos;-phosphoribitylamino)uracil" compartment="c" hasOnlySubstanceUnits="false" boundaryCondition="false" constant="false"/>
      <species id="M_5apru_c" name="5-Amino-6-(5&apos;-phosphoribosylamino)uracil" compartment="c" hasOnlySubstanceUnits="false" boundaryCondition="false" constant="false"/>
      <species id="M_5caiz_c" name="5-phosphoribosyl-5-carboxyaminoimidazole" compartment="c" hasOnlySubstanceUnits="false" boundaryCondition="false" constant="false"/>
      <species id="M_5dglcn_c" name="5-Dehydro-D-gluconate" compartment="c" hasOnlySubstanceUnits="false" boundaryCondition="false" constant="false"/>
      <species id="M_5dh4dglc_c" name="5-Dehydro-4-deoxy-D-glucarate" compartment="c" hasOnlySubstanceUnits="false" boundaryCondition="false" constant="false"/>
      <species id="M_5drib_c" name="5&apos;-deoxyribose" compartment="c" hasOnlySubstanceUnits="false" boundaryCondition="false" constant="false"/>
      <species id="M_5fthf_c" name="5-Formyltetrahydrofolate" compartment="c" hasOnlySubstanceUnits="false" boundaryCondition="false" constant="false"/>
      <species id="M_5mta_c" name="5-Methylthioadenosine" compartment="c" hasOnlySubstanceUnits="false" boundaryCondition="false" constant="false"/>
      <species id="M_5mthf_c" name="5-Methyltetrahydrofolate" compartment="c" hasOnlySubstanceUnits="false" boundaryCondition="false" constant="false"/>
      <species id="M_5mtr_c" name="5-Methylthio-D-ribose" compartment="c" hasOnlySubstanceUnits="false" boundaryCondition="false" constant="false"/>
      <species id="M_5prdmbz_c" name="N1-(5-Phospho-alpha-D-ribosyl)-5,6-dimethylbenzimidazole" compartment="c" hasOnlySubstanceUnits="false" boundaryCondition="false" constant="false"/>
      <species id="M_6hmhpt_c" name="6-hydroxymethyl dihydropterin" compartment="c" hasOnlySubstanceUnits="false" boundaryCondition="false" constant="false"/>
      <species id="M_6hmhptpp_c" name="6-hydroxymethyl-dihydropterin pyrophosphate" compartment="c" hasOnlySubstanceUnits="false" boundaryCondition="false" constant="false"/>
      <species id="M_6pgc_c" name="6-Phospho-D-gluconate" compartment="c" hasOnlySubstanceUnits="false" boundaryCondition="false" constant="false"/>
      <species id="M_6pgl_c" name="6-phospho-D-glucono-1,5-lactone" compartment="c" hasOnlySubstanceUnits="false" boundaryCondition="false" constant="false"/>
      <species id="M_8aonn_c" name="8-Amino-7-oxononanoate" compartment="c" hasOnlySubstanceUnits="false" boundaryCondition="false" constant="false"/>
      <species id="M_ACP_c" name="acyl carrier protein" compartment="c" hasOnlySubstanceUnits="false" boundaryCondition="false" constant="false"/>
      <species id="M_LalaDglu_c" name="L-alanine-D-glutamate" compartment="c" hasOnlySubstanceUnits="false" boundaryCondition="false" constant="false"/>
      <species id="M_LalaDgluMdap_c" name="L-alanine-D-glutamate-meso-2,6-diaminoheptanedioate" compartment="c" hasOnlySubstanceUnits="false" boundaryCondition="false" constant="false"/>
      <species id="M_LalaDgluMdapDala_c" name="L-alanine-D-glutamate-meso-2,6-diaminoheptanedioate-D-alanine" compartment="c" hasOnlySubstanceUnits="false" boundaryCondition="false" constant="false"/>
      <species id="M_LalaLglu_c" name="L-alanine-L-glutamate" compartment="c" hasOnlySubstanceUnits="false" boundaryCondition="false" constant="false"/>
      <species id="M_N1aspmd_c" name="N1-Acetylspermidine" compartment="c" hasOnlySubstanceUnits="false" boundaryCondition="false" constant="false"/>
      <species id="M_Nmtrp_c" name="N-Methyltryptophan" compartment="c" hasOnlySubstanceUnits="false" boundaryCondition="false" constant="false"/>
      <species id="M_Sfglutth_c" name="S-Formylglutathione" compartment="c" hasOnlySubstanceUnits="false" boundaryCondition="false" constant="false"/>
      <species id="M_aacald_c" name="Aminoacetaldehyde" compartment="c" hasOnlySubstanceUnits="false" boundaryCondition="false" constant="false"/>
      <species id="M_aacoa_c" name="Acetoacetyl-CoA" compartment="c" hasOnlySubstanceUnits="false" boundaryCondition="false" constant="false"/>
      <species id="M_aact_c" name="Aminoacetone" compartment="c" hasOnlySubstanceUnits="false" boundaryCondition="false" constant="false"/>
      <species id="M_ac_c" name="Acetate" compartment="c" hasOnlySubstanceUnits="false" boundaryCondition="false" constant="false"/>
      <species id="M_acACP_c" name="Acetyl-ACP" compartment="c" hasOnlySubstanceUnits="false" boundaryCondition="false" constant="false"/>
      <species id="M_acac_c" name="Acetoacetate" compartment="c" hasOnlySubstanceUnits="false" boundaryCondition="false" constant="false"/>
      <species id="M_acald_c" name="Acetaldehyde" compartment="c" hasOnlySubstanceUnits="false" boundaryCondition="false" constant="false"/>
      <species id="M_acanth_c" name="N-Acetylanthranilate" compartment="c" hasOnlySubstanceUnits="false" boundaryCondition="false" constant="false"/>
      <species id="M_accoa_c" name="Acetyl-CoA" compartment="c" hasOnlySubstanceUnits="false" boundaryCondition="false" constant="false"/>
      <species id="M_acetol_c" name="Acetol" compartment="c" hasOnlySubstanceUnits="false" boundaryCondition="false" constant="false"/>
      <species id="M_acg5p_c" name="N-Acetyl-L-glutamyl 5-phosphate" compartment="c" hasOnlySubstanceUnits="false" boundaryCondition="false" constant="false"/>
      <species id="M_acg5sa_c" name="N-Acetyl-L-glutamate 5-semialdehyde" compartment="c" hasOnlySubstanceUnits="false" boundaryCondition="false" constant="false"/>
      <species id="M_acgam_c" name="N-Acetyl-D-glucosamine" compartment="c" hasOnlySubstanceUnits="false" boundaryCondition="false" constant="false"/>
      <species id="M_acgam1p_c" name="N-Acetyl-D-glucosamine 1-phosphate" compartment="c" hasOnlySubstanceUnits="false" boundaryCondition="false" constant="false"/>
      <species id="M_acgam6p_c" name="N-Acetyl-D-glucosamine 6-phosphate" compartment="c" hasOnlySubstanceUnits="false" boundaryCondition="false" constant="false"/>
      <species id="M_acglc_DASH_D_c" name="6-Acetyl-D-glucose" compartment="c" hasOnlySubstanceUnits="false" boundaryCondition="false" constant="false"/>
      <species id="M_acglu_c" name="N-Acetyl-L-glutamate" compartment="c" hasOnlySubstanceUnits="false" boundaryCondition="false" constant="false"/>
      <species id="M_acmalt_c" name="Acetyl-maltose" compartment="c" hasOnlySubstanceUnits="false" boundaryCondition="false" constant="false"/>
      <species id="M_acmana_c" name="N-Acetyl-D-mannosamine" compartment="c" hasOnlySubstanceUnits="false" boundaryCondition="false" constant="false"/>
      <species id="M_acmanap_c" name="N-Acetyl-D-mannosamine 6-phosphate" compartment="c" hasOnlySubstanceUnits="false" boundaryCondition="false" constant="false"/>
      <species id="M_acmum6p_c" name="N-acetylmuramate 6-phosphate" compartment="c" hasOnlySubstanceUnits="false" boundaryCondition="false" constant="false"/>
      <species id="M_acnam_c" name="N-Acetylneuraminate" compartment="c" hasOnlySubstanceUnits="false" boundaryCondition="false" constant="false"/>
      <species id="M_acon_DASH_C_c" name="cis-Aconitate" compartment="c" hasOnlySubstanceUnits="false" boundaryCondition="false" constant="false"/>
      <species id="M_acon_DASH_T_c" name="trans-Aconitate" compartment="c" hasOnlySubstanceUnits="false" boundaryCondition="false" constant="false"/>
      <species id="M_aconm_c" name="E-3-carboxy-2-pentenedioate 6-methyl ester" compartment="c" hasOnlySubstanceUnits="false" boundaryCondition="false" constant="false"/>
      <species id="M_acorn_c" name="N2-Acetyl-L-ornithine" compartment="c" hasOnlySubstanceUnits="false" boundaryCondition="false" constant="false"/>
      <species id="M_acser_c" name="O-Acetyl-L-serine" compartment="c" hasOnlySubstanceUnits="false" boundaryCondition="false" constant="false"/>
      <species id="M_actACP_c" name="Acetoacetyl-ACP" compartment="c" hasOnlySubstanceUnits="false" boundaryCondition="false" constant="false"/>
      <species id="M_actp_c" name="Acetyl phosphate" compartment="c" hasOnlySubstanceUnits="false" boundaryCondition="false" constant="false"/>
      <species id="M_ade_c" name="Adenine" compartment="c" hasOnlySubstanceUnits="false" boundaryCondition="false" constant="false"/>
      <species id="M_adn_c" name="Adenosine" compartment="c" hasOnlySubstanceUnits="false" boundaryCondition="false" constant="false"/>
      <species id="M_adocbi_c" name="Adenosyl cobinamide" compartment="c" hasOnlySubstanceUnits="false" boundaryCondition="false" constant="false"/>
      <species id="M_adocbip_c" name="Adenosyl cobinamide phosphate" compartment="c" hasOnlySubstanceUnits="false" boundaryCondition="false" constant="false"/>
      <species id="M_adocbl_c" name="Adenosylcobalamin" compartment="c" hasOnlySubstanceUnits="false" boundaryCondition="false" constant="false"/>
      <species id="M_adp_c" name="ADP" compartment="c" hasOnlySubstanceUnits="false" boundaryCondition="false" constant="false"/>
      <species id="M_adpglc_c" name="ADPglucose" compartment="c" hasOnlySubstanceUnits="false" boundaryCondition="false" constant="false"/>
      <species id="M_adphep_DASH_DD_c" name="ADP-D-glycero-D-manno-heptose" compartment="c" hasOnlySubstanceUnits="false" boundaryCondition="false" constant="false"/>
      <species id="M_adphep_DASH_LD_c" name="ADP-L-glycero-D-manno-heptose" compartment="c" hasOnlySubstanceUnits="false" boundaryCondition="false" constant="false"/>
      <species id="M_adprib_c" name="ADPribose" compartment="c" hasOnlySubstanceUnits="false" boundaryCondition="false" constant="false"/>
      <species id="M_ag_c" name="silver" compartment="c" hasOnlySubstanceUnits="false" boundaryCondition="false" constant="false"/>
      <species id="M_agdpcbi_c" name="Adenosine-GDP-cobinamide" compartment="c" hasOnlySubstanceUnits="false" boundaryCondition="false" constant="false"/>
      <species id="M_agm_c" name="Agmatine" compartment="c" hasOnlySubstanceUnits="false" boundaryCondition="false" constant="false"/>
      <species id="M_ahcys_c" name="S-Adenosyl-L-homocysteine" compartment="c" hasOnlySubstanceUnits="false" boundaryCondition="false" constant="false"/>
      <species id="M_ahdt_c" name="2-Amino-4-hydroxy-6-(erythro-1,2,3-trihydroxypropyl)dihydropteridine triphosphate" compartment="c" hasOnlySubstanceUnits="false" boundaryCondition="false" constant="false"/>
      <species id="M_aicar_c" name="5-Amino-1-(5-Phospho-D-ribosyl)imidazole-4-carboxamide" compartment="c" hasOnlySubstanceUnits="false" boundaryCondition="false" constant="false"/>
      <species id="M_air_c" name="5-amino-1-(5-phospho-D-ribosyl)imidazole" compartment="c" hasOnlySubstanceUnits="false" boundaryCondition="false" constant="false"/>
      <species id="M_akg_c" name="2-Oxoglutarate" compartment="c" hasOnlySubstanceUnits="false" boundaryCondition="false" constant="false"/>
      <species id="M_ala_DASH_B_c" name="beta-Alanine" compartment="c" hasOnlySubstanceUnits="false" boundaryCondition="false" constant="false"/>
      <species id="M_ala_DASH_D_c" name="D-Alanine" compartment="c" hasOnlySubstanceUnits="false" boundaryCondition="false" constant="false"/>
      <species id="M_ala_DASH_L_c" name="L-Alanine" compartment="c" hasOnlySubstanceUnits="false" boundaryCondition="false" constant="false"/>
      <species id="M_alaala_c" name="D-Alanyl-D-alanine" compartment="c" hasOnlySubstanceUnits="false" boundaryCondition="false" constant="false"/>
      <species id="M_alac_DASH_S_c" name="(S)-2-Acetolactate" compartment="c" hasOnlySubstanceUnits="false" boundaryCondition="false" constant="false"/>
      <species id="M_alatrna_c" name="L-Alanyl-tRNA(Ala)" compartment="c" hasOnlySubstanceUnits="false" boundaryCondition="false" constant="false"/>
      <species id="M_all_DASH_D_c" name="D-Allose" compartment="c" hasOnlySubstanceUnits="false" boundaryCondition="false" constant="false"/>
      <species id="M_all6p_c" name="D-Allose 6-phosphate" compartment="c" hasOnlySubstanceUnits="false" boundaryCondition="false" constant="false"/>
      <species id="M_alltn_c" name="Allantoin" compartment="c" hasOnlySubstanceUnits="false" boundaryCondition="false" constant="false"/>
      <species id="M_alltt_c" name="Allantoate" compartment="c" hasOnlySubstanceUnits="false" boundaryCondition="false" constant="false"/>
      <species id="M_allul6p_c" name="Allulose 6-phosphate" compartment="c" hasOnlySubstanceUnits="false" boundaryCondition="false" constant="false"/>
      <species id="M_altrn_c" name="D-Altronate" compartment="c" hasOnlySubstanceUnits="false" boundaryCondition="false" constant="false"/>
      <species id="M_amet_c" name="S-Adenosyl-L-methionine" compartment="c" hasOnlySubstanceUnits="false" boundaryCondition="false" constant="false"/>
      <species id="M_ametam_c" name="S-Adenosylmethioninamine" compartment="c" hasOnlySubstanceUnits="false" boundaryCondition="false" constant="false"/>
      <species id="M_amob_c" name="S-Adenosyl-4-methylthio-2-oxobutanoate" compartment="c" hasOnlySubstanceUnits="false" boundaryCondition="false" constant="false"/>
      <species id="M_amp_c" name="AMP" compartment="c" hasOnlySubstanceUnits="false" boundaryCondition="false" constant="false"/>
      <species id="M_anhgm_c" name="N-Acetyl-D-glucosamine(anhydrous)N-Acetylmuramic acid" compartment="c" hasOnlySubstanceUnits="false" boundaryCondition="false" constant="false"/>
      <species id="M_anhgm3p_c" name="N-Acetyl-D-glucosamine(anhydrous)N-Acetylmuramyl-tripeptide" compartment="c" hasOnlySubstanceUnits="false" boundaryCondition="false" constant="false"/>
      <species id="M_anhgm4p_c" name="N-Acetyl-D-glucosamine(anhydrous)N-Acetylmuramyl-tetrapeptide" compartment="c" hasOnlySubstanceUnits="false" boundaryCondition="false" constant="false"/>
      <species id="M_anhm_c" name="1,6-anhydrous-N-Acetylmuramate" compartment="c" hasOnlySubstanceUnits="false" boundaryCondition="false" constant="false"/>
      <species id="M_anhm3p_c" name="1,6-anhydrous-N-Acetylmuramyl-tripeptide" compartment="c" hasOnlySubstanceUnits="false" boundaryCondition="false" constant="false"/>
      <species id="M_anhm4p_c" name="1,6-anhydrous-N-Acetylmuramyl-tetrapeptide" compartment="c" hasOnlySubstanceUnits="false" boundaryCondition="false" constant="false"/>
      <species id="M_anth_c" name="Anthranilate" compartment="c" hasOnlySubstanceUnits="false" boundaryCondition="false" constant="false"/>
      <species id="M_ap4a_c" name="P1,P4-Bis(5&apos;-adenosyl) tetraphosphate" compartment="c" hasOnlySubstanceUnits="false" boundaryCondition="false" constant="false"/>
      <species id="M_ap5a_c" name="P1,P5-Bis(5&apos;-adenosyl) pentaphosphate" compartment="c" hasOnlySubstanceUnits="false" boundaryCondition="false" constant="false"/>
      <species id="M_apg120_c" name="acyl phosphatidylglycerol (n-C12:0)" compartment="c" hasOnlySubstanceUnits="false" boundaryCondition="false" constant="false"/>
      <species id="M_apg140_c" name="acyl phosphatidylglycerol (n-C14:0)" compartment="c" hasOnlySubstanceUnits="false" boundaryCondition="false" constant="false"/>
      <species id="M_apg141_c" name="acyl phosphatidylglycerol (n-C14:1)" compartment="c" hasOnlySubstanceUnits="false" boundaryCondition="false" constant="false"/>
      <species id="M_apg160_c" name="acyl phosphatidylglycerol (n-C16:0)" compartment="c" hasOnlySubstanceUnits="false" boundaryCondition="false" constant="false"/>
      <species id="M_apg161_c" name="acyl phosphatidylglycerol (n-C16:1)" compartment="c" hasOnlySubstanceUnits="false" boundaryCondition="false" constant="false"/>
      <species id="M_apg180_c" name="acyl phosphatidylglycerol (n-C18:0)" compartment="c" hasOnlySubstanceUnits="false" boundaryCondition="false" constant="false"/>
      <species id="M_apg181_c" name="acyl phosphatidylglycerol (n-C18:1)" compartment="c" hasOnlySubstanceUnits="false" boundaryCondition="false" constant="false"/>
      <species id="M_apoACP_c" name="apoprotein [acyl carrier protein]" compartment="c" hasOnlySubstanceUnits="false" boundaryCondition="false" constant="false"/>
      <species id="M_appl_c" name="1-Aminopropan-2-ol" compartment="c" hasOnlySubstanceUnits="false" boundaryCondition="false" constant="false"/>
      <species id="M_aps_c" name="Adenosine 5&apos;-phosphosulfate" compartment="c" hasOnlySubstanceUnits="false" boundaryCondition="false" constant="false"/>
      <species id="M_ara5p_c" name="D-Arabinose 5-phosphate" compartment="c" hasOnlySubstanceUnits="false" boundaryCondition="false" constant="false"/>
      <species id="M_arab_DASH_L_c" name="L-Arabinose" compartment="c" hasOnlySubstanceUnits="false" boundaryCondition="false" constant="false"/>
      <species id="M_aragund_c" name="O-acetyl-rhamanosyl-N-acetylglucosamyl-undecaprenyl diphosphate" compartment="c" hasOnlySubstanceUnits="false" boundaryCondition="false" constant="false"/>
      <species id="M_arbt6p_c" name="Arbutin 6-phosphate" compartment="c" hasOnlySubstanceUnits="false" boundaryCondition="false" constant="false"/>
      <species id="M_arbtn_c" name="aerobactin minus Fe3" compartment="c" hasOnlySubstanceUnits="false" boundaryCondition="false" constant="false"/>
      <species id="M_arbtn_DASH_fe3_c" name="Aerobactin" compartment="c" hasOnlySubstanceUnits="false" boundaryCondition="false" constant="false"/>
      <species id="M_arg_DASH_L_c" name="L-Arginine" compartment="c" hasOnlySubstanceUnits="false" boundaryCondition="false" constant="false"/>
      <species id="M_argsuc_c" name="N(omega)-(L-Arginino)succinate" compartment="c" hasOnlySubstanceUnits="false" boundaryCondition="false" constant="false"/>
      <species id="M_argtrna_c" name="L-Arginyl-tRNA(Arg)" compartment="c" hasOnlySubstanceUnits="false" boundaryCondition="false" constant="false"/>
      <species id="M_ascb6p_c" name="L-ascorbate-6-phosphate" compartment="c" hasOnlySubstanceUnits="false" boundaryCondition="false" constant="false"/>
      <species id="M_asn_DASH_L_c" name="L-Asparagine" compartment="c" hasOnlySubstanceUnits="false" boundaryCondition="false" constant="false"/>
      <species id="M_asntrna_c" name="L-Asparaginyl-tRNA(Asn)" compartment="c" hasOnlySubstanceUnits="false" boundaryCondition="false" constant="false"/>
      <species id="M_aso3_c" name="arsenite" compartment="c" hasOnlySubstanceUnits="false" boundaryCondition="false" constant="false"/>
      <species id="M_aso4_c" name="arsenate" compartment="c" hasOnlySubstanceUnits="false" boundaryCondition="false" constant="false"/>
      <species id="M_asp_DASH_L_c" name="L-Aspartate" compartment="c" hasOnlySubstanceUnits="false" boundaryCondition="false" constant="false"/>
      <species id="M_aspsa_c" name="L-Aspartate 4-semialdehyde" compartment="c" hasOnlySubstanceUnits="false" boundaryCondition="false" constant="false"/>
      <species id="M_asptrna_c" name="L-Aspartyl-tRNA(Asp)" compartment="c" hasOnlySubstanceUnits="false" boundaryCondition="false" constant="false"/>
      <species id="M_athr_DASH_L_c" name="L-Allo-threonine" compartment="c" hasOnlySubstanceUnits="false" boundaryCondition="false" constant="false"/>
      <species id="M_athtp_c" name="adenosine thiamine triphosphate" compartment="c" hasOnlySubstanceUnits="false" boundaryCondition="false" constant="false"/>
      <species id="M_atp_c" name="ATP" compartment="c" hasOnlySubstanceUnits="false" boundaryCondition="false" constant="false"/>
      <species id="M_b2coa_c" name="Crotonoyl-CoA" compartment="c" hasOnlySubstanceUnits="false" boundaryCondition="false" constant="false"/>
      <species id="M_bbtcoa_c" name="gamma-butyrobetainyl-CoA" compartment="c" hasOnlySubstanceUnits="false" boundaryCondition="false" constant="false"/>
      <species id="M_betald_c" name="Betaine aldehyde" compartment="c" hasOnlySubstanceUnits="false" boundaryCondition="false" constant="false"/>
      <species id="M_bglycogen_c" name="branching glycogen" compartment="c" hasOnlySubstanceUnits="false" boundaryCondition="false" constant="false"/>
      <species id="M_bmoco_c" name="bis-molybdenum cofactor" compartment="c" hasOnlySubstanceUnits="false" boundaryCondition="false" constant="false"/>
      <species id="M_bmoco1gdp_c" name="bis-molybdopterin mono-guanine dinucleotide" compartment="c" hasOnlySubstanceUnits="false" boundaryCondition="false" constant="false"/>
      <species id="M_bmocogdp_c" name="bis-molybdopterin guanine dinucleotide" compartment="c" hasOnlySubstanceUnits="false" boundaryCondition="false" constant="false"/>
      <species id="M_btal_c" name="Butanal" compartment="c" hasOnlySubstanceUnits="false" boundaryCondition="false" constant="false"/>
      <species id="M_btcoa_c" name="Butanoyl-CoA" compartment="c" hasOnlySubstanceUnits="false" boundaryCondition="false" constant="false"/>
      <species id="M_btn_c" name="Biotin" compartment="c" hasOnlySubstanceUnits="false" boundaryCondition="false" constant="false"/>
      <species id="M_btnso_c" name="d-biotin d-sulfoxide" compartment="c" hasOnlySubstanceUnits="false" boundaryCondition="false" constant="false"/>
      <species id="M_but_c" name="Butyrate (n-C4:0)" compartment="c" hasOnlySubstanceUnits="false" boundaryCondition="false" constant="false"/>
      <species id="M_but2eACP_c" name="But-2-enoyl-[acyl-carrier protein]" compartment="c" hasOnlySubstanceUnits="false" boundaryCondition="false" constant="false"/>
      <species id="M_butACP_c" name="Butyryl-ACP (n-C4:0ACP)" compartment="c" hasOnlySubstanceUnits="false" boundaryCondition="false" constant="false"/>
      <species id="M_butso3_c" name="butanesulfonate" compartment="c" hasOnlySubstanceUnits="false" boundaryCondition="false" constant="false"/>
      <species id="M_bwco_c" name="tungsten bispterin cofactor" compartment="c" hasOnlySubstanceUnits="false" boundaryCondition="false" constant="false"/>
      <species id="M_bwco1gdp_c" name="tungsten bispterin cofactor mono-guanine dinucleotide" compartment="c" hasOnlySubstanceUnits="false" boundaryCondition="false" constant="false"/>
      <species id="M_bwcogdp_c" name="tungsten bispterin cofactor guanine dinucleotide" compartment="c" hasOnlySubstanceUnits="false" boundaryCondition="false" constant="false"/>
      <species id="M_ca2_c" name="Calcium" compartment="c" hasOnlySubstanceUnits="false" boundaryCondition="false" constant="false"/>
      <species id="M_camp_c" name="cAMP" compartment="c" hasOnlySubstanceUnits="false" boundaryCondition="false" constant="false"/>
      <species id="M_cbasp_c" name="N-Carbamoyl-L-aspartate" compartment="c" hasOnlySubstanceUnits="false" boundaryCondition="false" constant="false"/>
      <species id="M_cbi_c" name="Cobinamide" compartment="c" hasOnlySubstanceUnits="false" boundaryCondition="false" constant="false"/>
      <species id="M_cbl1_c" name="Cob(I)alamin" compartment="c" hasOnlySubstanceUnits="false" boundaryCondition="false" constant="false"/>
      <species id="M_cbm_c" name="Carbamate" compartment="c" hasOnlySubstanceUnits="false" boundaryCondition="false" constant="false"/>
      <species id="M_cbp_c" name="Carbamoyl phosphate" compartment="c" hasOnlySubstanceUnits="false" boundaryCondition="false" constant="false"/>
      <species id="M_cd2_c" name="Cadmium" compartment="c" hasOnlySubstanceUnits="false" boundaryCondition="false" constant="false"/>
      <species id="M_cddec5eACP_c" name="cis-dodec-5-enoyl-[acyl-carrier protein] (n-C12:1)" compartment="c" hasOnlySubstanceUnits="false" boundaryCondition="false" constant="false"/>
      <species id="M_cdec3eACP_c" name="cis-dec-3-enoyl-[acyl-carrier protein] (n-C10:1)" compartment="c" hasOnlySubstanceUnits="false" boundaryCondition="false" constant="false"/>
      <species id="M_cdg_c" name="7-deaza-7-carboxyguanine" compartment="c" hasOnlySubstanceUnits="false" boundaryCondition="false" constant="false"/>
      <species id="M_cdp_c" name="CDP" compartment="c" hasOnlySubstanceUnits="false" boundaryCondition="false" constant="false"/>
      <species id="M_cdpdddecg_c" name="CDP-1,2-didodecanoylglycerol" compartment="c" hasOnlySubstanceUnits="false" boundaryCondition="false" constant="false"/>
      <species id="M_cdpdhdec9eg_c" name="CDP-1,2-dihexadec-9-enoylglycerol" compartment="c" hasOnlySubstanceUnits="false" boundaryCondition="false" constant="false"/>
      <species id="M_cdpdhdecg_c" name="CDP-1,2-dihexadecanoylglycerol" compartment="c" hasOnlySubstanceUnits="false" boundaryCondition="false" constant="false"/>
      <species id="M_cdpdodec11eg_c" name="CDP-1,2-dioctadec-11-enoylglycerol" compartment="c" hasOnlySubstanceUnits="false" boundaryCondition="false" constant="false"/>
      <species id="M_cdpdodecg_c" name="CDP-1,2-dioctadecanoylglycerol" compartment="c" hasOnlySubstanceUnits="false" boundaryCondition="false" constant="false"/>
      <species id="M_cdpdtdec7eg_c" name="CDP-1,2-ditetradec-7-enoylglycerol" compartment="c" hasOnlySubstanceUnits="false" boundaryCondition="false" constant="false"/>
      <species id="M_cdpdtdecg_c" name="CDP-1,2-ditetradecanoylglycerol" compartment="c" hasOnlySubstanceUnits="false" boundaryCondition="false" constant="false"/>
      <species id="M_cechddd_c" name="cis-3-(3-carboxyethyl)-3,5-cyclohexadiene-1,2-diol" compartment="c" hasOnlySubstanceUnits="false" boundaryCondition="false" constant="false"/>
      <species id="M_cenchddd_c" name="cis-3-(3-carboxyethenyl)-3,5-cyclohexadiene-1,2-diol" compartment="c" hasOnlySubstanceUnits="false" boundaryCondition="false" constant="false"/>
      <species id="M_cgly_c" name="Cys-Gly" compartment="c" hasOnlySubstanceUnits="false" boundaryCondition="false" constant="false"/>
      <species id="M_chol_c" name="Choline" compartment="c" hasOnlySubstanceUnits="false" boundaryCondition="false" constant="false"/>
      <species id="M_chor_c" name="chorismate" compartment="c" hasOnlySubstanceUnits="false" boundaryCondition="false" constant="false"/>
      <species id="M_chtbs6p_c" name="diacetylchitobiose-6-phosphate" compartment="c" hasOnlySubstanceUnits="false" boundaryCondition="false" constant="false"/>
      <species id="M_cinnm_c" name="trans-Cinnamate" compartment="c" hasOnlySubstanceUnits="false" boundaryCondition="false" constant="false"/>
      <species id="M_cit_c" name="Citrate" compartment="c" hasOnlySubstanceUnits="false" boundaryCondition="false" constant="false"/>
      <species id="M_citr_DASH_L_c" name="L-Citrulline" compartment="c" hasOnlySubstanceUnits="false" boundaryCondition="false" constant="false"/>
      <species id="M_ckdo_c" name="CMP-3-deoxy-D-manno-octulosonate" compartment="c" hasOnlySubstanceUnits="false" boundaryCondition="false" constant="false"/>
      <species id="M_cl_c" name="Chloride" compartment="c" hasOnlySubstanceUnits="false" boundaryCondition="false" constant="false"/>
      <species id="M_cmp_c" name="CMP" compartment="c" hasOnlySubstanceUnits="false" boundaryCondition="false" constant="false"/>
      <species id="M_co2_c" name="CO2" compartment="c" hasOnlySubstanceUnits="false" boundaryCondition="false" constant="false"/>
      <species id="M_coa_c" name="Coenzyme A" compartment="c" hasOnlySubstanceUnits="false" boundaryCondition="false" constant="false"/>
      <species id="M_cobalt2_c" name="Co2+" compartment="c" hasOnlySubstanceUnits="false" boundaryCondition="false" constant="false"/>
      <species id="M_colipa_c" name="core oligosaccharide lipid A" compartment="c" hasOnlySubstanceUnits="false" boundaryCondition="false" constant="false"/>
      <species id="M_cpe160_c" name="cyclopropane phosphatidylethanolamine (dihexadec-9,10-cyclo-anoyl, n-C16:0 cyclo)" compartment="c" hasOnlySubstanceUnits="false" boundaryCondition="false" constant="false"/>
      <species id="M_cpe180_c" name="cyclopropane phosphatidylethanolamine (dioctadec-11,12-cyclo-anoyl, n-C18:0 cyclo)" compartment="c" hasOnlySubstanceUnits="false" boundaryCondition="false" constant="false"/>
      <species id="M_cpg160_c" name="cyclopropane phosphatidylglycerol (dihexadec-9,10-cyclo-anoyl, n-C16:0 cyclo)" compartment="c" hasOnlySubstanceUnits="false" boundaryCondition="false" constant="false"/>
      <species id="M_cpg180_c" name="cyclopropane phosphatidylglycerol (dioctadec-11,12-cyclo-anoyl, n-C18:0 cyclo)" compartment="c" hasOnlySubstanceUnits="false" boundaryCondition="false" constant="false"/>
      <species id="M_cpgn_c" name="coprogen" compartment="c" hasOnlySubstanceUnits="false" boundaryCondition="false" constant="false"/>
      <species id="M_cpgn_DASH_un_c" name="coprogen unloaded (no Fe(III))" compartment="c" hasOnlySubstanceUnits="false" boundaryCondition="false" constant="false"/>
      <species id="M_cph4_c" name="6-carboxy-5,6,7,8-tetrahydropterin" compartment="c" hasOnlySubstanceUnits="false" boundaryCondition="false" constant="false"/>
      <species id="M_cpmp_c" name="cyclic pyranopterin monophosphate" compartment="c" hasOnlySubstanceUnits="false" boundaryCondition="false" constant="false"/>
      <species id="M_cpppg3_c" name="Coproporphyrinogen III" compartment="c" hasOnlySubstanceUnits="false" boundaryCondition="false" constant="false"/>
      <species id="M_crn_c" name="L-Carnitine" compartment="c" hasOnlySubstanceUnits="false" boundaryCondition="false" constant="false"/>
      <species id="M_crn_DASH_D_c" name="D-Carnitine" compartment="c" hasOnlySubstanceUnits="false" boundaryCondition="false" constant="false"/>
      <species id="M_crnDcoa_c" name="D-carnitinyl-CoA" compartment="c" hasOnlySubstanceUnits="false" boundaryCondition="false" constant="false"/>
      <species id="M_crncoa_c" name="L-Carnitinyl-CoA" compartment="c" hasOnlySubstanceUnits="false" boundaryCondition="false" constant="false"/>
      <species id="M_csn_c" name="Cytosine" compartment="c" hasOnlySubstanceUnits="false" boundaryCondition="false" constant="false"/>
      <species id="M_ctbt_c" name="crotonobetaine" compartment="c" hasOnlySubstanceUnits="false" boundaryCondition="false" constant="false"/>
      <species id="M_ctbtcoa_c" name="crotonobetainyl-CoA" compartment="c" hasOnlySubstanceUnits="false" boundaryCondition="false" constant="false"/>
      <species id="M_ctp_c" name="CTP" compartment="c" hasOnlySubstanceUnits="false" boundaryCondition="false" constant="false"/>
      <species id="M_cu_c" name="Cu+" compartment="c" hasOnlySubstanceUnits="false" boundaryCondition="false" constant="false"/>
      <species id="M_cu2_c" name="Cu2+" compartment="c" hasOnlySubstanceUnits="false" boundaryCondition="false" constant="false"/>
      <species id="M_cyan_c" name="Hydrogen cyanide" compartment="c" hasOnlySubstanceUnits="false" boundaryCondition="false" constant="false"/>
      <species id="M_cynt_c" name="Cyanate" compartment="c" hasOnlySubstanceUnits="false" boundaryCondition="false" constant="false"/>
      <species id="M_cys_DASH_D_c" name="D-Cysteine" compartment="c" hasOnlySubstanceUnits="false" boundaryCondition="false" constant="false"/>
      <species id="M_cys_DASH_L_c" name="L-Cysteine" compartment="c" hasOnlySubstanceUnits="false" boundaryCondition="false" constant="false"/>
      <species id="M_cyst_DASH_L_c" name="L-Cystathionine" compartment="c" hasOnlySubstanceUnits="false" boundaryCondition="false" constant="false"/>
      <species id="M_cystrna_c" name="L-Cysteinyl-tRNA(Cys)" compartment="c" hasOnlySubstanceUnits="false" boundaryCondition="false" constant="false"/>
      <species id="M_cytd_c" name="Cytidine" compartment="c" hasOnlySubstanceUnits="false" boundaryCondition="false" constant="false"/>
      <species id="M_dad_DASH_2_c" name="Deoxyadenosine" compartment="c" hasOnlySubstanceUnits="false" boundaryCondition="false" constant="false"/>
      <species id="M_dad_DASH_5_c" name="5&apos;-Deoxyadenosine" compartment="c" hasOnlySubstanceUnits="false" boundaryCondition="false" constant="false"/>
      <species id="M_dadp_c" name="dADP" compartment="c" hasOnlySubstanceUnits="false" boundaryCondition="false" constant="false"/>
      <species id="M_damp_c" name="dAMP" compartment="c" hasOnlySubstanceUnits="false" boundaryCondition="false" constant="false"/>
      <species id="M_dann_c" name="7,8-Diaminononanoate" compartment="c" hasOnlySubstanceUnits="false" boundaryCondition="false" constant="false"/>
      <species id="M_datp_c" name="dATP" compartment="c" hasOnlySubstanceUnits="false" boundaryCondition="false" constant="false"/>
      <species id="M_db4p_c" name="3,4-dihydroxy-2-butanone 4-phosphate" compartment="c" hasOnlySubstanceUnits="false" boundaryCondition="false" constant="false"/>
      <species id="M_dc2coa_c" name="trans-Dec-2-enoyl-CoA" compartment="c" hasOnlySubstanceUnits="false" boundaryCondition="false" constant="false"/>
      <species id="M_dca_c" name="Decanoate (n-C10:0)" compartment="c" hasOnlySubstanceUnits="false" boundaryCondition="false" constant="false"/>
      <species id="M_dcaACP_c" name="Decanoyl-ACP (n-C10:0ACP)" compartment="c" hasOnlySubstanceUnits="false" boundaryCondition="false" constant="false"/>
      <species id="M_dcacoa_c" name="Decanoyl-CoA (n-C10:0CoA)" compartment="c" hasOnlySubstanceUnits="false" boundaryCondition="false" constant="false"/>
      <species id="M_dcamp_c" name="N6-(1,2-Dicarboxyethyl)-AMP" compartment="c" hasOnlySubstanceUnits="false" boundaryCondition="false" constant="false"/>
      <species id="M_dcdp_c" name="dCDP" compartment="c" hasOnlySubstanceUnits="false" boundaryCondition="false" constant="false"/>
      <species id="M_dcmp_c" name="dCMP" compartment="c" hasOnlySubstanceUnits="false" boundaryCondition="false" constant="false"/>
      <species id="M_dctp_c" name="dCTP" compartment="c" hasOnlySubstanceUnits="false" boundaryCondition="false" constant="false"/>
      <species id="M_dcyt_c" name="Deoxycytidine" compartment="c" hasOnlySubstanceUnits="false" boundaryCondition="false" constant="false"/>
      <species id="M_dd2coa_c" name="trans-Dodec-2-enoyl-CoA" compartment="c" hasOnlySubstanceUnits="false" boundaryCondition="false" constant="false"/>
      <species id="M_ddca_c" name="Dodecanoate (n-C12:0)" compartment="c" hasOnlySubstanceUnits="false" boundaryCondition="false" constant="false"/>
      <species id="M_ddcaACP_c" name="Dodecanoyl-ACP (n-C12:0ACP)" compartment="c" hasOnlySubstanceUnits="false" boundaryCondition="false" constant="false"/>
      <species id="M_ddcacoa_c" name="Dodecanoyl-CoA (n-C12:0CoA)" compartment="c" hasOnlySubstanceUnits="false" boundaryCondition="false" constant="false"/>
      <species id="M_ddcap_c" name="Dodecanoly-phosphate (n-C12:0)" compartment="c" hasOnlySubstanceUnits="false" boundaryCondition="false" constant="false"/>
      <species id="M_dgdp_c" name="dGDP" compartment="c" hasOnlySubstanceUnits="false" boundaryCondition="false" constant="false"/>
      <species id="M_dgmp_c" name="dGMP" compartment="c" hasOnlySubstanceUnits="false" boundaryCondition="false" constant="false"/>
      <species id="M_dgslnt_c" name="Selenodiglutathione" compartment="c" hasOnlySubstanceUnits="false" boundaryCondition="false" constant="false"/>
      <species id="M_dgsn_c" name="Deoxyguanosine" compartment="c" hasOnlySubstanceUnits="false" boundaryCondition="false" constant="false"/>
      <species id="M_dgtp_c" name="dGTP" compartment="c" hasOnlySubstanceUnits="false" boundaryCondition="false" constant="false"/>
      <species id="M_dha_c" name="Dihydroxyacetone" compartment="c" hasOnlySubstanceUnits="false" boundaryCondition="false" constant="false"/>
      <species id="M_dhap_c" name="Dihydroxyacetone phosphate" compartment="c" hasOnlySubstanceUnits="false" boundaryCondition="false" constant="false"/>
      <species id="M_dhcinnm_c" name="2,3-dihydroxicinnamic acid" compartment="c" hasOnlySubstanceUnits="false" boundaryCondition="false" constant="false"/>
      <species id="M_dhf_c" name="7,8-Dihydrofolate" compartment="c" hasOnlySubstanceUnits="false" boundaryCondition="false" constant="false"/>
      <species id="M_dhgly_c" name="dehydroglycine" compartment="c" hasOnlySubstanceUnits="false" boundaryCondition="false" constant="false"/>
      <species id="M_dhmpt_c" name="Dihydromonapterin" compartment="c" hasOnlySubstanceUnits="false" boundaryCondition="false" constant="false"/>
      <species id="M_dhmptp_c" name="dihydromonapterin-triphosphate" compartment="c" hasOnlySubstanceUnits="false" boundaryCondition="false" constant="false"/>
      <species id="M_dhna_c" name="1,4-Dihydroxy-2-naphthoate" compartment="c" hasOnlySubstanceUnits="false" boundaryCondition="false" constant="false"/>
      <species id="M_dhnpt_c" name="Dihydroneopterin" compartment="c" hasOnlySubstanceUnits="false" boundaryCondition="false" constant="false"/>
      <species id="M_dhor_DASH_S_c" name="(S)-Dihydroorotate" compartment="c" hasOnlySubstanceUnits="false" boundaryCondition="false" constant="false"/>
      <species id="M_dhpmp_c" name="Dihydroneopterin monophosphate" compartment="c" hasOnlySubstanceUnits="false" boundaryCondition="false" constant="false"/>
      <species id="M_dhpppn_c" name="3-(2,3-Dihydroxyphenyl)propanoate" compartment="c" hasOnlySubstanceUnits="false" boundaryCondition="false" constant="false"/>
      <species id="M_dhpt_c" name="Dihydropteroate" compartment="c" hasOnlySubstanceUnits="false" boundaryCondition="false" constant="false"/>
      <species id="M_dhptd_c" name="4,5-dihydroxy-2,3-pentanedione" compartment="c" hasOnlySubstanceUnits="false" boundaryCondition="false" constant="false"/>
      <species id="M_dhptdn_c" name="6,7-Dihydropteridine" compartment="c" hasOnlySubstanceUnits="false" boundaryCondition="false" constant="false"/>
      <species id="M_didp_c" name="dIDP" compartment="c" hasOnlySubstanceUnits="false" boundaryCondition="false" constant="false"/>
      <species id="M_dimp_c" name="dIMP" compartment="c" hasOnlySubstanceUnits="false" boundaryCondition="false" constant="false"/>
      <species id="M_din_c" name="Deoxyinosine" compartment="c" hasOnlySubstanceUnits="false" boundaryCondition="false" constant="false"/>
      <species id="M_ditp_c" name="dITP" compartment="c" hasOnlySubstanceUnits="false" boundaryCondition="false" constant="false"/>
      <species id="M_dmbzid_c" name="5,6-Dimethylbenzimidazole" compartment="c" hasOnlySubstanceUnits="false" boundaryCondition="false" constant="false"/>
      <species id="M_dmlz_c" name="6,7-Dimethyl-8-(1-D-ribityl)lumazine" compartment="c" hasOnlySubstanceUnits="false" boundaryCondition="false" constant="false"/>
      <species id="M_dmpp_c" name="Dimethylallyl diphosphate" compartment="c" hasOnlySubstanceUnits="false" boundaryCondition="false" constant="false"/>
      <species id="M_dms_c" name="Dimethyl sulfide" compartment="c" hasOnlySubstanceUnits="false" boundaryCondition="false" constant="false"/>
      <species id="M_dmso_c" name="Dimethyl sulfoxide" compartment="c" hasOnlySubstanceUnits="false" boundaryCondition="false" constant="false"/>
      <species id="M_dnad_c" name="Deamino-NAD+" compartment="c" hasOnlySubstanceUnits="false" boundaryCondition="false" constant="false"/>
      <species id="M_dpcoa_c" name="Dephospho-CoA" compartment="c" hasOnlySubstanceUnits="false" boundaryCondition="false" constant="false"/>
      <species id="M_dsbdox_c" name="fused thiol:disulfide interchange protein (oxidized)" compartment="c" hasOnlySubstanceUnits="false" boundaryCondition="false" constant="false"/>
      <species id="M_dsbdrd_c" name="fused thiol:disulfide interchange protein (reduced)" compartment="c" hasOnlySubstanceUnits="false" boundaryCondition="false" constant="false"/>
      <species id="M_dscl_c" name="dihydrosirohydrochlorin" compartment="c" hasOnlySubstanceUnits="false" boundaryCondition="false" constant="false"/>
      <species id="M_dtbt_c" name="Dethiobiotin" compartment="c" hasOnlySubstanceUnits="false" boundaryCondition="false" constant="false"/>
      <species id="M_dtdp_c" name="dTDP" compartment="c" hasOnlySubstanceUnits="false" boundaryCondition="false" constant="false"/>
      <species id="M_dtdp4aaddg_c" name="dTDP-4-acetamido-4,6-dideoxy-D-galactose" compartment="c" hasOnlySubstanceUnits="false" boundaryCondition="false" constant="false"/>
      <species id="M_dtdp4addg_c" name="dTDP-4-amino-4,6-dideoxy-D-galactose" compartment="c" hasOnlySubstanceUnits="false" boundaryCondition="false" constant="false"/>
      <species id="M_dtdp4d6dg_c" name="dTDP-4-dehydro-6-deoxy-D-glucose" compartment="c" hasOnlySubstanceUnits="false" boundaryCondition="false" constant="false"/>
      <species id="M_dtdp4d6dm_c" name="dTDP-4-dehydro-6-deoxy-L-mannose" compartment="c" hasOnlySubstanceUnits="false" boundaryCondition="false" constant="false"/>
      <species id="M_dtdpglu_c" name="dTDPglucose" compartment="c" hasOnlySubstanceUnits="false" boundaryCondition="false" constant="false"/>
      <species id="M_dtdprmn_c" name="dTDP-L-rhamnose" compartment="c" hasOnlySubstanceUnits="false" boundaryCondition="false" constant="false"/>
      <species id="M_dtmp_c" name="dTMP" compartment="c" hasOnlySubstanceUnits="false" boundaryCondition="false" constant="false"/>
      <species id="M_dttp_c" name="dTTP" compartment="c" hasOnlySubstanceUnits="false" boundaryCondition="false" constant="false"/>
      <species id="M_dudp_c" name="dUDP" compartment="c" hasOnlySubstanceUnits="false" boundaryCondition="false" constant="false"/>
      <species id="M_dump_c" name="dUMP" compartment="c" hasOnlySubstanceUnits="false" boundaryCondition="false" constant="false"/>
      <species id="M_duri_c" name="Deoxyuridine" compartment="c" hasOnlySubstanceUnits="false" boundaryCondition="false" constant="false"/>
      <species id="M_dutp_c" name="dUTP" compartment="c" hasOnlySubstanceUnits="false" boundaryCondition="false" constant="false"/>
      <species id="M_dxyl_c" name="1-deoxy-D-xylulose" compartment="c" hasOnlySubstanceUnits="false" boundaryCondition="false" constant="false"/>
      <species id="M_dxyl5p_c" name="1-deoxy-D-xylulose 5-phosphate" compartment="c" hasOnlySubstanceUnits="false" boundaryCondition="false" constant="false"/>
      <species id="M_e4p_c" name="D-Erythrose 4-phosphate" compartment="c" hasOnlySubstanceUnits="false" boundaryCondition="false" constant="false"/>
      <species id="M_egmeACP_c" name="Enoylglutaryl-[acyl-carrier protein] methyl ester" compartment="c" hasOnlySubstanceUnits="false" boundaryCondition="false" constant="false"/>
      <species id="M_eig3p_c" name="D-erythro-1-(Imidazol-4-yl)glycerol 3-phosphate" compartment="c" hasOnlySubstanceUnits="false" boundaryCondition="false" constant="false"/>
      <species id="M_enter_c" name="Enterochelin" compartment="c" hasOnlySubstanceUnits="false" boundaryCondition="false" constant="false"/>
      <species id="M_epmeACP_c" name="Enoylpimeloyl-[acyl-carrier protein] methyl ester" compartment="c" hasOnlySubstanceUnits="false" boundaryCondition="false" constant="false"/>
      <species id="M_etha_c" name="Ethanolamine" compartment="c" hasOnlySubstanceUnits="false" boundaryCondition="false" constant="false"/>
      <species id="M_ethso3_c" name="ethanesulfonate" compartment="c" hasOnlySubstanceUnits="false" boundaryCondition="false" constant="false"/>
      <species id="M_etoh_c" name="Ethanol" compartment="c" hasOnlySubstanceUnits="false" boundaryCondition="false" constant="false"/>
      <species id="M_f1p_c" name="D-Fructose 1-phosphate" compartment="c" hasOnlySubstanceUnits="false" boundaryCondition="false" constant="false"/>
      <species id="M_f6p_c" name="D-Fructose 6-phosphate" compartment="c" hasOnlySubstanceUnits="false" boundaryCondition="false" constant="false"/>
      <species id="M_fad_c" name="Flavin adenine dinucleotide oxidized" compartment="c" hasOnlySubstanceUnits="false" boundaryCondition="false" constant="false"/>
      <species id="M_fadh2_c" name="Flavin adenine dinucleotide reduced" compartment="c" hasOnlySubstanceUnits="false" boundaryCondition="false" constant="false"/>
      <species id="M_fald_c" name="Formaldehyde" compartment="c" hasOnlySubstanceUnits="false" boundaryCondition="false" constant="false"/>
      <species id="M_fc1p_c" name="L-Fuculose 1-phosphate" compartment="c" hasOnlySubstanceUnits="false" boundaryCondition="false" constant="false"/>
      <species id="M_fcl_DASH_L_c" name="L-fuculose" compartment="c" hasOnlySubstanceUnits="false" boundaryCondition="false" constant="false"/>
      <species id="M_fdp_c" name="D-Fructose 1,6-bisphosphate" compartment="c" hasOnlySubstanceUnits="false" boundaryCondition="false" constant="false"/>
      <species id="M_fe2_c" name="Fe2+" compartment="c" hasOnlySubstanceUnits="false" boundaryCondition="false" constant="false"/>
      <species id="M_fe3_c" name="Fe3+" compartment="c" hasOnlySubstanceUnits="false" boundaryCondition="false" constant="false"/>
      <species id="M_fe3dhbzs_c" name="ferric 2,3-dihydroxybenzoylserine" compartment="c" hasOnlySubstanceUnits="false" boundaryCondition="false" constant="false"/>
      <species id="M_fe3hox_c" name="Fe(III)hydroxamate" compartment="c" hasOnlySubstanceUnits="false" boundaryCondition="false" constant="false"/>
      <species id="M_fe3hox_DASH_un_c" name="Fe(III)hydoxamate, unloaded" compartment="c" hasOnlySubstanceUnits="false" boundaryCondition="false" constant="false"/>
      <species id="M_fecrm_c" name="Ferrichrome" compartment="c" hasOnlySubstanceUnits="false" boundaryCondition="false" constant="false"/>
      <species id="M_fecrm_DASH_un_c" name="Ferrichrome minus Fe(III)" compartment="c" hasOnlySubstanceUnits="false" boundaryCondition="false" constant="false"/>
      <species id="M_feenter_c" name="Fe-enterobactin" compartment="c" hasOnlySubstanceUnits="false" boundaryCondition="false" constant="false"/>
      <species id="M_feoxam_c" name="ferroxamine" compartment="c" hasOnlySubstanceUnits="false" boundaryCondition="false" constant="false"/>
      <species id="M_feoxam_DASH_un_c" name="ferroxamine minus Fe(3)" compartment="c" hasOnlySubstanceUnits="false" boundaryCondition="false" constant="false"/>
      <species id="M_fgam_c" name="N2-Formyl-N1-(5-phospho-D-ribosyl)glycinamide" compartment="c" hasOnlySubstanceUnits="false" boundaryCondition="false" constant="false"/>
      <species id="M_flxr_c" name="Flavodoxin reduced" compartment="c" hasOnlySubstanceUnits="false" boundaryCondition="false" constant="false"/>
      <species id="M_flxso_c" name="flavodoxin semi oxidized" compartment="c" hasOnlySubstanceUnits="false" boundaryCondition="false" constant="false"/>
      <species id="M_fmettrna_c" name="N-Formylmethionyl-tRNA" compartment="c" hasOnlySubstanceUnits="false" boundaryCondition="false" constant="false"/>
      <species id="M_fmn_c" name="FMN" compartment="c" hasOnlySubstanceUnits="false" boundaryCondition="false" constant="false"/>
      <species id="M_fmnh2_c" name="Reduced FMN" compartment="c" hasOnlySubstanceUnits="false" boundaryCondition="false" constant="false"/>
      <species id="M_for_c" name="Formate" compartment="c" hasOnlySubstanceUnits="false" boundaryCondition="false" constant="false"/>
      <species id="M_forcoa_c" name="Formyl-CoA" compartment="c" hasOnlySubstanceUnits="false" boundaryCondition="false" constant="false"/>
      <species id="M_fpram_c" name="2-(Formamido)-N1-(5-phospho-D-ribosyl)acetamidine" compartment="c" hasOnlySubstanceUnits="false" boundaryCondition="false" constant="false"/>
      <species id="M_fprica_c" name="5-Formamido-1-(5-phospho-D-ribosyl)imidazole-4-carboxamide" compartment="c" hasOnlySubstanceUnits="false" boundaryCondition="false" constant="false"/>
      <species id="M_frdp_c" name="Farnesyl diphosphate" compartment="c" hasOnlySubstanceUnits="false" boundaryCondition="false" constant="false"/>
      <species id="M_fru_c" name="D-Fructose" compartment="c" hasOnlySubstanceUnits="false" boundaryCondition="false" constant="false"/>
      <species id="M_frulys_c" name="fructoselysine" compartment="c" hasOnlySubstanceUnits="false" boundaryCondition="false" constant="false"/>
      <species id="M_frulysp_c" name="fructoselysine Phosphate" compartment="c" hasOnlySubstanceUnits="false" boundaryCondition="false" constant="false"/>
      <species id="M_fruur_c" name="D-Fructuronate" compartment="c" hasOnlySubstanceUnits="false" boundaryCondition="false" constant="false"/>
      <species id="M_fuc_DASH_L_c" name="L-Fucose" compartment="c" hasOnlySubstanceUnits="false" boundaryCondition="false" constant="false"/>
      <species id="M_fum_c" name="Fumarate" compartment="c" hasOnlySubstanceUnits="false" boundaryCondition="false" constant="false"/>
      <species id="M_g1p_c" name="D-Glucose 1-phosphate" compartment="c" hasOnlySubstanceUnits="false" boundaryCondition="false" constant="false"/>
      <species id="M_g3p_c" name="Glyceraldehyde 3-phosphate" compartment="c" hasOnlySubstanceUnits="false" boundaryCondition="false" constant="false"/>
      <species id="M_g3pc_c" name="sn-Glycero-3-phosphocholine" compartment="c" hasOnlySubstanceUnits="false" boundaryCondition="false" constant="false"/>
      <species id="M_g3pe_c" name="sn-Glycero-3-phosphoethanolamine" compartment="c" hasOnlySubstanceUnits="false" boundaryCondition="false" constant="false"/>
      <species id="M_g3pg_c" name="Glycerophosphoglycerol" compartment="c" hasOnlySubstanceUnits="false" boundaryCondition="false" constant="false"/>
      <species id="M_g3pi_c" name="sn-Glycero-3-phospho-1-inositol" compartment="c" hasOnlySubstanceUnits="false" boundaryCondition="false" constant="false"/>
      <species id="M_g3ps_c" name="Glycerophosphoserine" compartment="c" hasOnlySubstanceUnits="false" boundaryCondition="false" constant="false"/>
      <species id="M_g6p_c" name="D-Glucose 6-phosphate" compartment="c" hasOnlySubstanceUnits="false" boundaryCondition="false" constant="false"/>
      <species id="M_gagicolipa_c" name="galactosyl-glucosyl-inner core oligosaccharide lipid A" compartment="c" hasOnlySubstanceUnits="false" boundaryCondition="false" constant="false"/>
      <species id="M_gal_c" name="D-Galactose" compartment="c" hasOnlySubstanceUnits="false" boundaryCondition="false" constant="false"/>
      <species id="M_gal1p_c" name="alpha-D-Galactose 1-phosphate" compartment="c" hasOnlySubstanceUnits="false" boundaryCondition="false" constant="false"/>
      <species id="M_galct_DASH_D_c" name="D-Galactarate" compartment="c" hasOnlySubstanceUnits="false" boundaryCondition="false" constant="false"/>
      <species id="M_galctn_DASH_D_c" name="D-Galactonate" compartment="c" hasOnlySubstanceUnits="false" boundaryCondition="false" constant="false"/>
      <species id="M_galctn_DASH_L_c" name="L-Galactonate" compartment="c" hasOnlySubstanceUnits="false" boundaryCondition="false" constant="false"/>
      <species id="M_galt1p_c" name="Galactitol 1-phosphate" compartment="c" hasOnlySubstanceUnits="false" boundaryCondition="false" constant="false"/>
      <species id="M_galur_c" name="D-Galacturonate" compartment="c" hasOnlySubstanceUnits="false" boundaryCondition="false" constant="false"/>
      <species id="M_gam1p_c" name="D-Glucosamine 1-phosphate" compartment="c" hasOnlySubstanceUnits="false" boundaryCondition="false" constant="false"/>
      <species id="M_gam6p_c" name="D-Glucosamine 6-phosphate" compartment="c" hasOnlySubstanceUnits="false" boundaryCondition="false" constant="false"/>
      <species id="M_gar_c" name="N1-(5-Phospho-D-ribosyl)glycinamide" compartment="c" hasOnlySubstanceUnits="false" boundaryCondition="false" constant="false"/>
      <species id="M_garagund_c" name="glucosyl-O-acetyl-rhamanosyl-N-acetylglucosamyl-undecaprenyl diphosphate" compartment="c" hasOnlySubstanceUnits="false" boundaryCondition="false" constant="false"/>
      <species id="M_gbbtn_c" name="gamma-butyrobetaine" compartment="c" hasOnlySubstanceUnits="false" boundaryCondition="false" constant="false"/>
      <species id="M_gcald_c" name="Glycolaldehyde" compartment="c" hasOnlySubstanceUnits="false" boundaryCondition="false" constant="false"/>
      <species id="M_gdp_c" name="GDP" compartment="c" hasOnlySubstanceUnits="false" boundaryCondition="false" constant="false"/>
      <species id="M_gdpddman_c" name="GDP-4-dehydro-6-deoxy-D-mannose" compartment="c" hasOnlySubstanceUnits="false" boundaryCondition="false" constant="false"/>
      <species id="M_gdpfuc_c" name="GDP-L-fucose" compartment="c" hasOnlySubstanceUnits="false" boundaryCondition="false" constant="false"/>
      <species id="M_gdpmann_c" name="GDP-D-mannose" compartment="c" hasOnlySubstanceUnits="false" boundaryCondition="false" constant="false"/>
      <species id="M_gdpofuc_c" name="GDP-4-oxo-L-fucose" compartment="c" hasOnlySubstanceUnits="false" boundaryCondition="false" constant="false"/>
      <species id="M_gdptp_c" name="Guanosine 3&apos;-diphosphate 5&apos;-triphosphate" compartment="c" hasOnlySubstanceUnits="false" boundaryCondition="false" constant="false"/>
      <species id="M_gfgaragund_c" name="galactofuranosyl-glucosyl-O-acetyl-rhamanosyl-N-acetylglucosamyl-undecaprenyl diphosphate" compartment="c" hasOnlySubstanceUnits="false" boundaryCondition="false" constant="false"/>
      <species id="M_gg4abut_c" name="gamma-glutamyl-gamma aminobutyric acid" compartment="c" hasOnlySubstanceUnits="false" boundaryCondition="false" constant="false"/>
      <species id="M_ggagicolipa_c" name="glucosyl-galactosyl-glucosyl-inner core oligosaccharide lipid A" compartment="c" hasOnlySubstanceUnits="false" boundaryCondition="false" constant="false"/>
      <species id="M_ggbutal_c" name="gamma-glutamyl-gamma-butyraldehyde" compartment="c" hasOnlySubstanceUnits="false" boundaryCondition="false" constant="false"/>
      <species id="M_gggagicolipa_c" name="glucosyl-glucosyl-galactosyl-glucosyl-inner core oligosaccharide lipid A" compartment="c" hasOnlySubstanceUnits="false" boundaryCondition="false" constant="false"/>
      <species id="M_ggptrc_c" name="gamma-glutamyl-putrescine" compartment="c" hasOnlySubstanceUnits="false" boundaryCondition="false" constant="false"/>
      <species id="M_ghb_c" name="gamma-hydroxybutyrate" compartment="c" hasOnlySubstanceUnits="false" boundaryCondition="false" constant="false"/>
      <species id="M_gicolipa_c" name="glucosyl-inner core oligosaccharide lipid A" compartment="c" hasOnlySubstanceUnits="false" boundaryCondition="false" constant="false"/>
      <species id="M_glc_DASH_D_c" name="D-Glucose" compartment="c" hasOnlySubstanceUnits="false" boundaryCondition="false" constant="false"/>
      <species id="M_glcn_c" name="D-Gluconate" compartment="c" hasOnlySubstanceUnits="false" boundaryCondition="false" constant="false"/>
      <species id="M_glcr_c" name="D-Glucarate" compartment="c" hasOnlySubstanceUnits="false" boundaryCondition="false" constant="false"/>
      <species id="M_glcur_c" name="D-Glucuronate" compartment="c" hasOnlySubstanceUnits="false" boundaryCondition="false" constant="false"/>
      <species id="M_gln_DASH_L_c" name="L-Glutamine" compartment="c" hasOnlySubstanceUnits="false" boundaryCondition="false" constant="false"/>
      <species id="M_glntrna_c" name="L-Glutaminyl-tRNA(Gln)" compartment="c" hasOnlySubstanceUnits="false" boundaryCondition="false" constant="false"/>
      <species id="M_glu_DASH_D_c" name="D-Glutamate" compartment="c" hasOnlySubstanceUnits="false" boundaryCondition="false" constant="false"/>
      <species id="M_glu_DASH_L_c" name="L-Glutamate" compartment="c" hasOnlySubstanceUnits="false" boundaryCondition="false" constant="false"/>
      <species id="M_glu1sa_c" name="L-Glutamate 1-semialdehyde" compartment="c" hasOnlySubstanceUnits="false" boundaryCondition="false" constant="false"/>
      <species id="M_glu5p_c" name="L-Glutamate 5-phosphate" compartment="c" hasOnlySubstanceUnits="false" boundaryCondition="false" constant="false"/>
      <species id="M_glu5sa_c" name="L-Glutamate 5-semialdehyde" compartment="c" hasOnlySubstanceUnits="false" boundaryCondition="false" constant="false"/>
      <species id="M_glucys_c" name="gamma-L-Glutamyl-L-cysteine" compartment="c" hasOnlySubstanceUnits="false" boundaryCondition="false" constant="false"/>
      <species id="M_glutrna_c" name="L-Glutamyl-tRNA(Glu)" compartment="c" hasOnlySubstanceUnits="false" boundaryCondition="false" constant="false"/>
      <species id="M_glx_c" name="Glyoxylate" compartment="c" hasOnlySubstanceUnits="false" boundaryCondition="false" constant="false"/>
      <species id="M_gly_c" name="Glycine" compartment="c" hasOnlySubstanceUnits="false" boundaryCondition="false" constant="false"/>
      <species id="M_glyald_c" name="D-Glyceraldehyde" compartment="c" hasOnlySubstanceUnits="false" boundaryCondition="false" constant="false"/>
      <species id="M_glyb_c" name="Glycine betaine" compartment="c" hasOnlySubstanceUnits="false" boundaryCondition="false" constant="false"/>
      <species id="M_glyc_c" name="Glycerol" compartment="c" hasOnlySubstanceUnits="false" boundaryCondition="false" constant="false"/>
      <species id="M_glyc_DASH_R_c" name="(R)-Glycerate" compartment="c" hasOnlySubstanceUnits="false" boundaryCondition="false" constant="false"/>
      <species id="M_glyc2p_c" name="Glycerol 2-phosphate" compartment="c" hasOnlySubstanceUnits="false" boundaryCondition="false" constant="false"/>
      <species id="M_glyc3p_c" name="Glycerol 3-phosphate" compartment="c" hasOnlySubstanceUnits="false" boundaryCondition="false" constant="false"/>
      <species id="M_glyclt_c" name="Glycolate" compartment="c" hasOnlySubstanceUnits="false" boundaryCondition="false" constant="false"/>
      <species id="M_glycogen_c" name="glycogen" compartment="c" hasOnlySubstanceUnits="false" boundaryCondition="false" constant="false"/>
      <species id="M_glytrna_c" name="Glycyl-tRNA(Gly)" compartment="c" hasOnlySubstanceUnits="false" boundaryCondition="false" constant="false"/>
      <species id="M_gmeACP_c" name="Glutaryl-[acyl-carrier protein] methyl ester" compartment="c" hasOnlySubstanceUnits="false" boundaryCondition="false" constant="false"/>
      <species id="M_gmhep17bp_c" name="D-Glycero-D-manno-heptose 1,7-bisphosphate" compartment="c" hasOnlySubstanceUnits="false" boundaryCondition="false" constant="false"/>
      <species id="M_gmhep1p_c" name="D-Glycero-D-manno-heptose 1-phosphate" compartment="c" hasOnlySubstanceUnits="false" boundaryCondition="false" constant="false"/>
      <species id="M_gmhep7p_c" name="D-Glycero-D-manno-heptose 7-phosphate" compartment="c" hasOnlySubstanceUnits="false" boundaryCondition="false" constant="false"/>
      <species id="M_gmp_c" name="GMP" compartment="c" hasOnlySubstanceUnits="false" boundaryCondition="false" constant="false"/>
      <species id="M_gp4g_c" name="P1,P4-Bis(5&apos;-guanosyl) tetraphosphate" compartment="c" hasOnlySubstanceUnits="false" boundaryCondition="false" constant="false"/>
      <species id="M_grdp_c" name="Geranyl diphosphate" compartment="c" hasOnlySubstanceUnits="false" boundaryCondition="false" constant="false"/>
      <species id="M_grxox_c" name="glutaredoxin (oxidized)" compartment="c" hasOnlySubstanceUnits="false" boundaryCondition="false" constant="false"/>
      <species id="M_grxrd_c" name="glutaredoxin (reduced)" compartment="c" hasOnlySubstanceUnits="false" boundaryCondition="false" constant="false"/>
      <species id="M_gslnt_c" name="Glutathiolselenolate" compartment="c" hasOnlySubstanceUnits="false" boundaryCondition="false" constant="false"/>
      <species id="M_gsn_c" name="Guanosine" compartment="c" hasOnlySubstanceUnits="false" boundaryCondition="false" constant="false"/>
      <species id="M_gthox_c" name="Oxidized glutathione" compartment="c" hasOnlySubstanceUnits="false" boundaryCondition="false" constant="false"/>
      <species id="M_gthrd_c" name="Reduced glutathione" compartment="c" hasOnlySubstanceUnits="false" boundaryCondition="false" constant="false"/>
      <species id="M_gtp_c" name="GTP" compartment="c" hasOnlySubstanceUnits="false" boundaryCondition="false" constant="false"/>
      <species id="M_gtspmd_c" name="Glutathionylspermidine" compartment="c" hasOnlySubstanceUnits="false" boundaryCondition="false" constant="false"/>
      <species id="M_gua_c" name="Guanine" compartment="c" hasOnlySubstanceUnits="false" boundaryCondition="false" constant="false"/>
      <species id="M_h_c" name="H+" compartment="c" hasOnlySubstanceUnits="false" boundaryCondition="false" constant="false"/>
      <species id="M_h2_c" name="H2" compartment="c" hasOnlySubstanceUnits="false" boundaryCondition="false" constant="false"/>
      <species id="M_h2mb4p_c" name="1-hydroxy-2-methyl-2-(E)-butenyl 4-diphosphate" compartment="c" hasOnlySubstanceUnits="false" boundaryCondition="false" constant="false"/>
      <species id="M_h2o_c" name="H2O" compartment="c" hasOnlySubstanceUnits="false" boundaryCondition="false" constant="false"/>
      <species id="M_h2o2_c" name="Hydrogen peroxide" compartment="c" hasOnlySubstanceUnits="false" boundaryCondition="false" constant="false"/>
      <species id="M_h2s_c" name="Hydrogen sulfide" compartment="c" hasOnlySubstanceUnits="false" boundaryCondition="false" constant="false"/>
      <species id="M_hco3_c" name="Bicarbonate" compartment="c" hasOnlySubstanceUnits="false" boundaryCondition="false" constant="false"/>
      <species id="M_hcys_DASH_L_c" name="L-Homocysteine" compartment="c" hasOnlySubstanceUnits="false" boundaryCondition="false" constant="false"/>
      <species id="M_hdca_c" name="Hexadecanoate (n-C16:0)" compartment="c" hasOnlySubstanceUnits="false" boundaryCondition="false" constant="false"/>
      <species id="M_hdcap_c" name="Hexadecanoyl-phosphate (n-C16:0)" compartment="c" hasOnlySubstanceUnits="false" boundaryCondition="false" constant="false"/>
      <species id="M_hdcea_c" name="Hexadecenoate (n-C16:1)" compartment="c" hasOnlySubstanceUnits="false" boundaryCondition="false" constant="false"/>
      <species id="M_hdceap_c" name="Hexadecanoyl-phosphate (n-C16:1)" compartment="c" hasOnlySubstanceUnits="false" boundaryCondition="false" constant="false"/>
      <species id="M_hdcoa_c" name="Hexadecenoyl-CoA (n-C16:1CoA)" compartment="c" hasOnlySubstanceUnits="false" boundaryCondition="false" constant="false"/>
      <species id="M_hdd2coa_c" name="trans-Hexadec-2-enoyl-CoA" compartment="c" hasOnlySubstanceUnits="false" boundaryCondition="false" constant="false"/>
      <species id="M_hdeACP_c" name="cis-hexadec-9-enoyl-[acyl-carrier protein] (n-C16:1)" compartment="c" hasOnlySubstanceUnits="false" boundaryCondition="false" constant="false"/>
      <species id="M_hemeO_c" name="Heme O" compartment="c" hasOnlySubstanceUnits="false" boundaryCondition="false" constant="false"/>
      <species id="M_hexACP_c" name="Hexanoyl-ACP (n-C6:0ACP)" compartment="c" hasOnlySubstanceUnits="false" boundaryCondition="false" constant="false"/>
      <species id="M_hg2_c" name="Hg2+" compartment="c" hasOnlySubstanceUnits="false" boundaryCondition="false" constant="false"/>
      <species id="M_hgmeACP_c" name="3-Hydroxyglutaryl-[acyl-carrier protein] methyl ester" compartment="c" hasOnlySubstanceUnits="false" boundaryCondition="false" constant="false"/>
      <species id="M_hhlipa_c" name="heptosyl-heptosyl-kdo2-lipidA" compartment="c" hasOnlySubstanceUnits="false" boundaryCondition="false" constant="false"/>
      <species id="M_his_DASH_L_c" name="L-Histidine" compartment="c" hasOnlySubstanceUnits="false" boundaryCondition="false" constant="false"/>
      <species id="M_hisp_c" name="L-Histidinol phosphate" compartment="c" hasOnlySubstanceUnits="false" boundaryCondition="false" constant="false"/>
      <species id="M_histd_c" name="L-Histidinol" compartment="c" hasOnlySubstanceUnits="false" boundaryCondition="false" constant="false"/>
      <species id="M_histrna_c" name="L-Histidyl-tRNA(His)" compartment="c" hasOnlySubstanceUnits="false" boundaryCondition="false" constant="false"/>
      <species id="M_hkndd_c" name="2-Hydroxy-6-oxonona-2,4-diene-1,9-dioate" compartment="c" hasOnlySubstanceUnits="false" boundaryCondition="false" constant="false"/>
      <species id="M_hkntd_c" name="2-hydroxy-6-ketononatrienedioate" compartment="c" hasOnlySubstanceUnits="false" boundaryCondition="false" constant="false"/>
      <species id="M_hlipa_c" name="heptosyl-kdo2-lipidA" compartment="c" hasOnlySubstanceUnits="false" boundaryCondition="false" constant="false"/>
      <species id="M_hmbil_c" name="Hydroxymethylbilane" compartment="c" hasOnlySubstanceUnits="false" boundaryCondition="false" constant="false"/>
      <species id="M_hmgth_c" name="hydroxymethylglutathione" compartment="c" hasOnlySubstanceUnits="false" boundaryCondition="false" constant="false"/>
      <species id="M_hom_DASH_L_c" name="L-Homoserine" compartment="c" hasOnlySubstanceUnits="false" boundaryCondition="false" constant="false"/>
      <species id="M_hphhlipa_c" name="heptosyl-phospho-heptosyl-heptosyl-kdo2-lipidA" compartment="c" hasOnlySubstanceUnits="false" boundaryCondition="false" constant="false"/>
      <species id="M_hpmeACP_c" name="3-Hydroxypimeloyl-[acyl-carrier protein] methyl ester" compartment="c" hasOnlySubstanceUnits="false" boundaryCondition="false" constant="false"/>
      <species id="M_hpyr_c" name="Hydroxypyruvate" compartment="c" hasOnlySubstanceUnits="false" boundaryCondition="false" constant="false"/>
      <species id="M_hqn_c" name="Hydroquinone" compartment="c" hasOnlySubstanceUnits="false" boundaryCondition="false" constant="false"/>
      <species id="M_hx2coa_c" name="trans-Hex-2-enoyl-CoA" compartment="c" hasOnlySubstanceUnits="false" boundaryCondition="false" constant="false"/>
      <species id="M_hxa_c" name="Hexanoate (n-C6:0)" compartment="c" hasOnlySubstanceUnits="false" boundaryCondition="false" constant="false"/>
      <species id="M_hxan_c" name="Hypoxanthine" compartment="c" hasOnlySubstanceUnits="false" boundaryCondition="false" constant="false"/>
      <species id="M_hxcoa_c" name="Hexanoyl-CoA (n-C6:0CoA)" compartment="c" hasOnlySubstanceUnits="false" boundaryCondition="false" constant="false"/>
      <species id="M_iasp_c" name="Iminoaspartate" compartment="c" hasOnlySubstanceUnits="false" boundaryCondition="false" constant="false"/>
      <species id="M_ichor_c" name="Isochorismate" compartment="c" hasOnlySubstanceUnits="false" boundaryCondition="false" constant="false"/>
      <species id="M_icit_c" name="Isocitrate" compartment="c" hasOnlySubstanceUnits="false" boundaryCondition="false" constant="false"/>
      <species id="M_icolipa_c" name="inner core oligosaccharide lipid A (E coli)" compartment="c" hasOnlySubstanceUnits="false" boundaryCondition="false" constant="false"/>
      <species id="M_idon_DASH_L_c" name="L-Idonate" compartment="c" hasOnlySubstanceUnits="false" boundaryCondition="false" constant="false"/>
      <species id="M_idp_c" name="IDP" compartment="c" hasOnlySubstanceUnits="false" boundaryCondition="false" constant="false"/>
      <species id="M_ile_DASH_L_c" name="L-Isoleucine" compartment="c" hasOnlySubstanceUnits="false" boundaryCondition="false" constant="false"/>
      <species id="M_iletrna_c" name="L-Isoleucyl-tRNA(Ile)" compartment="c" hasOnlySubstanceUnits="false" boundaryCondition="false" constant="false"/>
      <species id="M_imacp_c" name="3-(Imidazol-4-yl)-2-oxopropyl phosphate" compartment="c" hasOnlySubstanceUnits="false" boundaryCondition="false" constant="false"/>
      <species id="M_imp_c" name="IMP" compartment="c" hasOnlySubstanceUnits="false" boundaryCondition="false" constant="false"/>
      <species id="M_indole_c" name="Indole" compartment="c" hasOnlySubstanceUnits="false" boundaryCondition="false" constant="false"/>
      <species id="M_inost_c" name="myo-Inositol" compartment="c" hasOnlySubstanceUnits="false" boundaryCondition="false" constant="false"/>
      <species id="M_ins_c" name="Inosine" compartment="c" hasOnlySubstanceUnits="false" boundaryCondition="false" constant="false"/>
      <species id="M_ipdp_c" name="Isopentenyl diphosphate" compartment="c" hasOnlySubstanceUnits="false" boundaryCondition="false" constant="false"/>
      <species id="M_iscs_c" name="IscS sulfur acceptor protein" compartment="c" hasOnlySubstanceUnits="false" boundaryCondition="false" constant="false"/>
      <species id="M_iscssh_c" name="IscS with bound sulfur" compartment="c" hasOnlySubstanceUnits="false" boundaryCondition="false" constant="false"/>
      <species id="M_iscu_c" name="IscU scaffold protein" compartment="c" hasOnlySubstanceUnits="false" boundaryCondition="false" constant="false"/>
      <species id="M_iscu_DASH_2fe2s_c" name="IscU with bound [2Fe-2S] cluster" compartment="c" hasOnlySubstanceUnits="false" boundaryCondition="false" constant="false"/>
      <species id="M_iscu_DASH_2fe2s2_c" name="IscU with two bound [2Fe-2S] clusters" compartment="c" hasOnlySubstanceUnits="false" boundaryCondition="false" constant="false"/>
      <species id="M_iscu_DASH_4fe4s_c" name="IscU with bound [4Fe-4S] cluster" compartment="c" hasOnlySubstanceUnits="false" boundaryCondition="false" constant="false"/>
      <species id="M_isetac_c" name="Isethionic acid" compartment="c" hasOnlySubstanceUnits="false" boundaryCondition="false" constant="false"/>
      <species id="M_itp_c" name="ITP" compartment="c" hasOnlySubstanceUnits="false" boundaryCondition="false" constant="false"/>
      <species id="M_k_c" name="potassium" compartment="c" hasOnlySubstanceUnits="false" boundaryCondition="false" constant="false"/>
      <species id="M_kdo_c" name="3-Deoxy-D-manno-2-octulosonate" compartment="c" hasOnlySubstanceUnits="false" boundaryCondition="false" constant="false"/>
      <species id="M_kdo2lipid4_c" name="KDO(2)-lipid IV(A)" compartment="c" hasOnlySubstanceUnits="false" boundaryCondition="false" constant="false"/>
      <species id="M_kdo2lipid4L_c" name="KDO(2)-lipid IV(A) with laurate" compartment="c" hasOnlySubstanceUnits="false" boundaryCondition="false" constant="false"/>
      <species id="M_kdo2lipid4p_c" name="KDO(2)-lipid IV(A) with palmitoleoyl" compartment="c" hasOnlySubstanceUnits="false" boundaryCondition="false" constant="false"/>
      <species id="M_kdo8p_c" name="3-Deoxy-D-manno-octulosonate 8-phosphate" compartment="c" hasOnlySubstanceUnits="false" boundaryCondition="false" constant="false"/>
      <species id="M_kdolipid4_c" name="KDO-lipid IV(A)" compartment="c" hasOnlySubstanceUnits="false" boundaryCondition="false" constant="false"/>
      <species id="M_kphphhlipa_c" name="kdo-phospho-heptosyl-phospho-heptosyl-heptosyl-kdo2-lipidA" compartment="c" hasOnlySubstanceUnits="false" boundaryCondition="false" constant="false"/>
      <species id="M_lac_DASH_D_c" name="D-Lactate" compartment="c" hasOnlySubstanceUnits="false" boundaryCondition="false" constant="false"/>
      <species id="M_lac_DASH_L_c" name="L-Lactate" compartment="c" hasOnlySubstanceUnits="false" boundaryCondition="false" constant="false"/>
      <species id="M_lald_DASH_D_c" name="D-Lactaldehyde" compartment="c" hasOnlySubstanceUnits="false" boundaryCondition="false" constant="false"/>
      <species id="M_lald_DASH_L_c" name="L-Lactaldehyde" compartment="c" hasOnlySubstanceUnits="false" boundaryCondition="false" constant="false"/>
      <species id="M_lcts_c" name="Lactose" compartment="c" hasOnlySubstanceUnits="false" boundaryCondition="false" constant="false"/>
      <species id="M_leu_DASH_L_c" name="L-Leucine" compartment="c" hasOnlySubstanceUnits="false" boundaryCondition="false" constant="false"/>
      <species id="M_leutrna_c" name="L-Leucyl-tRNA(Leu)" compartment="c" hasOnlySubstanceUnits="false" boundaryCondition="false" constant="false"/>
      <species id="M_lgt_DASH_S_c" name="(R)-S-Lactoylglutathione" compartment="c" hasOnlySubstanceUnits="false" boundaryCondition="false" constant="false"/>
      <species id="M_lipa_c" name="KDO(2)-lipid (A)" compartment="c" hasOnlySubstanceUnits="false" boundaryCondition="false" constant="false"/>
      <species id="M_lipa_cold_c" name="cold adapted KDO(2)-lipid (A)" compartment="c" hasOnlySubstanceUnits="false" boundaryCondition="false" constant="false"/>
      <species id="M_lipidA_c" name="2,3,2&apos;3&apos;-Tetrakis(beta-hydroxymyristoyl)-D-glucosaminyl-1,6-beta-D-glucosamine 1,4&apos;-bisphosphate" compartment="c" hasOnlySubstanceUnits="false" boundaryCondition="false" constant="false"/>
      <species id="M_lipidAds_c" name="Lipid A Disaccharide" compartment="c" hasOnlySubstanceUnits="false" boundaryCondition="false" constant="false"/>
      <species id="M_lipidX_c" name="2,3-Bis(3-hydroxytetradecanoyl)-beta-D-glucosaminyl 1-phosphate" compartment="c" hasOnlySubstanceUnits="false" boundaryCondition="false" constant="false"/>
      <species id="M_lipoamp_c" name="lipoyl-AMP" compartment="c" hasOnlySubstanceUnits="false" boundaryCondition="false" constant="false"/>
      <species id="M_lipoate_c" name="Lipoate" compartment="c" hasOnlySubstanceUnits="false" boundaryCondition="false" constant="false"/>
      <species id="M_lipopb_c" name="lipoate (protein bound)" compartment="c" hasOnlySubstanceUnits="false" boundaryCondition="false" constant="false"/>
      <species id="M_lys_DASH_L_c" name="L-Lysine" compartment="c" hasOnlySubstanceUnits="false" boundaryCondition="false" constant="false"/>
      <species id="M_lystrna_c" name="L-Lysine-tRNA (Lys)" compartment="c" hasOnlySubstanceUnits="false" boundaryCondition="false" constant="false"/>
      <species id="M_lyx_DASH_L_c" name="L-Lyxose" compartment="c" hasOnlySubstanceUnits="false" boundaryCondition="false" constant="false"/>
      <species id="M_mal_DASH_D_c" name="D-Malate" compartment="c" hasOnlySubstanceUnits="false" boundaryCondition="false" constant="false"/>
      <species id="M_mal_DASH_L_c" name="L-Malate" compartment="c" hasOnlySubstanceUnits="false" boundaryCondition="false" constant="false"/>
      <species id="M_malACP_c" name="Malonyl-[acyl-carrier protein]" compartment="c" hasOnlySubstanceUnits="false" boundaryCondition="false" constant="false"/>
      <species id="M_malcoa_c" name="Malonyl-CoA" compartment="c" hasOnlySubstanceUnits="false" boundaryCondition="false" constant="false"/>
      <species id="M_malcoame_c" name="malonyl-CoA methyl ester" compartment="c" hasOnlySubstanceUnits="false" boundaryCondition="false" constant="false"/>
      <species id="M_malt_c" name="Maltose" compartment="c" hasOnlySubstanceUnits="false" boundaryCondition="false" constant="false"/>
      <species id="M_malt6p_c" name="Maltose 6&apos;-phosphate" compartment="c" hasOnlySubstanceUnits="false" boundaryCondition="false" constant="false"/>
      <species id="M_malthp_c" name="Maltoheptaose" compartment="c" hasOnlySubstanceUnits="false" boundaryCondition="false" constant="false"/>
      <species id="M_malthx_c" name="Maltohexaose" compartment="c" hasOnlySubstanceUnits="false" boundaryCondition="false" constant="false"/>
      <species id="M_maltpt_c" name="Maltopentaose" compartment="c" hasOnlySubstanceUnits="false" boundaryCondition="false" constant="false"/>
      <species id="M_malttr_c" name="Maltotriose" compartment="c" hasOnlySubstanceUnits="false" boundaryCondition="false" constant="false"/>
      <species id="M_maltttr_c" name="Maltotetraose" compartment="c" hasOnlySubstanceUnits="false" boundaryCondition="false" constant="false"/>
      <species id="M_man_c" name="D-Mannose" compartment="c" hasOnlySubstanceUnits="false" boundaryCondition="false" constant="false"/>
      <species id="M_man1p_c" name="D-Mannose 1-phosphate" compartment="c" hasOnlySubstanceUnits="false" boundaryCondition="false" constant="false"/>
      <species id="M_man6p_c" name="D-Mannose 6-phosphate" compartment="c" hasOnlySubstanceUnits="false" boundaryCondition="false" constant="false"/>
      <species id="M_man6pglyc_c" name="2(alpha-D-Mannosyl-6-phosphate)-D-glycerate" compartment="c" hasOnlySubstanceUnits="false" boundaryCondition="false" constant="false"/>
      <species id="M_mana_c" name="D-Mannonate" compartment="c" hasOnlySubstanceUnits="false" boundaryCondition="false" constant="false"/>
      <species id="M_mdhdhf_c" name="(2R,4S)-2-methyl-2,4-dihydroxydihydrofuran-3-one" compartment="c" hasOnlySubstanceUnits="false" boundaryCondition="false" constant="false"/>
      <species id="M_melib_c" name="Melibiose" compartment="c" hasOnlySubstanceUnits="false" boundaryCondition="false" constant="false"/>
      <species id="M_meoh_c" name="Methanol" compartment="c" hasOnlySubstanceUnits="false" boundaryCondition="false" constant="false"/>
      <species id="M_mercppyr_c" name="Mercaptopyruvate" compartment="c" hasOnlySubstanceUnits="false" boundaryCondition="false" constant="false"/>
      <species id="M_met_DASH_D_c" name="D-Methionine" compartment="c" hasOnlySubstanceUnits="false" boundaryCondition="false" constant="false"/>
      <species id="M_met_DASH_L_c" name="L-Methionine" compartment="c" hasOnlySubstanceUnits="false" boundaryCondition="false" constant="false"/>
      <species id="M_methf_c" name="5,10-Methenyltetrahydrofolate" compartment="c" hasOnlySubstanceUnits="false" boundaryCondition="false" constant="false"/>
      <species id="M_metsox_DASH_R_DASH_L_c" name="L-methionine-R-sulfoxide" compartment="c" hasOnlySubstanceUnits="false" boundaryCondition="false" constant="false"/>
      <species id="M_metsox_DASH_S_DASH_L_c" name="L-Methionine Sulfoxide" compartment="c" hasOnlySubstanceUnits="false" boundaryCondition="false" constant="false"/>
      <species id="M_mettrna_c" name="L-Methionyl-tRNA (Met)" compartment="c" hasOnlySubstanceUnits="false" boundaryCondition="false" constant="false"/>
      <species id="M_mg2_c" name="magnesium" compartment="c" hasOnlySubstanceUnits="false" boundaryCondition="false" constant="false"/>
      <species id="M_mi1p_DASH_D_c" name="1D-myo-Inositol 1-phosphate" compartment="c" hasOnlySubstanceUnits="false" boundaryCondition="false" constant="false"/>
      <species id="M_micit_c" name="methylisocitrate" compartment="c" hasOnlySubstanceUnits="false" boundaryCondition="false" constant="false"/>
      <species id="M_mlthf_c" name="5,10-Methylenetetrahydrofolate" compartment="c" hasOnlySubstanceUnits="false" boundaryCondition="false" constant="false"/>
      <species id="M_mmcoa_DASH_S_c" name="(S)-Methylmalonyl-CoA" compartment="c" hasOnlySubstanceUnits="false" boundaryCondition="false" constant="false"/>
      <species id="M_mmet_c" name="S-Methyl-L-methionine" compartment="c" hasOnlySubstanceUnits="false" boundaryCondition="false" constant="false"/>
      <species id="M_mn2_c" name="Mn2+" compartment="c" hasOnlySubstanceUnits="false" boundaryCondition="false" constant="false"/>
      <species id="M_mnl1p_c" name="D-Mannitol 1-phosphate" compartment="c" hasOnlySubstanceUnits="false" boundaryCondition="false" constant="false"/>
      <species id="M_moadamp_c" name="MoaD Protein with bound AMP" compartment="c" hasOnlySubstanceUnits="false" boundaryCondition="false" constant="false"/>
      <species id="M_moadcoo_c" name="MoaD Protein with carboxylate" compartment="c" hasOnlySubstanceUnits="false" boundaryCondition="false" constant="false"/>
      <species id="M_moadcosh_c" name="MoaD Protein with thiocarboxylate" compartment="c" hasOnlySubstanceUnits="false" boundaryCondition="false" constant="false"/>
      <species id="M_mobd_c" name="Molybdate" compartment="c" hasOnlySubstanceUnits="false" boundaryCondition="false" constant="false"/>
      <species id="M_moco_c" name="molybdenum cofactor" compartment="c" hasOnlySubstanceUnits="false" boundaryCondition="false" constant="false"/>
      <species id="M_mococdp_c" name="molybdopterin cytosine dinucleotide" compartment="c" hasOnlySubstanceUnits="false" boundaryCondition="false" constant="false"/>
      <species id="M_mocogdp_c" name="molybdopterin guanine dinucleotide" compartment="c" hasOnlySubstanceUnits="false" boundaryCondition="false" constant="false"/>
      <species id="M_mpt_c" name="molybdopterin" compartment="c" hasOnlySubstanceUnits="false" boundaryCondition="false" constant="false"/>
      <species id="M_mptamp_c" name="adenylated molybdopterin" compartment="c" hasOnlySubstanceUnits="false" boundaryCondition="false" constant="false"/>
      <species id="M_mql8_c" name="Menaquinol 8" compartment="c" hasOnlySubstanceUnits="false" boundaryCondition="false" constant="false"/>
      <species id="M_mqn8_c" name="Menaquinone 8" compartment="c" hasOnlySubstanceUnits="false" boundaryCondition="false" constant="false"/>
      <species id="M_msa_c" name="Malonate semialdehyde" compartment="c" hasOnlySubstanceUnits="false" boundaryCondition="false" constant="false"/>
      <species id="M_mso3_c" name="methanesulfonate" compartment="c" hasOnlySubstanceUnits="false" boundaryCondition="false" constant="false"/>
      <species id="M_mthgxl_c" name="Methylglyoxal" compartment="c" hasOnlySubstanceUnits="false" boundaryCondition="false" constant="false"/>
      <species id="M_mththf_c" name="(2R,4S)-2-methyl-2,3,3,4-tetrahydroxytetrahydrofuran" compartment="c" hasOnlySubstanceUnits="false" boundaryCondition="false" constant="false"/>
      <species id="M_myrsACP_c" name="Myristoyl-ACP (n-C14:0ACP)" compartment="c" hasOnlySubstanceUnits="false" boundaryCondition="false" constant="false"/>
      <species id="M_n2o_c" name="Nitrous oxide" compartment="c" hasOnlySubstanceUnits="false" boundaryCondition="false" constant="false"/>
      <species id="M_n8aspmd_c" name="N8-Acetylspermidine" compartment="c" hasOnlySubstanceUnits="false" boundaryCondition="false" constant="false"/>
      <species id="M_na1_c" name="Sodium" compartment="c" hasOnlySubstanceUnits="false" boundaryCondition="false" constant="false"/>
      <species id="M_na15dap_c" name="N-3-aminopropyl-1,5-diaminopentane" compartment="c" hasOnlySubstanceUnits="false" boundaryCondition="false" constant="false"/>
      <species id="M_nac_c" name="Nicotinate" compartment="c" hasOnlySubstanceUnits="false" boundaryCondition="false" constant="false"/>
      <species id="M_nad_c" name="Nicotinamide adenine dinucleotide" compartment="c" hasOnlySubstanceUnits="false" boundaryCondition="false" constant="false"/>
      <species id="M_nadh_c" name="Nicotinamide adenine dinucleotide - reduced" compartment="c" hasOnlySubstanceUnits="false" boundaryCondition="false" constant="false"/>
      <species id="M_nadp_c" name="Nicotinamide adenine dinucleotide phosphate" compartment="c" hasOnlySubstanceUnits="false" boundaryCondition="false" constant="false"/>
      <species id="M_nadph_c" name="Nicotinamide adenine dinucleotide phosphate - reduced" compartment="c" hasOnlySubstanceUnits="false" boundaryCondition="false" constant="false"/>
      <species id="M_ncam_c" name="Nicotinamide" compartment="c" hasOnlySubstanceUnits="false" boundaryCondition="false" constant="false"/>
      <species id="M_nh4_c" name="Ammonium" compartment="c" hasOnlySubstanceUnits="false" boundaryCondition="false" constant="false"/>
      <species id="M_ni2_c" name="nickel" compartment="c" hasOnlySubstanceUnits="false" boundaryCondition="false" constant="false"/>
      <species id="M_nicrnt_c" name="Nicotinate D-ribonucleotide" compartment="c" hasOnlySubstanceUnits="false" boundaryCondition="false" constant="false"/>
      <species id="M_nmn_c" name="NMN" compartment="c" hasOnlySubstanceUnits="false" boundaryCondition="false" constant="false"/>
      <species id="M_no_c" name="Nitric oxide" compartment="c" hasOnlySubstanceUnits="false" boundaryCondition="false" constant="false"/>
      <species id="M_no2_c" name="Nitrite" compartment="c" hasOnlySubstanceUnits="false" boundaryCondition="false" constant="false"/>
      <species id="M_no3_c" name="Nitrate" compartment="c" hasOnlySubstanceUnits="false" boundaryCondition="false" constant="false"/>
      <species id="M_o16aund_c" name="O16 antigen undecaprenyl diphosphate" compartment="c" hasOnlySubstanceUnits="false" boundaryCondition="false" constant="false"/>
      <species id="M_o2_c" name="O2" compartment="c" hasOnlySubstanceUnits="false" boundaryCondition="false" constant="false"/>
      <species id="M_o2s_c" name="Superoxide anion" compartment="c" hasOnlySubstanceUnits="false" boundaryCondition="false" constant="false"/>
      <species id="M_oaa_c" name="Oxaloacetate" compartment="c" hasOnlySubstanceUnits="false" boundaryCondition="false" constant="false"/>
      <species id="M_oc2coa_c" name="trans-Oct-2-enoyl-CoA" compartment="c" hasOnlySubstanceUnits="false" boundaryCondition="false" constant="false"/>
      <species id="M_ocACP_c" name="Octanoyl-ACP (n-C8:0ACP)" compartment="c" hasOnlySubstanceUnits="false" boundaryCondition="false" constant="false"/>
      <species id="M_occoa_c" name="Octanoyl-CoA (n-C8:0CoA)" compartment="c" hasOnlySubstanceUnits="false" boundaryCondition="false" constant="false"/>
      <species id="M_ocdca_c" name="octadecanoate (n-C18:0)" compartment="c" hasOnlySubstanceUnits="false" boundaryCondition="false" constant="false"/>
      <species id="M_ocdcaACP_c" name="Octadecanoyl-ACP (n-C18:0ACP)" compartment="c" hasOnlySubstanceUnits="false" boundaryCondition="false" constant="false"/>
      <species id="M_ocdcap_c" name="Octadecanoyl-phosphate (n-C18:0)" compartment="c" hasOnlySubstanceUnits="false" boundaryCondition="false" constant="false"/>
      <species id="M_ocdcea_c" name="octadecenoate (n-C18:1)" compartment="c" hasOnlySubstanceUnits="false" boundaryCondition="false" constant="false"/>
      <species id="M_ocdceap_c" name="Octadecanoyl-phosphate (n-C18:1)" compartment="c" hasOnlySubstanceUnits="false" boundaryCondition="false" constant="false"/>
      <species id="M_octa_c" name="octanoate (n-C8:0)" compartment="c" hasOnlySubstanceUnits="false" boundaryCondition="false" constant="false"/>
      <species id="M_octapb_c" name="octanoate (protein bound)" compartment="c" hasOnlySubstanceUnits="false" boundaryCondition="false" constant="false"/>
      <species id="M_octdp_c" name="all-trans-Octaprenyl diphosphate" compartment="c" hasOnlySubstanceUnits="false" boundaryCondition="false" constant="false"/>
      <species id="M_octeACP_c" name="cis-octadec-11-enoyl-[acyl-carrier protein] (n-C18:1)" compartment="c" hasOnlySubstanceUnits="false" boundaryCondition="false" constant="false"/>
      <species id="M_od2coa_c" name="trans-Octadec-2-enoyl-CoA" compartment="c" hasOnlySubstanceUnits="false" boundaryCondition="false" constant="false"/>
      <species id="M_odecoa_c" name="Octadecenoyl-CoA (n-C18:1CoA)" compartment="c" hasOnlySubstanceUnits="false" boundaryCondition="false" constant="false"/>
      <species id="M_ogmeACP_c" name="3-Oxo-glutaryl-[acyl-carrier protein] methyl ester" compartment="c" hasOnlySubstanceUnits="false" boundaryCondition="false" constant="false"/>
      <species id="M_ohpb_c" name="2-Oxo-3-hydroxy-4-phosphobutanoate" compartment="c" hasOnlySubstanceUnits="false" boundaryCondition="false" constant="false"/>
      <species id="M_op4en_c" name="2-Oxopent-4-enoate" compartment="c" hasOnlySubstanceUnits="false" boundaryCondition="false" constant="false"/>
      <species id="M_opmeACP_c" name="3-Oxo-pimeloyl-[acyl-carrier protein] methyl ester" compartment="c" hasOnlySubstanceUnits="false" boundaryCondition="false" constant="false"/>
      <species id="M_orn_c" name="Ornithine" compartment="c" hasOnlySubstanceUnits="false" boundaryCondition="false" constant="false"/>
      <species id="M_orot_c" name="Orotate" compartment="c" hasOnlySubstanceUnits="false" boundaryCondition="false" constant="false"/>
      <species id="M_orot5p_c" name="Orotidine 5&apos;-phosphate" compartment="c" hasOnlySubstanceUnits="false" boundaryCondition="false" constant="false"/>
      <species id="M_oxa_c" name="Oxalate" compartment="c" hasOnlySubstanceUnits="false" boundaryCondition="false" constant="false"/>
      <species id="M_oxadpcoa_c" name="3-Oxoadipyl-CoA" compartment="c" hasOnlySubstanceUnits="false" boundaryCondition="false" constant="false"/>
      <species id="M_oxalcoa_c" name="Oxalyl-CoA" compartment="c" hasOnlySubstanceUnits="false" boundaryCondition="false" constant="false"/>
      <species id="M_oxam_c" name="Oxamate" compartment="c" hasOnlySubstanceUnits="false" boundaryCondition="false" constant="false"/>
      <species id="M_oxur_c" name="Oxalureate" compartment="c" hasOnlySubstanceUnits="false" boundaryCondition="false" constant="false"/>
      <species id="M_pa120_c" name="1,2-didodecanoyl-sn-glycerol 3-phosphate" compartment="c" hasOnlySubstanceUnits="false" boundaryCondition="false" constant="false"/>
      <species id="M_pa140_c" name="1,2-ditetradecanoyl-sn-glycerol 3-phosphate" compartment="c" hasOnlySubstanceUnits="false" boundaryCondition="false" constant="false"/>
      <species id="M_pa141_c" name="1,2-ditetradec-7-enoyl-sn-glycerol 3-phosphate" compartment="c" hasOnlySubstanceUnits="false" boundaryCondition="false" constant="false"/>
      <species id="M_pa160_c" name="1,2-dihexadecanoyl-sn-glycerol 3-phosphate" compartment="c" hasOnlySubstanceUnits="false" boundaryCondition="false" constant="false"/>
      <species id="M_pa161_c" name="1,2-dihexadec-9-enoyl-sn-glycerol 3-phosphate" compartment="c" hasOnlySubstanceUnits="false" boundaryCondition="false" constant="false"/>
      <species id="M_pa180_c" name="1,2-dioctadecanoyl-sn-glycerol 3-phosphate" compartment="c" hasOnlySubstanceUnits="false" boundaryCondition="false" constant="false"/>
      <species id="M_pa181_c" name="1,2-dioctadec-11-enoyl-sn-glycerol 3-phosphate" compartment="c" hasOnlySubstanceUnits="false" boundaryCondition="false" constant="false"/>
      <species id="M_pac_c" name="Phenylacetic acid" compartment="c" hasOnlySubstanceUnits="false" boundaryCondition="false" constant="false"/>
      <species id="M_pacald_c" name="Phenylacetaldehyde" compartment="c" hasOnlySubstanceUnits="false" boundaryCondition="false" constant="false"/>
      <species id="M_palmACP_c" name="Palmitoyl-ACP (n-C16:0ACP)" compartment="c" hasOnlySubstanceUnits="false" boundaryCondition="false" constant="false"/>
      <species id="M_pan4p_c" name="Pantetheine 4&apos;-phosphate" compartment="c" hasOnlySubstanceUnits="false" boundaryCondition="false" constant="false"/>
      <species id="M_pant_DASH_R_c" name="(R)-Pantoate" compartment="c" hasOnlySubstanceUnits="false" boundaryCondition="false" constant="false"/>
      <species id="M_pap_c" name="Adenosine 3&apos;,5&apos;-bisphosphate" compartment="c" hasOnlySubstanceUnits="false" boundaryCondition="false" constant="false"/>
      <species id="M_paps_c" name="3&apos;-Phosphoadenylyl sulfate" compartment="c" hasOnlySubstanceUnits="false" boundaryCondition="false" constant="false"/>
      <species id="M_pdx5p_c" name="Pyridoxine 5&apos;-phosphate" compartment="c" hasOnlySubstanceUnits="false" boundaryCondition="false" constant="false"/>
      <species id="M_pe120_c" name="phosphatidylethanolamine (didodecanoyl, n-C12:0)" compartment="c" hasOnlySubstanceUnits="false" boundaryCondition="false" constant="false"/>
      <species id="M_pe140_c" name="phosphatidylethanolamine (ditetradecanoyl, n-C14:0)" compartment="c" hasOnlySubstanceUnits="false" boundaryCondition="false" constant="false"/>
      <species id="M_pe141_c" name="phosphatidylethanolamine (ditetradec-7-enoyl, n-C14:1)" compartment="c" hasOnlySubstanceUnits="false" boundaryCondition="false" constant="false"/>
      <species id="M_pe160_c" name="phosphatidylethanolamine (dihexadecanoyl, n-C16:0)" compartment="c" hasOnlySubstanceUnits="false" boundaryCondition="false" constant="false"/>
      <species id="M_pe161_c" name="phosphatidylethanolamine (dihexadec-9enoyl, n-C16:1)" compartment="c" hasOnlySubstanceUnits="false" boundaryCondition="false" constant="false"/>
      <species id="M_pe180_c" name="phosphatidylethanolamine (dioctadecanoyl, n-C18:0)" compartment="c" hasOnlySubstanceUnits="false" boundaryCondition="false" constant="false"/>
      <species id="M_pe181_c" name="phosphatidylethanolamine (dioctadec-11-enoyl, n-C18:1)" compartment="c" hasOnlySubstanceUnits="false" boundaryCondition="false" constant="false"/>
      <species id="M_pep_c" name="Phosphoenolpyruvate" compartment="c" hasOnlySubstanceUnits="false" boundaryCondition="false" constant="false"/>
      <species id="M_pg120_c" name="Phosphatidylglycerol (didodecanoyl, n-C12:0)" compartment="c" hasOnlySubstanceUnits="false" boundaryCondition="false" constant="false"/>
      <species id="M_pg140_c" name="Phosphatidylglycerol (ditetradecanoyl, n-C14:0)" compartment="c" hasOnlySubstanceUnits="false" boundaryCondition="false" constant="false"/>
      <species id="M_pg141_c" name="Phosphatidylglycerol (ditetradec-7-enoyl, n-C14:1)" compartment="c" hasOnlySubstanceUnits="false" boundaryCondition="false" constant="false"/>
      <species id="M_pg160_c" name="Phosphatidylglycerol (dihexadecanoyl, n-C16:0)" compartment="c" hasOnlySubstanceUnits="false" boundaryCondition="false" constant="false"/>
      <species id="M_pg161_c" name="Phosphatidylglycerol (dihexadec-9-enoyl, n-C16:1)" compartment="c" hasOnlySubstanceUnits="false" boundaryCondition="false" constant="false"/>
      <species id="M_pg180_c" name="Phosphatidylglycerol (dioctadecanoyl, n-C18:0)" compartment="c" hasOnlySubstanceUnits="false" boundaryCondition="false" constant="false"/>
      <species id="M_pg181_c" name="Phosphatidylglycerol (dioctadec-11-enoyl, n-C18:1)" compartment="c" hasOnlySubstanceUnits="false" boundaryCondition="false" constant="false"/>
      <species id="M_pgp120_c" name="Phosphatidylglycerophosphate (didodecanoyl, n-C12:0)" compartment="c" hasOnlySubstanceUnits="false" boundaryCondition="false" constant="false"/>
      <species id="M_pgp140_c" name="Phosphatidylglycerophosphate (ditetradecanoyl, n-C14:0)" compartment="c" hasOnlySubstanceUnits="false" boundaryCondition="false" constant="false"/>
      <species id="M_pgp141_c" name="Phosphatidylglycerophosphate (ditetradec-7-enoyl, n-C14:1)" compartment="c" hasOnlySubstanceUnits="false" boundaryCondition="false" constant="false"/>
      <species id="M_pgp160_c" name="Phosphatidylglycerophosphate (dihexadecanoyl, n-C16:0)" compartment="c" hasOnlySubstanceUnits="false" boundaryCondition="false" constant="false"/>
      <species id="M_pgp161_c" name="Phosphatidylglycerophosphate (dihexadec-9-enoyl, n-C16:1)" compartment="c" hasOnlySubstanceUnits="false" boundaryCondition="false" constant="false"/>
      <species id="M_pgp180_c" name="Phosphatidylglycerophosphate (dioctadecanoyl, n-C18:0)" compartment="c" hasOnlySubstanceUnits="false" boundaryCondition="false" constant="false"/>
      <species id="M_pgp181_c" name="Phosphatidylglycerophosphate (dioctadec-11-enoyl, n-C18:1)" compartment="c" hasOnlySubstanceUnits="false" boundaryCondition="false" constant="false"/>
      <species id="M_phaccoa_c" name="Phenylacetyl-CoA" compartment="c" hasOnlySubstanceUnits="false" boundaryCondition="false" constant="false"/>
      <species id="M_phe_DASH_L_c" name="L-Phenylalanine" compartment="c" hasOnlySubstanceUnits="false" boundaryCondition="false" constant="false"/>
      <species id="M_pheme_c" name="Protoheme" compartment="c" hasOnlySubstanceUnits="false" boundaryCondition="false" constant="false"/>
      <species id="M_phetrna_c" name="L-Phenylalanyl-tRNA(Phe)" compartment="c" hasOnlySubstanceUnits="false" boundaryCondition="false" constant="false"/>
      <species id="M_phhlipa_c" name="phospho-heptosyl-heptosyl-kdo2-lipidA" compartment="c" hasOnlySubstanceUnits="false" boundaryCondition="false" constant="false"/>
      <species id="M_phom_c" name="O-Phospho-L-homoserine" compartment="c" hasOnlySubstanceUnits="false" boundaryCondition="false" constant="false"/>
      <species id="M_phphhlipa_c" name="phospho-heptosyl-phospho-heptosyl-heptosyl-kdo2-lipidA" compartment="c" hasOnlySubstanceUnits="false" boundaryCondition="false" constant="false"/>
      <species id="M_phpyr_c" name="Phenylpyruvate" compartment="c" hasOnlySubstanceUnits="false" boundaryCondition="false" constant="false"/>
      <species id="M_phthr_c" name="O-Phospho-4-hydroxy-L-threonine" compartment="c" hasOnlySubstanceUnits="false" boundaryCondition="false" constant="false"/>
      <species id="M_pi_c" name="Phosphate" compartment="c" hasOnlySubstanceUnits="false" boundaryCondition="false" constant="false"/>
      <species id="M_pimACP_c" name="Pimeloyl-[acyl-carrier protein]" compartment="c" hasOnlySubstanceUnits="false" boundaryCondition="false" constant="false"/>
      <species id="M_pmeACP_c" name="Pimeloyl-[acyl-carrier protein] methyl ester" compartment="c" hasOnlySubstanceUnits="false" boundaryCondition="false" constant="false"/>
      <species id="M_pmtcoa_c" name="Palmitoyl-CoA (n-C16:0CoA)" compartment="c" hasOnlySubstanceUnits="false" boundaryCondition="false" constant="false"/>
      <species id="M_pnto_DASH_R_c" name="(R)-Pantothenate" compartment="c" hasOnlySubstanceUnits="false" boundaryCondition="false" constant="false"/>
      <species id="M_poaac_c" name="Peroxyaminoacrylate" compartment="c" hasOnlySubstanceUnits="false" boundaryCondition="false" constant="false"/>
      <species id="M_ppa_c" name="Propionate (n-C3:0)" compartment="c" hasOnlySubstanceUnits="false" boundaryCondition="false" constant="false"/>
      <species id="M_ppal_c" name="Propanal" compartment="c" hasOnlySubstanceUnits="false" boundaryCondition="false" constant="false"/>
      <species id="M_ppap_c" name="Propanoyl phosphate" compartment="c" hasOnlySubstanceUnits="false" boundaryCondition="false" constant="false"/>
      <species id="M_ppbng_c" name="Porphobilinogen" compartment="c" hasOnlySubstanceUnits="false" boundaryCondition="false" constant="false"/>
      <species id="M_ppcoa_c" name="Propanoyl-CoA" compartment="c" hasOnlySubstanceUnits="false" boundaryCondition="false" constant="false"/>
      <species id="M_ppgpp_c" name="Guanosine 3&apos;,5&apos;-bis(diphosphate)" compartment="c" hasOnlySubstanceUnits="false" boundaryCondition="false" constant="false"/>
      <species id="M_pphn_c" name="Prephenate" compartment="c" hasOnlySubstanceUnits="false" boundaryCondition="false" constant="false"/>
      <species id="M_ppi_c" name="Diphosphate" compartment="c" hasOnlySubstanceUnits="false" boundaryCondition="false" constant="false"/>
      <species id="M_ppp9_c" name="Protoporphyrin" compartment="c" hasOnlySubstanceUnits="false" boundaryCondition="false" constant="false"/>
      <species id="M_pppg9_c" name="Protoporphyrinogen IX" compartment="c" hasOnlySubstanceUnits="false" boundaryCondition="false" constant="false"/>
      <species id="M_pppi_c" name="Inorganic triphosphate" compartment="c" hasOnlySubstanceUnits="false" boundaryCondition="false" constant="false"/>
      <species id="M_pppn_c" name="Phenylpropanoate" compartment="c" hasOnlySubstanceUnits="false" boundaryCondition="false" constant="false"/>
      <species id="M_pram_c" name="5-Phospho-beta-D-ribosylamine" compartment="c" hasOnlySubstanceUnits="false" boundaryCondition="false" constant="false"/>
      <species id="M_pran_c" name="N-(5-Phospho-D-ribosyl)anthranilate" compartment="c" hasOnlySubstanceUnits="false" boundaryCondition="false" constant="false"/>
      <species id="M_prbamp_c" name="1-(5-Phosphoribosyl)-AMP" compartment="c" hasOnlySubstanceUnits="false" boundaryCondition="false" constant="false"/>
      <species id="M_prbatp_c" name="1-(5-Phosphoribosyl)-ATP" compartment="c" hasOnlySubstanceUnits="false" boundaryCondition="false" constant="false"/>
      <species id="M_preq0_c" name="7-cyano-7-carbaguanine" compartment="c" hasOnlySubstanceUnits="false" boundaryCondition="false" constant="false"/>
      <species id="M_preq1_c" name="7-aminomethyl-7-deazaguanine" compartment="c" hasOnlySubstanceUnits="false" boundaryCondition="false" constant="false"/>
      <species id="M_prfp_c" name="1-(5-Phosphoribosyl)-5-[(5-phosphoribosylamino)methylideneamino]imidazole-4-carboxamide" compartment="c" hasOnlySubstanceUnits="false" boundaryCondition="false" constant="false"/>
      <species id="M_prlp_c" name="5-[(5-phospho-1-deoxyribulos-1-ylamino)methylideneamino]-1-(5-phosphoribosyl)imidazole-4-carboxamide" compartment="c" hasOnlySubstanceUnits="false" boundaryCondition="false" constant="false"/>
      <species id="M_pro_DASH_L_c" name="L-Proline" compartment="c" hasOnlySubstanceUnits="false" boundaryCondition="false" constant="false"/>
      <species id="M_progly_c" name="L-Prolinylglycine" compartment="c" hasOnlySubstanceUnits="false" boundaryCondition="false" constant="false"/>
      <species id="M_protrna_c" name="L-Prolyl-tRNA(Pro)" compartment="c" hasOnlySubstanceUnits="false" boundaryCondition="false" constant="false"/>
      <species id="M_prpp_c" name="5-Phospho-alpha-D-ribose 1-diphosphate" compartment="c" hasOnlySubstanceUnits="false" boundaryCondition="false" constant="false"/>
      <species id="M_ps120_c" name="phosphatidylserine (didodecanoyl, n-C12:0)" compartment="c" hasOnlySubstanceUnits="false" boundaryCondition="false" constant="false"/>
      <species id="M_ps140_c" name="phosphatidylserine (ditetradecanoyl, n-C14:0)" compartment="c" hasOnlySubstanceUnits="false" boundaryCondition="false" constant="false"/>
      <species id="M_ps141_c" name="phosphatidylserine (ditetradec-7-enoyl, n-C14:1)" compartment="c" hasOnlySubstanceUnits="false" boundaryCondition="false" constant="false"/>
      <species id="M_ps160_c" name="phosphatidylserine (dihexadecanoyl, n-C16:0)" compartment="c" hasOnlySubstanceUnits="false" boundaryCondition="false" constant="false"/>
      <species id="M_ps161_c" name="phosphatidylserine (dihexadec-9-enoyl, n-C16:1)" compartment="c" hasOnlySubstanceUnits="false" boundaryCondition="false" constant="false"/>
      <species id="M_ps180_c" name="phosphatidylserine (dioctadecanoyl, n-C18:0)" compartment="c" hasOnlySubstanceUnits="false" boundaryCondition="false" constant="false"/>
      <species id="M_ps181_c" name="phosphatidylserine (dioctadec-11-enoyl, n-C18:1)" compartment="c" hasOnlySubstanceUnits="false" boundaryCondition="false" constant="false"/>
      <species id="M_psclys_c" name="psicoselysine" compartment="c" hasOnlySubstanceUnits="false" boundaryCondition="false" constant="false"/>
      <species id="M_pser_DASH_L_c" name="O-Phospho-L-serine" compartment="c" hasOnlySubstanceUnits="false" boundaryCondition="false" constant="false"/>
      <species id="M_ptrc_c" name="Putrescine" compartment="c" hasOnlySubstanceUnits="false" boundaryCondition="false" constant="false"/>
      <species id="M_pyam5p_c" name="Pyridoxamine 5&apos;-phosphate" compartment="c" hasOnlySubstanceUnits="false" boundaryCondition="false" constant="false"/>
      <species id="M_pydam_c" name="Pyridoxamine" compartment="c" hasOnlySubstanceUnits="false" boundaryCondition="false" constant="false"/>
      <species id="M_pydx_c" name="Pyridoxal" compartment="c" hasOnlySubstanceUnits="false" boundaryCondition="false" constant="false"/>
      <species id="M_pydx5p_c" name="Pyridoxal 5&apos;-phosphate" compartment="c" hasOnlySubstanceUnits="false" boundaryCondition="false" constant="false"/>
      <species id="M_pydxn_c" name="Pyridoxine" compartment="c" hasOnlySubstanceUnits="false" boundaryCondition="false" constant="false"/>
      <species id="M_pyr_c" name="Pyruvate" compartment="c" hasOnlySubstanceUnits="false" boundaryCondition="false" constant="false"/>
      <species id="M_q8_c" name="Ubiquinone-8" compartment="c" hasOnlySubstanceUnits="false" boundaryCondition="false" constant="false"/>
      <species id="M_q8h2_c" name="Ubiquinol-8" compartment="c" hasOnlySubstanceUnits="false" boundaryCondition="false" constant="false"/>
      <species id="M_quin_c" name="Quinate" compartment="c" hasOnlySubstanceUnits="false" boundaryCondition="false" constant="false"/>
      <species id="M_quln_c" name="Quinolinate" compartment="c" hasOnlySubstanceUnits="false" boundaryCondition="false" constant="false"/>
      <species id="M_r15bp_c" name="D-Ribose 1,5-bisphosphate" compartment="c" hasOnlySubstanceUnits="false" boundaryCondition="false" constant="false"/>
      <species id="M_r1p_c" name="alpha-D-Ribose 1-phosphate" compartment="c" hasOnlySubstanceUnits="false" boundaryCondition="false" constant="false"/>
      <species id="M_r5p_c" name="alpha-D-Ribose 5-phosphate" compartment="c" hasOnlySubstanceUnits="false" boundaryCondition="false" constant="false"/>
      <species id="M_ragund_c" name="rhamanosyl-N-acetylglucosamyl-undecaprenyl diphosphate" compartment="c" hasOnlySubstanceUnits="false" boundaryCondition="false" constant="false"/>
      <species id="M_rbflvrd_c" name="Reduced riboflavin" compartment="c" hasOnlySubstanceUnits="false" boundaryCondition="false" constant="false"/>
      <species id="M_rbl_DASH_L_c" name="L-Ribulose" compartment="c" hasOnlySubstanceUnits="false" boundaryCondition="false" constant="false"/>
      <species id="M_rdmbzi_c" name="N1-(alpha-D-ribosyl)-5,6-dimethylbenzimidazole" compartment="c" hasOnlySubstanceUnits="false" boundaryCondition="false" constant="false"/>
      <species id="M_rephaccoa_c" name="Ring 1,2-epoxyphenylacetyl-CoA" compartment="c" hasOnlySubstanceUnits="false" boundaryCondition="false" constant="false"/>
      <species id="M_rhcys_c" name="S-Ribosyl-L-homocysteine" compartment="c" hasOnlySubstanceUnits="false" boundaryCondition="false" constant="false"/>
      <species id="M_rib_DASH_D_c" name="D-Ribose" compartment="c" hasOnlySubstanceUnits="false" boundaryCondition="false" constant="false"/>
      <species id="M_ribflv_c" name="Riboflavin" compartment="c" hasOnlySubstanceUnits="false" boundaryCondition="false" constant="false"/>
      <species id="M_rml_c" name="L-Rhamnulose" compartment="c" hasOnlySubstanceUnits="false" boundaryCondition="false" constant="false"/>
      <species id="M_rml1p_c" name="L-Rhamnulose 1-phosphate" compartment="c" hasOnlySubstanceUnits="false" boundaryCondition="false" constant="false"/>
      <species id="M_rmn_c" name="L-Rhamnose" compartment="c" hasOnlySubstanceUnits="false" boundaryCondition="false" constant="false"/>
      <species id="M_ru5p_DASH_D_c" name="D-Ribulose 5-phosphate" compartment="c" hasOnlySubstanceUnits="false" boundaryCondition="false" constant="false"/>
      <species id="M_ru5p_DASH_L_c" name="L-Ribulose 5-phosphate" compartment="c" hasOnlySubstanceUnits="false" boundaryCondition="false" constant="false"/>
      <species id="M_s17bp_c" name="Sedoheptulose 1,7-bisphosphate" compartment="c" hasOnlySubstanceUnits="false" boundaryCondition="false" constant="false"/>
      <species id="M_s7p_c" name="Sedoheptulose 7-phosphate" compartment="c" hasOnlySubstanceUnits="false" boundaryCondition="false" constant="false"/>
      <species id="M_sarcs_c" name="Sarcosine" compartment="c" hasOnlySubstanceUnits="false" boundaryCondition="false" constant="false"/>
      <species id="M_sbt6p_c" name="D-Sorbitol 6-phosphate" compartment="c" hasOnlySubstanceUnits="false" boundaryCondition="false" constant="false"/>
      <species id="M_sbzcoa_c" name="O-Succinylbenzoyl-CoA" compartment="c" hasOnlySubstanceUnits="false" boundaryCondition="false" constant="false"/>
      <species id="M_scl_c" name="sirohydrochlorin" compartment="c" hasOnlySubstanceUnits="false" boundaryCondition="false" constant="false"/>
      <species id="M_sectrna_c" name="L-Selenocysteinyl-tRNA(Sec)" compartment="c" hasOnlySubstanceUnits="false" boundaryCondition="false" constant="false"/>
      <species id="M_sel_c" name="Selenate" compartment="c" hasOnlySubstanceUnits="false" boundaryCondition="false" constant="false"/>
      <species id="M_seln_c" name="Selenide" compartment="c" hasOnlySubstanceUnits="false" boundaryCondition="false" constant="false"/>
      <species id="M_selnp_c" name="Selenophosphate" compartment="c" hasOnlySubstanceUnits="false" boundaryCondition="false" constant="false"/>
      <species id="M_ser_DASH_D_c" name="D-Serine" compartment="c" hasOnlySubstanceUnits="false" boundaryCondition="false" constant="false"/>
      <species id="M_ser_DASH_L_c" name="L-Serine" compartment="c" hasOnlySubstanceUnits="false" boundaryCondition="false" constant="false"/>
      <species id="M_seramp_c" name="L-seryl-AMP" compartment="c" hasOnlySubstanceUnits="false" boundaryCondition="false" constant="false"/>
      <species id="M_sertrna_c" name="L-Seryl-tRNA(Ser)" compartment="c" hasOnlySubstanceUnits="false" boundaryCondition="false" constant="false"/>
      <species id="M_sertrna_LSQBKT_sec_RSQBKT__c" name="L-Seryl-tRNA(Sec)" compartment="c" hasOnlySubstanceUnits="false" boundaryCondition="false" constant="false"/>
      <species id="M_sheme_c" name="Siroheme" compartment="c" hasOnlySubstanceUnits="false" boundaryCondition="false" constant="false"/>
      <species id="M_skm_c" name="Shikimate" compartment="c" hasOnlySubstanceUnits="false" boundaryCondition="false" constant="false"/>
      <species id="M_skm5p_c" name="Shikimate 5-phosphate" compartment="c" hasOnlySubstanceUnits="false" boundaryCondition="false" constant="false"/>
      <species id="M_sl26da_c" name="N-Succinyl-LL-2,6-diaminoheptanedioate" compartment="c" hasOnlySubstanceUnits="false" boundaryCondition="false" constant="false"/>
      <species id="M_sl2a6o_c" name="N-Succinyl-2-L-amino-6-oxoheptanedioate" compartment="c" hasOnlySubstanceUnits="false" boundaryCondition="false" constant="false"/>
      <species id="M_slnt_c" name="selenite" compartment="c" hasOnlySubstanceUnits="false" boundaryCondition="false" constant="false"/>
      <species id="M_so2_c" name="sulfur dioxide" compartment="c" hasOnlySubstanceUnits="false" boundaryCondition="false" constant="false"/>
      <species id="M_so3_c" name="Sulfite" compartment="c" hasOnlySubstanceUnits="false" boundaryCondition="false" constant="false"/>
      <species id="M_so4_c" name="Sulfate" compartment="c" hasOnlySubstanceUnits="false" boundaryCondition="false" constant="false"/>
      <species id="M_spmd_c" name="Spermidine" compartment="c" hasOnlySubstanceUnits="false" boundaryCondition="false" constant="false"/>
      <species id="M_stcoa_c" name="Stearoyl-CoA (n-C18:0CoA)" compartment="c" hasOnlySubstanceUnits="false" boundaryCondition="false" constant="false"/>
      <species id="M_suc6p_c" name="Sucrose 6-phosphate" compartment="c" hasOnlySubstanceUnits="false" boundaryCondition="false" constant="false"/>
      <species id="M_sucarg_c" name="N2-Succinyl-L-arginine" compartment="c" hasOnlySubstanceUnits="false" boundaryCondition="false" constant="false"/>
      <species id="M_sucbz_c" name="o-Succinylbenzoate" compartment="c" hasOnlySubstanceUnits="false" boundaryCondition="false" constant="false"/>
      <species id="M_succ_c" name="Succinate" compartment="c" hasOnlySubstanceUnits="false" boundaryCondition="false" constant="false"/>
      <species id="M_succoa_c" name="Succinyl-CoA" compartment="c" hasOnlySubstanceUnits="false" boundaryCondition="false" constant="false"/>
      <species id="M_sucglu_c" name="N2-Succinyl-L-glutamate" compartment="c" hasOnlySubstanceUnits="false" boundaryCondition="false" constant="false"/>
      <species id="M_sucgsa_c" name="N2-Succinyl-L-glutamate 5-semialdehyde" compartment="c" hasOnlySubstanceUnits="false" boundaryCondition="false" constant="false"/>
      <species id="M_suchms_c" name="O-Succinyl-L-homoserine" compartment="c" hasOnlySubstanceUnits="false" boundaryCondition="false" constant="false"/>
      <species id="M_sucorn_c" name="N2-Succinyl-L-ornithine" compartment="c" hasOnlySubstanceUnits="false" boundaryCondition="false" constant="false"/>
      <species id="M_sucsal_c" name="Succinic semialdehyde" compartment="c" hasOnlySubstanceUnits="false" boundaryCondition="false" constant="false"/>
      <species id="M_sufbcd_c" name="SufBCD scaffold complex" compartment="c" hasOnlySubstanceUnits="false" boundaryCondition="false" constant="false"/>
      <species id="M_sufbcd_DASH_2fe2s_c" name="SufBCD with bound [2Fe-2S] cluster" compartment="c" hasOnlySubstanceUnits="false" boundaryCondition="false" constant="false"/>
      <species id="M_sufbcd_DASH_2fe2s2_c" name="SufBCD with two bound [2Fe-2S] clusters" compartment="c" hasOnlySubstanceUnits="false" boundaryCondition="false" constant="false"/>
      <species id="M_sufbcd_DASH_4fe4s_c" name="SufBCD with bound [4Fe-4S] cluster" compartment="c" hasOnlySubstanceUnits="false" boundaryCondition="false" constant="false"/>
      <species id="M_sufse_c" name="SufSE sulfur acceptor complex" compartment="c" hasOnlySubstanceUnits="false" boundaryCondition="false" constant="false"/>
      <species id="M_sufsesh_c" name="SufSE with bound sulfur" compartment="c" hasOnlySubstanceUnits="false" boundaryCondition="false" constant="false"/>
      <species id="M_sulfac_c" name="sulfoacetate" compartment="c" hasOnlySubstanceUnits="false" boundaryCondition="false" constant="false"/>
      <species id="M_t3c11vaceACP_c" name="trans-3-cis-11-vacceoyl-[acyl-carrier protein]" compartment="c" hasOnlySubstanceUnits="false" boundaryCondition="false" constant="false"/>
      <species id="M_t3c5ddeceACP_c" name="trans-3-cis-5-dodecenoyl-[acyl-carrier protein]" compartment="c" hasOnlySubstanceUnits="false" boundaryCondition="false" constant="false"/>
      <species id="M_t3c7mrseACP_c" name="trans-3-cis-7-myristoleoyl-[acyl-carrier protein]" compartment="c" hasOnlySubstanceUnits="false" boundaryCondition="false" constant="false"/>
      <species id="M_t3c9palmeACP_c" name="trans-3-cis-9-palmitoleoyl-[acyl-carrier protein]" compartment="c" hasOnlySubstanceUnits="false" boundaryCondition="false" constant="false"/>
      <species id="M_tag6p_DASH_D_c" name="D-Tagatose 6-phosphate" compartment="c" hasOnlySubstanceUnits="false" boundaryCondition="false" constant="false"/>
      <species id="M_tagdp_DASH_D_c" name="D-Tagatose 1,6-biphosphate" compartment="c" hasOnlySubstanceUnits="false" boundaryCondition="false" constant="false"/>
      <species id="M_tagur_c" name="D-Tagaturonate" compartment="c" hasOnlySubstanceUnits="false" boundaryCondition="false" constant="false"/>
      <species id="M_tartr_DASH_D_c" name="D-tartrate" compartment="c" hasOnlySubstanceUnits="false" boundaryCondition="false" constant="false"/>
      <species id="M_tartr_DASH_L_c" name="L-tartrate" compartment="c" hasOnlySubstanceUnits="false" boundaryCondition="false" constant="false"/>
      <species id="M_taur_c" name="Taurine" compartment="c" hasOnlySubstanceUnits="false" boundaryCondition="false" constant="false"/>
      <species id="M_tcynt_c" name="Thiocyanate" compartment="c" hasOnlySubstanceUnits="false" boundaryCondition="false" constant="false"/>
      <species id="M_td2coa_c" name="trans-Tetradec-2-enoyl-CoA" compartment="c" hasOnlySubstanceUnits="false" boundaryCondition="false" constant="false"/>
      <species id="M_tdcoa_c" name="Tetradecanoyl-CoA (n-C14:0CoA)" compartment="c" hasOnlySubstanceUnits="false" boundaryCondition="false" constant="false"/>
      <species id="M_tddec2eACP_c" name="trans-Dodec-2-enoyl-[acyl-carrier protein]" compartment="c" hasOnlySubstanceUnits="false" boundaryCondition="false" constant="false"/>
      <species id="M_tdeACP_c" name="cis-tetradec-7-enoyl-[acyl-carrier protein] (n-C14:1)" compartment="c" hasOnlySubstanceUnits="false" boundaryCondition="false" constant="false"/>
      <species id="M_tdec2eACP_c" name="trans-Dec-2-enoyl-[acyl-carrier protein]" compartment="c" hasOnlySubstanceUnits="false" boundaryCondition="false" constant="false"/>
      <species id="M_tdecoa_c" name="Tetradecenoyl-CoA (n-C14:1CoA)" compartment="c" hasOnlySubstanceUnits="false" boundaryCondition="false" constant="false"/>
      <species id="M_thdp_c" name="2,3,4,5-Tetrahydrodipicolinate" compartment="c" hasOnlySubstanceUnits="false" boundaryCondition="false" constant="false"/>
      <species id="M_thex2eACP_c" name="trans-Hex-2-enoyl-[acyl-carrier protein]" compartment="c" hasOnlySubstanceUnits="false" boundaryCondition="false" constant="false"/>
      <species id="M_thf_c" name="5,6,7,8-Tetrahydrofolate" compartment="c" hasOnlySubstanceUnits="false" boundaryCondition="false" constant="false"/>
      <species id="M_thm_c" name="Thiamin" compartment="c" hasOnlySubstanceUnits="false" boundaryCondition="false" constant="false"/>
      <species id="M_thmmp_c" name="Thiamin monophosphate" compartment="c" hasOnlySubstanceUnits="false" boundaryCondition="false" constant="false"/>
      <species id="M_thmnp_c" name="Tetrahydromonapterin" compartment="c" hasOnlySubstanceUnits="false" boundaryCondition="false" constant="false"/>
      <species id="M_thmpp_c" name="Thiamine diphosphate" compartment="c" hasOnlySubstanceUnits="false" boundaryCondition="false" constant="false"/>
      <species id="M_thptdn_c" name="5,6,7,8-tetrahydropteridine" compartment="c" hasOnlySubstanceUnits="false" boundaryCondition="false" constant="false"/>
      <species id="M_thr_DASH_L_c" name="L-Threonine" compartment="c" hasOnlySubstanceUnits="false" boundaryCondition="false" constant="false"/>
      <species id="M_thrtrna_c" name="L-Threonyl-tRNA(Thr)" compartment="c" hasOnlySubstanceUnits="false" boundaryCondition="false" constant="false"/>
      <species id="M_thym_c" name="Thymine" compartment="c" hasOnlySubstanceUnits="false" boundaryCondition="false" constant="false"/>
      <species id="M_thymd_c" name="Thymidine" compartment="c" hasOnlySubstanceUnits="false" boundaryCondition="false" constant="false"/>
      <species id="M_tma_c" name="trimethylamine" compartment="c" hasOnlySubstanceUnits="false" boundaryCondition="false" constant="false"/>
      <species id="M_tmao_c" name="Trimethylamine N-oxide" compartment="c" hasOnlySubstanceUnits="false" boundaryCondition="false" constant="false"/>
      <species id="M_tmrs2eACP_c" name="trans-Tetradec-2-enoyl-[acyl-carrier protein]" compartment="c" hasOnlySubstanceUnits="false" boundaryCondition="false" constant="false"/>
      <species id="M_toct2eACP_c" name="trans-Oct-2-enoyl-[acyl-carrier protein]" compartment="c" hasOnlySubstanceUnits="false" boundaryCondition="false" constant="false"/>
      <species id="M_toctd2eACP_c" name="trans-octadec-2-enoyl-[acyl-carrier protein]" compartment="c" hasOnlySubstanceUnits="false" boundaryCondition="false" constant="false"/>
      <species id="M_tpalm2eACP_c" name="trans-Hexadec-2-enoyl-[acyl-carrier protein]" compartment="c" hasOnlySubstanceUnits="false" boundaryCondition="false" constant="false"/>
      <species id="M_trdox_c" name="Oxidized thioredoxin" compartment="c" hasOnlySubstanceUnits="false" boundaryCondition="false" constant="false"/>
      <species id="M_trdrd_c" name="Reduced thioredoxin" compartment="c" hasOnlySubstanceUnits="false" boundaryCondition="false" constant="false"/>
      <species id="M_tre_c" name="Trehalose" compartment="c" hasOnlySubstanceUnits="false" boundaryCondition="false" constant="false"/>
      <species id="M_tre6p_c" name="alpha,alpha&apos;-Trehalose 6-phosphate" compartment="c" hasOnlySubstanceUnits="false" boundaryCondition="false" constant="false"/>
      <species id="M_trnaala_c" name="tRNA(Ala)" compartment="c" hasOnlySubstanceUnits="false" boundaryCondition="false" constant="false"/>
      <species id="M_trnaarg_c" name="tRNA(Arg)" compartment="c" hasOnlySubstanceUnits="false" boundaryCondition="false" constant="false"/>
      <species id="M_trnaasn_c" name="tRNA(Asn)" compartment="c" hasOnlySubstanceUnits="false" boundaryCondition="false" constant="false"/>
      <species id="M_trnaasp_c" name="tRNA(Asp)" compartment="c" hasOnlySubstanceUnits="false" boundaryCondition="false" constant="false"/>
      <species id="M_trnacys_c" name="tRNA(Cys)" compartment="c" hasOnlySubstanceUnits="false" boundaryCondition="false" constant="false"/>
      <species id="M_trnagln_c" name="tRNA(Gln)" compartment="c" hasOnlySubstanceUnits="false" boundaryCondition="false" constant="false"/>
      <species id="M_trnaglu_c" name="tRNA (Glu)" compartment="c" hasOnlySubstanceUnits="false" boundaryCondition="false" constant="false"/>
      <species id="M_trnagly_c" name="tRNA(Gly)" compartment="c" hasOnlySubstanceUnits="false" boundaryCondition="false" constant="false"/>
      <species id="M_trnahis_c" name="tRNA(His)" compartment="c" hasOnlySubstanceUnits="false" boundaryCondition="false" constant="false"/>
      <species id="M_trnaile_c" name="tRNA(Ile)" compartment="c" hasOnlySubstanceUnits="false" boundaryCondition="false" constant="false"/>
      <species id="M_trnaleu_c" name="tRNA(Leu)" compartment="c" hasOnlySubstanceUnits="false" boundaryCondition="false" constant="false"/>
      <species id="M_trnalys_c" name="tRNA(Lys)" compartment="c" hasOnlySubstanceUnits="false" boundaryCondition="false" constant="false"/>
      <species id="M_trnamet_c" name="tRNA(Met)" compartment="c" hasOnlySubstanceUnits="false" boundaryCondition="false" constant="false"/>
      <species id="M_trnaphe_c" name="tRNA(Phe)" compartment="c" hasOnlySubstanceUnits="false" boundaryCondition="false" constant="false"/>
      <species id="M_trnapro_c" name="tRNA(Pro)" compartment="c" hasOnlySubstanceUnits="false" boundaryCondition="false" constant="false"/>
      <species id="M_trnasecys_c" name="tRNA(SeCys)" compartment="c" hasOnlySubstanceUnits="false" boundaryCondition="false" constant="false"/>
      <species id="M_trnaser_c" name="tRNA(Ser)" compartment="c" hasOnlySubstanceUnits="false" boundaryCondition="false" constant="false"/>
      <species id="M_trnathr_c" name="tRNA(Thr)" compartment="c" hasOnlySubstanceUnits="false" boundaryCondition="false" constant="false"/>
      <species id="M_trnatrp_c" name="tRNA(Trp)" compartment="c" hasOnlySubstanceUnits="false" boundaryCondition="false" constant="false"/>
      <species id="M_trnatyr_c" name="tRNA(Tyr)" compartment="c" hasOnlySubstanceUnits="false" boundaryCondition="false" constant="false"/>
      <species id="M_trnaval_c" name="tRNA(Val)" compartment="c" hasOnlySubstanceUnits="false" boundaryCondition="false" constant="false"/>
      <species id="M_trp_DASH_L_c" name="L-Tryptophan" compartment="c" hasOnlySubstanceUnits="false" boundaryCondition="false" constant="false"/>
      <species id="M_trptrna_c" name="L-Tryptophanyl-tRNA(Trp)" compartment="c" hasOnlySubstanceUnits="false" boundaryCondition="false" constant="false"/>
      <species id="M_tsul_c" name="Thiosulfate" compartment="c" hasOnlySubstanceUnits="false" boundaryCondition="false" constant="false"/>
      <species id="M_ttdca_c" name="tetradecanoate (n-C14:0)" compartment="c" hasOnlySubstanceUnits="false" boundaryCondition="false" constant="false"/>
      <species id="M_ttdcap_c" name="Tetradecanoyl-phosphate (n-C14:0)" compartment="c" hasOnlySubstanceUnits="false" boundaryCondition="false" constant="false"/>
      <species id="M_ttdcea_c" name="tetradecenoate (n-C14:1)" compartment="c" hasOnlySubstanceUnits="false" boundaryCondition="false" constant="false"/>
      <species id="M_ttdceap_c" name="Tetradecanoyl-phosphate (n-C14:1)" compartment="c" hasOnlySubstanceUnits="false" boundaryCondition="false" constant="false"/>
      <species id="M_tungs_c" name="tungstate" compartment="c" hasOnlySubstanceUnits="false" boundaryCondition="false" constant="false"/>
      <species id="M_tyr_DASH_L_c" name="L-Tyrosine" compartment="c" hasOnlySubstanceUnits="false" boundaryCondition="false" constant="false"/>
      <species id="M_tyrtrna_c" name="L-Tyrosyl-tRNA(Tyr)" compartment="c" hasOnlySubstanceUnits="false" boundaryCondition="false" constant="false"/>
      <species id="M_u23ga_c" name="UDP-2,3-bis(3-hydroxytetradecanoyl)glucosamine" compartment="c" hasOnlySubstanceUnits="false" boundaryCondition="false" constant="false"/>
      <species id="M_u3aga_c" name="UDP-3-O-(3-hydroxytetradecanoyl)-N-acetylglucosamine" compartment="c" hasOnlySubstanceUnits="false" boundaryCondition="false" constant="false"/>
      <species id="M_u3hga_c" name="UDP-3-O-(3-hydroxytetradecanoyl)-D-glucosamine" compartment="c" hasOnlySubstanceUnits="false" boundaryCondition="false" constant="false"/>
      <species id="M_uLa4fn_c" name="undecaprenyl phosphate-4-amino-4-formyl-L-arabinose" compartment="c" hasOnlySubstanceUnits="false" boundaryCondition="false" constant="false"/>
      <species id="M_uLa4n_c" name="undecaprenyl phosphate-4-amino-4-deoxy-L-arabinose" compartment="c" hasOnlySubstanceUnits="false" boundaryCondition="false" constant="false"/>
      <species id="M_uaagmda_c" name="Undecaprenyl-diphospho-N-acetylmuramoyl-(N-acetylglucosamine)-L-ala-D-glu-meso-2,6-diaminopimeloyl-D-ala-D-ala" compartment="c" hasOnlySubstanceUnits="false" boundaryCondition="false" constant="false"/>
      <species id="M_uaccg_c" name="UDP-N-acetyl-3-O-(1-carboxyvinyl)-D-glucosamine" compartment="c" hasOnlySubstanceUnits="false" boundaryCondition="false" constant="false"/>
      <species id="M_uacgam_c" name="UDP-N-acetyl-D-glucosamine" compartment="c" hasOnlySubstanceUnits="false" boundaryCondition="false" constant="false"/>
      <species id="M_uacmam_c" name="UDP-N-acetyl-D-mannosamine" compartment="c" hasOnlySubstanceUnits="false" boundaryCondition="false" constant="false"/>
      <species id="M_uacmamu_c" name="UDP-N-acetyl-D-mannosaminouronate" compartment="c" hasOnlySubstanceUnits="false" boundaryCondition="false" constant="false"/>
      <species id="M_uagmda_c" name="Undecaprenyl-diphospho-N-acetylmuramoyl-L-alanyl-D-glutamyl-meso-2,6-diaminopimeloyl-D-alanyl-D-alanine" compartment="c" hasOnlySubstanceUnits="false" boundaryCondition="false" constant="false"/>
      <species id="M_uama_c" name="UDP-N-acetylmuramoyl-L-alanine" compartment="c" hasOnlySubstanceUnits="false" boundaryCondition="false" constant="false"/>
      <species id="M_uamag_c" name="UDP-N-acetylmuramoyl-L-alanyl-D-glutamate" compartment="c" hasOnlySubstanceUnits="false" boundaryCondition="false" constant="false"/>
      <species id="M_uamr_c" name="UDP-N-acetylmuramate" compartment="c" hasOnlySubstanceUnits="false" boundaryCondition="false" constant="false"/>
      <species id="M_udcpdp_c" name="Undecaprenyl diphosphate" compartment="c" hasOnlySubstanceUnits="false" boundaryCondition="false" constant="false"/>
      <species id="M_udcpp_c" name="Undecaprenyl phosphate" compartment="c" hasOnlySubstanceUnits="false" boundaryCondition="false" constant="false"/>
      <species id="M_udp_c" name="UDP" compartment="c" hasOnlySubstanceUnits="false" boundaryCondition="false" constant="false"/>
      <species id="M_udpLa4fn_c" name="uridine 5&apos;&apos;-diphospho-{beta}-4-deoxy-4-formamido-L-arabinose" compartment="c" hasOnlySubstanceUnits="false" boundaryCondition="false" constant="false"/>
      <species id="M_udpLa4n_c" name="uridine 5&apos;&apos;-diphospho-{beta}-4-deoxy-4-amino-L-arabinose" compartment="c" hasOnlySubstanceUnits="false" boundaryCondition="false" constant="false"/>
      <species id="M_udpLa4o_c" name="UDP-4-keto-pyranose" compartment="c" hasOnlySubstanceUnits="false" boundaryCondition="false" constant="false"/>
      <species id="M_udpg_c" name="UDPglucose" compartment="c" hasOnlySubstanceUnits="false" boundaryCondition="false" constant="false"/>
      <species id="M_udpgal_c" name="UDPgalactose" compartment="c" hasOnlySubstanceUnits="false" boundaryCondition="false" constant="false"/>
      <species id="M_udpgalfur_c" name="UDP-D-galacto-1,4-furanose" compartment="c" hasOnlySubstanceUnits="false" boundaryCondition="false" constant="false"/>
      <species id="M_udpglcur_c" name="UDP-D-glucuronate" compartment="c" hasOnlySubstanceUnits="false" boundaryCondition="false" constant="false"/>
      <species id="M_ugmd_c" name="UDP-N-acetylmuramoyl-L-alanyl-D-gamma-glutamyl-meso-2,6-diaminopimelate" compartment="c" hasOnlySubstanceUnits="false" boundaryCondition="false" constant="false"/>
      <species id="M_ugmda_c" name="UDP-N-acetylmuramoyl-L-alanyl-D-glutamyl-meso-2,6-diaminopimeloyl-D-alanyl-D-alanine" compartment="c" hasOnlySubstanceUnits="false" boundaryCondition="false" constant="false"/>
      <species id="M_um4p_c" name="UDP-N-acetylmuramoyl-L-alanyl-D-gamma-glutamyl-meso-2,6-diaminopimelate-D-alanine" compartment="c" hasOnlySubstanceUnits="false" boundaryCondition="false" constant="false"/>
      <species id="M_ump_c" name="UMP" compartment="c" hasOnlySubstanceUnits="false" boundaryCondition="false" constant="false"/>
      <species id="M_unaga_c" name="Undecaprenyl diphospho N-acetyl-glucosamine" compartment="c" hasOnlySubstanceUnits="false" boundaryCondition="false" constant="false"/>
      <species id="M_unagamu_c" name="Undecaprenyl-diphospho-N-acetylglucosamine-N-acetylmannosaminuronate" compartment="c" hasOnlySubstanceUnits="false" boundaryCondition="false" constant="false"/>
      <species id="M_unagamuf_c" name="Undecaprenyl-diphospho N-acetylglucosamine-N-acetylmannosaminuronate-N-acetamido-4,6-dideoxy-D-galactose" compartment="c" hasOnlySubstanceUnits="false" boundaryCondition="false" constant="false"/>
      <species id="M_uppg3_c" name="Uroporphyrinogen III" compartment="c" hasOnlySubstanceUnits="false" boundaryCondition="false" constant="false"/>
      <species id="M_ura_c" name="Uracil" compartment="c" hasOnlySubstanceUnits="false" boundaryCondition="false" constant="false"/>
      <species id="M_uracp_c" name="Ureidoacrylate peracid" compartment="c" hasOnlySubstanceUnits="false" boundaryCondition="false" constant="false"/>
      <species id="M_urate_c" name="Urate" compartment="c" hasOnlySubstanceUnits="false" boundaryCondition="false" constant="false"/>
      <species id="M_urdglyc_c" name="(-)-Ureidoglycolate" compartment="c" hasOnlySubstanceUnits="false" boundaryCondition="false" constant="false"/>
      <species id="M_urea_c" name="Urea" compartment="c" hasOnlySubstanceUnits="false" boundaryCondition="false" constant="false"/>
      <species id="M_uri_c" name="Uridine" compartment="c" hasOnlySubstanceUnits="false" boundaryCondition="false" constant="false"/>
      <species id="M_utp_c" name="UTP" compartment="c" hasOnlySubstanceUnits="false" boundaryCondition="false" constant="false"/>
      <species id="M_val_DASH_L_c" name="L-Valine" compartment="c" hasOnlySubstanceUnits="false" boundaryCondition="false" constant="false"/>
      <species id="M_valtrna_c" name="L-Valyl-tRNA(Val)" compartment="c" hasOnlySubstanceUnits="false" boundaryCondition="false" constant="false"/>
      <species id="M_wco_c" name="tungsten binding cofactor" compartment="c" hasOnlySubstanceUnits="false" boundaryCondition="false" constant="false"/>
      <species id="M_xan_c" name="Xanthine" compartment="c" hasOnlySubstanceUnits="false" boundaryCondition="false" constant="false"/>
      <species id="M_xdp_c" name="XDP" compartment="c" hasOnlySubstanceUnits="false" boundaryCondition="false" constant="false"/>
      <species id="M_xmp_c" name="Xanthosine 5&apos;-phosphate" compartment="c" hasOnlySubstanceUnits="false" boundaryCondition="false" constant="false"/>
      <species id="M_xtp_c" name="XTP" compartment="c" hasOnlySubstanceUnits="false" boundaryCondition="false" constant="false"/>
      <species id="M_xtsn_c" name="Xanthosine" compartment="c" hasOnlySubstanceUnits="false" boundaryCondition="false" constant="false"/>
      <species id="M_xu5p_DASH_D_c" name="D-Xylulose 5-phosphate" compartment="c" hasOnlySubstanceUnits="false" boundaryCondition="false" constant="false"/>
      <species id="M_xu5p_DASH_L_c" name="L-Xylulose 5-phosphate" compartment="c" hasOnlySubstanceUnits="false" boundaryCondition="false" constant="false"/>
      <species id="M_xyl_DASH_D_c" name="D-Xylose" compartment="c" hasOnlySubstanceUnits="false" boundaryCondition="false" constant="false"/>
      <species id="M_xylu_DASH_D_c" name="D-Xylulose" compartment="c" hasOnlySubstanceUnits="false" boundaryCondition="false" constant="false"/>
      <species id="M_xylu_DASH_L_c" name="L-Xylulose" compartment="c" hasOnlySubstanceUnits="false" boundaryCondition="false" constant="false"/>
      <species id="M_zn2_c" name="Zinc" compartment="c" hasOnlySubstanceUnits="false" boundaryCondition="false" constant="false"/>
      <species id="M_12ppd_DASH_R_e" name="(R)-Propane-1,2-diol" compartment="e" hasOnlySubstanceUnits="false" boundaryCondition="false" constant="false"/>
      <species id="M_12ppd_DASH_S_e" name="(S)-Propane-1,2-diol" compartment="e" hasOnlySubstanceUnits="false" boundaryCondition="false" constant="false"/>
      <species id="M_14glucan_e" name="1,4-alpha-D-glucan" compartment="e" hasOnlySubstanceUnits="false" boundaryCondition="false" constant="false"/>
      <species id="M_15dap_e" name="1,5-Diaminopentane" compartment="e" hasOnlySubstanceUnits="false" boundaryCondition="false" constant="false"/>
      <species id="M_23camp_e" name="2&apos;,3&apos;-Cyclic AMP" compartment="e" hasOnlySubstanceUnits="false" boundaryCondition="false" constant="false"/>
      <species id="M_23ccmp_e" name="2&apos;,3&apos;-Cyclic CMP" compartment="e" hasOnlySubstanceUnits="false" boundaryCondition="false" constant="false"/>
      <species id="M_23cgmp_e" name="2&apos;,3&apos;-Cyclic GMP" compartment="e" hasOnlySubstanceUnits="false" boundaryCondition="false" constant="false"/>
      <species id="M_23cump_e" name="2&apos;,3&apos;-Cyclic UMP" compartment="e" hasOnlySubstanceUnits="false" boundaryCondition="false" constant="false"/>
      <species id="M_23dappa_e" name="2,3-diaminopropionate" compartment="e" hasOnlySubstanceUnits="false" boundaryCondition="false" constant="false"/>
      <species id="M_26dap_DASH_M_e" name="meso-2,6-Diaminoheptanedioate" compartment="e" hasOnlySubstanceUnits="false" boundaryCondition="false" constant="false"/>
      <species id="M_2ddglcn_e" name="2-Dehydro-3-deoxy-D-gluconate" compartment="e" hasOnlySubstanceUnits="false" boundaryCondition="false" constant="false"/>
      <species id="M_34dhpac_e" name="3,4-Dihydroxyphenylacetaldehyde" compartment="e" hasOnlySubstanceUnits="false" boundaryCondition="false" constant="false"/>
      <species id="M_3amp_e" name="3&apos;-AMP" compartment="e" hasOnlySubstanceUnits="false" boundaryCondition="false" constant="false"/>
      <species id="M_3cmp_e" name="3&apos;-cmp" compartment="e" hasOnlySubstanceUnits="false" boundaryCondition="false" constant="false"/>
      <species id="M_3gmp_e" name="3&apos;-GMP" compartment="e" hasOnlySubstanceUnits="false" boundaryCondition="false" constant="false"/>
      <species id="M_3hcinnm_e" name="3-hydroxycinnamic acid" compartment="e" hasOnlySubstanceUnits="false" boundaryCondition="false" constant="false"/>
      <species id="M_3hpp_e" name="3-Hydroxypropanoate" compartment="e" hasOnlySubstanceUnits="false" boundaryCondition="false" constant="false"/>
      <species id="M_3hpppn_e" name="3-(3-hydroxy-phenyl)propionate" compartment="e" hasOnlySubstanceUnits="false" boundaryCondition="false" constant="false"/>
      <species id="M_3ump_e" name="3&apos;-UMP" compartment="e" hasOnlySubstanceUnits="false" boundaryCondition="false" constant="false"/>
      <species id="M_4abut_e" name="4-Aminobutanoate" compartment="e" hasOnlySubstanceUnits="false" boundaryCondition="false" constant="false"/>
      <species id="M_4hoxpacd_e" name="4-Hydroxyphenylacetaldehyde" compartment="e" hasOnlySubstanceUnits="false" boundaryCondition="false" constant="false"/>
      <species id="M_5dglcn_e" name="5-Dehydro-D-gluconate" compartment="e" hasOnlySubstanceUnits="false" boundaryCondition="false" constant="false"/>
      <species id="M_5mtr_e" name="5-Methylthio-D-ribose" compartment="e" hasOnlySubstanceUnits="false" boundaryCondition="false" constant="false"/>
      <species id="M_LalaDglu_e" name="L-alanine-D-glutamate" compartment="e" hasOnlySubstanceUnits="false" boundaryCondition="false" constant="false"/>
      <species id="M_LalaDgluMdap_e" name="L-alanine-D-glutamate-meso-2,6-diaminoheptanedioate" compartment="e" hasOnlySubstanceUnits="false" boundaryCondition="false" constant="false"/>
      <species id="M_LalaDgluMdapDala_e" name="L-alanine-D-glutamate-meso-2,6-diaminoheptanedioate-D-alanine" compartment="e" hasOnlySubstanceUnits="false" boundaryCondition="false" constant="false"/>
      <species id="M_LalaLglu_e" name="L-alanine-L-glutamate" compartment="e" hasOnlySubstanceUnits="false" boundaryCondition="false" constant="false"/>
      <species id="M_ac_e" name="Acetate" compartment="e" hasOnlySubstanceUnits="false" boundaryCondition="false" constant="false"/>
      <species id="M_acac_e" name="Acetoacetate" compartment="e" hasOnlySubstanceUnits="false" boundaryCondition="false" constant="false"/>
      <species id="M_acald_e" name="Acetaldehyde" compartment="e" hasOnlySubstanceUnits="false" boundaryCondition="false" constant="false"/>
      <species id="M_acgal_e" name="N-Acetyl-D-galactosamine" compartment="e" hasOnlySubstanceUnits="false" boundaryCondition="false" constant="false"/>
      <species id="M_acgal1p_e" name="N-Acetyl-D-galactosamine 1-phosphate" compartment="e" hasOnlySubstanceUnits="false" boundaryCondition="false" constant="false"/>
      <species id="M_acgam_e" name="N-Acetyl-D-glucosamine" compartment="e" hasOnlySubstanceUnits="false" boundaryCondition="false" constant="false"/>
      <species id="M_acgam1p_e" name="N-Acetyl-D-glucosamine 1-phosphate" compartment="e" hasOnlySubstanceUnits="false" boundaryCondition="false" constant="false"/>
      <species id="M_acmana_e" name="N-Acetyl-D-mannosamine" compartment="e" hasOnlySubstanceUnits="false" boundaryCondition="false" constant="false"/>
      <species id="M_acmum_e" name="N-Acetylmuramate" compartment="e" hasOnlySubstanceUnits="false" boundaryCondition="false" constant="false"/>
      <species id="M_acnam_e" name="N-Acetylneuraminate" compartment="e" hasOnlySubstanceUnits="false" boundaryCondition="false" constant="false"/>
      <species id="M_acolipa_e" name="4-Amino-4-deoxy-L-arabinose modified core oligosaccharide lipid A" compartment="e" hasOnlySubstanceUnits="false" boundaryCondition="false" constant="false"/>
      <species id="M_acser_e" name="O-Acetyl-L-serine" compartment="e" hasOnlySubstanceUnits="false" boundaryCondition="false" constant="false"/>
      <species id="M_ade_e" name="Adenine" compartment="e" hasOnlySubstanceUnits="false" boundaryCondition="false" constant="false"/>
      <species id="M_adn_e" name="Adenosine" compartment="e" hasOnlySubstanceUnits="false" boundaryCondition="false" constant="false"/>
      <species id="M_adocbl_e" name="Adenosylcobalamin" compartment="e" hasOnlySubstanceUnits="false" boundaryCondition="false" constant="false"/>
      <species id="M_ag_e" name="silver" compartment="e" hasOnlySubstanceUnits="false" boundaryCondition="false" constant="false"/>
      <species id="M_agm_e" name="Agmatine" compartment="e" hasOnlySubstanceUnits="false" boundaryCondition="false" constant="false"/>
      <species id="M_akg_e" name="2-Oxoglutarate" compartment="e" hasOnlySubstanceUnits="false" boundaryCondition="false" constant="false"/>
      <species id="M_ala_DASH_B_e" name="beta-Alanine" compartment="e" hasOnlySubstanceUnits="false" boundaryCondition="false" constant="false"/>
      <species id="M_ala_DASH_D_e" name="D-Alanine" compartment="e" hasOnlySubstanceUnits="false" boundaryCondition="false" constant="false"/>
      <species id="M_ala_DASH_L_e" name="L-Alanine" compartment="e" hasOnlySubstanceUnits="false" boundaryCondition="false" constant="false"/>
      <species id="M_alaala_e" name="D-Alanyl-D-alanine" compartment="e" hasOnlySubstanceUnits="false" boundaryCondition="false" constant="false"/>
      <species id="M_all_DASH_D_e" name="D-Allose" compartment="e" hasOnlySubstanceUnits="false" boundaryCondition="false" constant="false"/>
      <species id="M_alltn_e" name="Allantoin" compartment="e" hasOnlySubstanceUnits="false" boundaryCondition="false" constant="false"/>
      <species id="M_amp_e" name="AMP" compartment="e" hasOnlySubstanceUnits="false" boundaryCondition="false" constant="false"/>
      <species id="M_anhgm_e" name="N-Acetyl-D-glucosamine(anhydrous)N-Acetylmuramic acid" compartment="e" hasOnlySubstanceUnits="false" boundaryCondition="false" constant="false"/>
      <species id="M_arab_DASH_L_e" name="L-Arabinose" compartment="e" hasOnlySubstanceUnits="false" boundaryCondition="false" constant="false"/>
      <species id="M_arbt_e" name="Arbutin" compartment="e" hasOnlySubstanceUnits="false" boundaryCondition="false" constant="false"/>
      <species id="M_arbtn_e" name="aerobactin minus Fe3" compartment="e" hasOnlySubstanceUnits="false" boundaryCondition="false" constant="false"/>
      <species id="M_arbtn_DASH_fe3_e" name="Aerobactin" compartment="e" hasOnlySubstanceUnits="false" boundaryCondition="false" constant="false"/>
      <species id="M_arg_DASH_L_e" name="L-Arginine" compartment="e" hasOnlySubstanceUnits="false" boundaryCondition="false" constant="false"/>
      <species id="M_ascb_DASH_L_e" name="L-Ascorbate" compartment="e" hasOnlySubstanceUnits="false" boundaryCondition="false" constant="false"/>
      <species id="M_asn_DASH_L_e" name="L-Asparagine" compartment="e" hasOnlySubstanceUnits="false" boundaryCondition="false" constant="false"/>
      <species id="M_aso3_e" name="arsenite" compartment="e" hasOnlySubstanceUnits="false" boundaryCondition="false" constant="false"/>
      <species id="M_asp_DASH_L_e" name="L-Aspartate" compartment="e" hasOnlySubstanceUnits="false" boundaryCondition="false" constant="false"/>
      <species id="M_btn_e" name="Biotin" compartment="e" hasOnlySubstanceUnits="false" boundaryCondition="false" constant="false"/>
      <species id="M_but_e" name="Butyrate (n-C4:0)" compartment="e" hasOnlySubstanceUnits="false" boundaryCondition="false" constant="false"/>
      <species id="M_butso3_e" name="butanesulfonate" compartment="e" hasOnlySubstanceUnits="false" boundaryCondition="false" constant="false"/>
      <species id="M_ca2_e" name="Calcium" compartment="e" hasOnlySubstanceUnits="false" boundaryCondition="false" constant="false"/>
      <species id="M_cbi_e" name="Cobinamide" compartment="e" hasOnlySubstanceUnits="false" boundaryCondition="false" constant="false"/>
      <species id="M_cbl1_e" name="Cob(I)alamin" compartment="e" hasOnlySubstanceUnits="false" boundaryCondition="false" constant="false"/>
      <species id="M_cd2_e" name="Cadmium" compartment="e" hasOnlySubstanceUnits="false" boundaryCondition="false" constant="false"/>
      <species id="M_cgly_e" name="Cys-Gly" compartment="e" hasOnlySubstanceUnits="false" boundaryCondition="false" constant="false"/>
      <species id="M_chol_e" name="Choline" compartment="e" hasOnlySubstanceUnits="false" boundaryCondition="false" constant="false"/>
      <species id="M_chtbs_e" name="N,N&apos;-diacetylchitobiose" compartment="e" hasOnlySubstanceUnits="false" boundaryCondition="false" constant="false"/>
      <species id="M_cit_e" name="Citrate" compartment="e" hasOnlySubstanceUnits="false" boundaryCondition="false" constant="false"/>
      <species id="M_cl_e" name="Chloride" compartment="e" hasOnlySubstanceUnits="false" boundaryCondition="false" constant="false"/>
      <species id="M_cm_e" name="Chloramphenicol" compartment="e" hasOnlySubstanceUnits="false" boundaryCondition="false" constant="false"/>
      <species id="M_cmp_e" name="CMP" compartment="e" hasOnlySubstanceUnits="false" boundaryCondition="false" constant="false"/>
      <species id="M_co2_e" name="CO2" compartment="e" hasOnlySubstanceUnits="false" boundaryCondition="false" constant="false"/>
      <species id="M_cobalt2_e" name="Co2+" compartment="e" hasOnlySubstanceUnits="false" boundaryCondition="false" constant="false"/>
      <species id="M_colipa_e" name="core oligosaccharide lipid A" compartment="e" hasOnlySubstanceUnits="false" boundaryCondition="false" constant="false"/>
      <species id="M_colipap_e" name="core oligosaccharide lipid A diphosphate" compartment="e" hasOnlySubstanceUnits="false" boundaryCondition="false" constant="false"/>
      <species id="M_cpgn_e" name="coprogen" compartment="e" hasOnlySubstanceUnits="false" boundaryCondition="false" constant="false"/>
      <species id="M_cpgn_DASH_un_e" name="coprogen unloaded (no Fe(III))" compartment="e" hasOnlySubstanceUnits="false" boundaryCondition="false" constant="false"/>
      <species id="M_crn_e" name="L-Carnitine" compartment="e" hasOnlySubstanceUnits="false" boundaryCondition="false" constant="false"/>
      <species id="M_crn_DASH_D_e" name="D-Carnitine" compartment="e" hasOnlySubstanceUnits="false" boundaryCondition="false" constant="false"/>
      <species id="M_csn_e" name="Cytosine" compartment="e" hasOnlySubstanceUnits="false" boundaryCondition="false" constant="false"/>
      <species id="M_cu_e" name="Cu+" compartment="e" hasOnlySubstanceUnits="false" boundaryCondition="false" constant="false"/>
      <species id="M_cu2_e" name="Cu2+" compartment="e" hasOnlySubstanceUnits="false" boundaryCondition="false" constant="false"/>
      <species id="M_cyan_e" name="Hydrogen cyanide" compartment="e" hasOnlySubstanceUnits="false" boundaryCondition="false" constant="false"/>
      <species id="M_cynt_e" name="Cyanate" compartment="e" hasOnlySubstanceUnits="false" boundaryCondition="false" constant="false"/>
      <species id="M_cys_DASH_D_e" name="D-Cysteine" compartment="e" hasOnlySubstanceUnits="false" boundaryCondition="false" constant="false"/>
      <species id="M_cys_DASH_L_e" name="L-Cysteine" compartment="e" hasOnlySubstanceUnits="false" boundaryCondition="false" constant="false"/>
      <species id="M_cytd_e" name="Cytidine" compartment="e" hasOnlySubstanceUnits="false" boundaryCondition="false" constant="false"/>
      <species id="M_dad_DASH_2_e" name="Deoxyadenosine" compartment="e" hasOnlySubstanceUnits="false" boundaryCondition="false" constant="false"/>
      <species id="M_damp_e" name="dAMP" compartment="e" hasOnlySubstanceUnits="false" boundaryCondition="false" constant="false"/>
      <species id="M_dca_e" name="Decanoate (n-C10:0)" compartment="e" hasOnlySubstanceUnits="false" boundaryCondition="false" constant="false"/>
      <species id="M_dcmp_e" name="dCMP" compartment="e" hasOnlySubstanceUnits="false" boundaryCondition="false" constant="false"/>
      <species id="M_dcyt_e" name="Deoxycytidine" compartment="e" hasOnlySubstanceUnits="false" boundaryCondition="false" constant="false"/>
      <species id="M_ddca_e" name="Dodecanoate (n-C12:0)" compartment="e" hasOnlySubstanceUnits="false" boundaryCondition="false" constant="false"/>
      <species id="M_dgmp_e" name="dGMP" compartment="e" hasOnlySubstanceUnits="false" boundaryCondition="false" constant="false"/>
      <species id="M_dgsn_e" name="Deoxyguanosine" compartment="e" hasOnlySubstanceUnits="false" boundaryCondition="false" constant="false"/>
      <species id="M_dha_e" name="Dihydroxyacetone" compartment="e" hasOnlySubstanceUnits="false" boundaryCondition="false" constant="false"/>
      <species id="M_dimp_e" name="dIMP" compartment="e" hasOnlySubstanceUnits="false" boundaryCondition="false" constant="false"/>
      <species id="M_din_e" name="Deoxyinosine" compartment="e" hasOnlySubstanceUnits="false" boundaryCondition="false" constant="false"/>
      <species id="M_dms_e" name="Dimethyl sulfide" compartment="e" hasOnlySubstanceUnits="false" boundaryCondition="false" constant="false"/>
      <species id="M_dmso_e" name="Dimethyl sulfoxide" compartment="e" hasOnlySubstanceUnits="false" boundaryCondition="false" constant="false"/>
      <species id="M_dopa_e" name="Dopamine" compartment="e" hasOnlySubstanceUnits="false" boundaryCondition="false" constant="false"/>
      <species id="M_doxrbcn_e" name="doxorubicin" compartment="e" hasOnlySubstanceUnits="false" boundaryCondition="false" constant="false"/>
      <species id="M_dtmp_e" name="dTMP" compartment="e" hasOnlySubstanceUnits="false" boundaryCondition="false" constant="false"/>
      <species id="M_dump_e" name="dUMP" compartment="e" hasOnlySubstanceUnits="false" boundaryCondition="false" constant="false"/>
      <species id="M_duri_e" name="Deoxyuridine" compartment="e" hasOnlySubstanceUnits="false" boundaryCondition="false" constant="false"/>
      <species id="M_eca4colipa_e" name="(enterobacterial common antigen)x4 core oligosaccharide lipid A" compartment="e" hasOnlySubstanceUnits="false" boundaryCondition="false" constant="false"/>
      <species id="M_enlipa_e" name="phosphoethanolamine KDO(2)-lipid (A)" compartment="e" hasOnlySubstanceUnits="false" boundaryCondition="false" constant="false"/>
      <species id="M_enter_e" name="Enterochelin" compartment="e" hasOnlySubstanceUnits="false" boundaryCondition="false" constant="false"/>
      <species id="M_etha_e" name="Ethanolamine" compartment="e" hasOnlySubstanceUnits="false" boundaryCondition="false" constant="false"/>
      <species id="M_ethso3_e" name="ethanesulfonate" compartment="e" hasOnlySubstanceUnits="false" boundaryCondition="false" constant="false"/>
      <species id="M_etoh_e" name="Ethanol" compartment="e" hasOnlySubstanceUnits="false" boundaryCondition="false" constant="false"/>
      <species id="M_f6p_e" name="D-Fructose 6-phosphate" compartment="e" hasOnlySubstanceUnits="false" boundaryCondition="false" constant="false"/>
      <species id="M_fald_e" name="Formaldehyde" compartment="e" hasOnlySubstanceUnits="false" boundaryCondition="false" constant="false"/>
      <species id="M_fe2_e" name="Fe2+" compartment="e" hasOnlySubstanceUnits="false" boundaryCondition="false" constant="false"/>
      <species id="M_fe3_e" name="Fe3+" compartment="e" hasOnlySubstanceUnits="false" boundaryCondition="false" constant="false"/>
      <species id="M_fe3dcit_e" name="Fe(III)dicitrate" compartment="e" hasOnlySubstanceUnits="false" boundaryCondition="false" constant="false"/>
      <species id="M_fe3dhbzs_e" name="ferric 2,3-dihydroxybenzoylserine" compartment="e" hasOnlySubstanceUnits="false" boundaryCondition="false" constant="false"/>
      <species id="M_fe3hox_e" name="Fe(III)hydroxamate" compartment="e" hasOnlySubstanceUnits="false" boundaryCondition="false" constant="false"/>
      <species id="M_fe3hox_DASH_un_e" name="Fe(III)hydoxamate, unloaded" compartment="e" hasOnlySubstanceUnits="false" boundaryCondition="false" constant="false"/>
      <species id="M_fecrm_e" name="Ferrichrome" compartment="e" hasOnlySubstanceUnits="false" boundaryCondition="false" constant="false"/>
      <species id="M_fecrm_DASH_un_e" name="Ferrichrome minus Fe(III)" compartment="e" hasOnlySubstanceUnits="false" boundaryCondition="false" constant="false"/>
      <species id="M_feenter_e" name="Fe-enterobactin" compartment="e" hasOnlySubstanceUnits="false" boundaryCondition="false" constant="false"/>
      <species id="M_feoxam_e" name="ferroxamine" compartment="e" hasOnlySubstanceUnits="false" boundaryCondition="false" constant="false"/>
      <species id="M_feoxam_DASH_un_e" name="ferroxamine minus Fe(3)" compartment="e" hasOnlySubstanceUnits="false" boundaryCondition="false" constant="false"/>
      <species id="M_for_e" name="Formate" compartment="e" hasOnlySubstanceUnits="false" boundaryCondition="false" constant="false"/>
      <species id="M_fru_e" name="D-Fructose" compartment="e" hasOnlySubstanceUnits="false" boundaryCondition="false" constant="false"/>
      <species id="M_frulys_e" name="fructoselysine" compartment="e" hasOnlySubstanceUnits="false" boundaryCondition="false" constant="false"/>
      <species id="M_fruur_e" name="D-Fructuronate" compartment="e" hasOnlySubstanceUnits="false" boundaryCondition="false" constant="false"/>
      <species id="M_fuc_DASH_L_e" name="L-Fucose" compartment="e" hasOnlySubstanceUnits="false" boundaryCondition="false" constant="false"/>
      <species id="M_fum_e" name="Fumarate" compartment="e" hasOnlySubstanceUnits="false" boundaryCondition="false" constant="false"/>
      <species id="M_fusa_e" name="fusidic acid" compartment="e" hasOnlySubstanceUnits="false" boundaryCondition="false" constant="false"/>
      <species id="M_g1p_e" name="D-Glucose 1-phosphate" compartment="e" hasOnlySubstanceUnits="false" boundaryCondition="false" constant="false"/>
      <species id="M_g3pc_e" name="sn-Glycero-3-phosphocholine" compartment="e" hasOnlySubstanceUnits="false" boundaryCondition="false" constant="false"/>
      <species id="M_g3pe_e" name="sn-Glycero-3-phosphoethanolamine" compartment="e" hasOnlySubstanceUnits="false" boundaryCondition="false" constant="false"/>
      <species id="M_g3pg_e" name="Glycerophosphoglycerol" compartment="e" hasOnlySubstanceUnits="false" boundaryCondition="false" constant="false"/>
      <species id="M_g3pi_e" name="sn-Glycero-3-phospho-1-inositol" compartment="e" hasOnlySubstanceUnits="false" boundaryCondition="false" constant="false"/>
      <species id="M_g3ps_e" name="Glycerophosphoserine" compartment="e" hasOnlySubstanceUnits="false" boundaryCondition="false" constant="false"/>
      <species id="M_g6p_e" name="D-Glucose 6-phosphate" compartment="e" hasOnlySubstanceUnits="false" boundaryCondition="false" constant="false"/>
      <species id="M_gal_e" name="D-Galactose" compartment="e" hasOnlySubstanceUnits="false" boundaryCondition="false" constant="false"/>
      <species id="M_gal_DASH_bD_e" name="beta D-Galactose" compartment="e" hasOnlySubstanceUnits="false" boundaryCondition="false" constant="false"/>
      <species id="M_gal1p_e" name="alpha-D-Galactose 1-phosphate" compartment="e" hasOnlySubstanceUnits="false" boundaryCondition="false" constant="false"/>
      <species id="M_galct_DASH_D_e" name="D-Galactarate" compartment="e" hasOnlySubstanceUnits="false" boundaryCondition="false" constant="false"/>
      <species id="M_galctn_DASH_D_e" name="D-Galactonate" compartment="e" hasOnlySubstanceUnits="false" boundaryCondition="false" constant="false"/>
      <species id="M_galctn_DASH_L_e" name="L-Galactonate" compartment="e" hasOnlySubstanceUnits="false" boundaryCondition="false" constant="false"/>
      <species id="M_galt_e" name="Galactitol" compartment="e" hasOnlySubstanceUnits="false" boundaryCondition="false" constant="false"/>
      <species id="M_galur_e" name="D-Galacturonate" compartment="e" hasOnlySubstanceUnits="false" boundaryCondition="false" constant="false"/>
      <species id="M_gam_e" name="D-Glucosamine" compartment="e" hasOnlySubstanceUnits="false" boundaryCondition="false" constant="false"/>
      <species id="M_gam6p_e" name="D-Glucosamine 6-phosphate" compartment="e" hasOnlySubstanceUnits="false" boundaryCondition="false" constant="false"/>
      <species id="M_gbbtn_e" name="gamma-butyrobetaine" compartment="e" hasOnlySubstanceUnits="false" boundaryCondition="false" constant="false"/>
      <species id="M_gdp_e" name="GDP" compartment="e" hasOnlySubstanceUnits="false" boundaryCondition="false" constant="false"/>
      <species id="M_glc_DASH_D_e" name="D-Glucose" compartment="e" hasOnlySubstanceUnits="false" boundaryCondition="false" constant="false"/>
      <species id="M_glcn_e" name="D-Gluconate" compartment="e" hasOnlySubstanceUnits="false" boundaryCondition="false" constant="false"/>
      <species id="M_glcr_e" name="D-Glucarate" compartment="e" hasOnlySubstanceUnits="false" boundaryCondition="false" constant="false"/>
      <species id="M_glcur_e" name="D-Glucuronate" compartment="e" hasOnlySubstanceUnits="false" boundaryCondition="false" constant="false"/>
      <species id="M_glcur1p_e" name="D-Glucuronate 1-phosphate" compartment="e" hasOnlySubstanceUnits="false" boundaryCondition="false" constant="false"/>
      <species id="M_gln_DASH_L_e" name="L-Glutamine" compartment="e" hasOnlySubstanceUnits="false" boundaryCondition="false" constant="false"/>
      <species id="M_glu_DASH_L_e" name="L-Glutamate" compartment="e" hasOnlySubstanceUnits="false" boundaryCondition="false" constant="false"/>
      <species id="M_gly_e" name="Glycine" compartment="e" hasOnlySubstanceUnits="false" boundaryCondition="false" constant="false"/>
      <species id="M_glyald_e" name="D-Glyceraldehyde" compartment="e" hasOnlySubstanceUnits="false" boundaryCondition="false" constant="false"/>
      <species id="M_glyb_e" name="Glycine betaine" compartment="e" hasOnlySubstanceUnits="false" boundaryCondition="false" constant="false"/>
      <species id="M_glyc_e" name="Glycerol" compartment="e" hasOnlySubstanceUnits="false" boundaryCondition="false" constant="false"/>
      <species id="M_glyc_DASH_R_e" name="(R)-Glycerate" compartment="e" hasOnlySubstanceUnits="false" boundaryCondition="false" constant="false"/>
      <species id="M_glyc2p_e" name="Glycerol 2-phosphate" compartment="e" hasOnlySubstanceUnits="false" boundaryCondition="false" constant="false"/>
      <species id="M_glyc3p_e" name="Glycerol 3-phosphate" compartment="e" hasOnlySubstanceUnits="false" boundaryCondition="false" constant="false"/>
      <species id="M_glyclt_e" name="Glycolate" compartment="e" hasOnlySubstanceUnits="false" boundaryCondition="false" constant="false"/>
      <species id="M_gmp_e" name="GMP" compartment="e" hasOnlySubstanceUnits="false" boundaryCondition="false" constant="false"/>
      <species id="M_gsn_e" name="Guanosine" compartment="e" hasOnlySubstanceUnits="false" boundaryCondition="false" constant="false"/>
      <species id="M_gthox_e" name="Oxidized glutathione" compartment="e" hasOnlySubstanceUnits="false" boundaryCondition="false" constant="false"/>
      <species id="M_gthrd_e" name="Reduced glutathione" compartment="e" hasOnlySubstanceUnits="false" boundaryCondition="false" constant="false"/>
      <species id="M_gtp_e" name="GTP" compartment="e" hasOnlySubstanceUnits="false" boundaryCondition="false" constant="false"/>
      <species id="M_gua_e" name="Guanine" compartment="e" hasOnlySubstanceUnits="false" boundaryCondition="false" constant="false"/>
      <species id="M_h_e" name="H+" compartment="e" hasOnlySubstanceUnits="false" boundaryCondition="false" constant="false"/>
      <species id="M_h2_e" name="H2" compartment="e" hasOnlySubstanceUnits="false" boundaryCondition="false" constant="false"/>
      <species id="M_h2o_e" name="H2O" compartment="e" hasOnlySubstanceUnits="false" boundaryCondition="false" constant="false"/>
      <species id="M_h2o2_e" name="Hydrogen peroxide" compartment="e" hasOnlySubstanceUnits="false" boundaryCondition="false" constant="false"/>
      <species id="M_h2s_e" name="Hydrogen sulfide" compartment="e" hasOnlySubstanceUnits="false" boundaryCondition="false" constant="false"/>
      <species id="M_hacolipa_e" name="hepta-acylated core oligosaccharide lipid A (E. coli)" compartment="e" hasOnlySubstanceUnits="false" boundaryCondition="false" constant="false"/>
      <species id="M_halipa_e" name="hepta-acylated KDO(2)-lipid (A)" compartment="e" hasOnlySubstanceUnits="false" boundaryCondition="false" constant="false"/>
      <species id="M_hdca_e" name="Hexadecanoate (n-C16:0)" compartment="e" hasOnlySubstanceUnits="false" boundaryCondition="false" constant="false"/>
      <species id="M_hdcea_e" name="Hexadecenoate (n-C16:1)" compartment="e" hasOnlySubstanceUnits="false" boundaryCondition="false" constant="false"/>
      <species id="M_hg2_e" name="Hg2+" compartment="e" hasOnlySubstanceUnits="false" boundaryCondition="false" constant="false"/>
      <species id="M_his_DASH_L_e" name="L-Histidine" compartment="e" hasOnlySubstanceUnits="false" boundaryCondition="false" constant="false"/>
      <species id="M_hom_DASH_L_e" name="L-Homoserine" compartment="e" hasOnlySubstanceUnits="false" boundaryCondition="false" constant="false"/>
      <species id="M_hxa_e" name="Hexanoate (n-C6:0)" compartment="e" hasOnlySubstanceUnits="false" boundaryCondition="false" constant="false"/>
      <species id="M_hxan_e" name="Hypoxanthine" compartment="e" hasOnlySubstanceUnits="false" boundaryCondition="false" constant="false"/>
      <species id="M_idon_DASH_L_e" name="L-Idonate" compartment="e" hasOnlySubstanceUnits="false" boundaryCondition="false" constant="false"/>
      <species id="M_ile_DASH_L_e" name="L-Isoleucine" compartment="e" hasOnlySubstanceUnits="false" boundaryCondition="false" constant="false"/>
      <species id="M_imp_e" name="IMP" compartment="e" hasOnlySubstanceUnits="false" boundaryCondition="false" constant="false"/>
      <species id="M_indole_e" name="Indole" compartment="e" hasOnlySubstanceUnits="false" boundaryCondition="false" constant="false"/>
      <species id="M_inost_e" name="myo-Inositol" compartment="e" hasOnlySubstanceUnits="false" boundaryCondition="false" constant="false"/>
      <species id="M_ins_e" name="Inosine" compartment="e" hasOnlySubstanceUnits="false" boundaryCondition="false" constant="false"/>
      <species id="M_isetac_e" name="Isethionic acid" compartment="e" hasOnlySubstanceUnits="false" boundaryCondition="false" constant="false"/>
      <species id="M_k_e" name="potassium" compartment="e" hasOnlySubstanceUnits="false" boundaryCondition="false" constant="false"/>
      <species id="M_kdo2lipid4_e" name="KDO(2)-lipid IV(A)" compartment="e" hasOnlySubstanceUnits="false" boundaryCondition="false" constant="false"/>
      <species id="M_lac_DASH_D_e" name="D-Lactate" compartment="e" hasOnlySubstanceUnits="false" boundaryCondition="false" constant="false"/>
      <species id="M_lac_DASH_L_e" name="L-Lactate" compartment="e" hasOnlySubstanceUnits="false" boundaryCondition="false" constant="false"/>
      <species id="M_lcts_e" name="Lactose" compartment="e" hasOnlySubstanceUnits="false" boundaryCondition="false" constant="false"/>
      <species id="M_leu_DASH_L_e" name="L-Leucine" compartment="e" hasOnlySubstanceUnits="false" boundaryCondition="false" constant="false"/>
      <species id="M_lipa_e" name="KDO(2)-lipid (A)" compartment="e" hasOnlySubstanceUnits="false" boundaryCondition="false" constant="false"/>
      <species id="M_lipa_cold_e" name="cold adapted KDO(2)-lipid (A)" compartment="e" hasOnlySubstanceUnits="false" boundaryCondition="false" constant="false"/>
      <species id="M_lipoate_e" name="Lipoate" compartment="e" hasOnlySubstanceUnits="false" boundaryCondition="false" constant="false"/>
      <species id="M_lys_DASH_L_e" name="L-Lysine" compartment="e" hasOnlySubstanceUnits="false" boundaryCondition="false" constant="false"/>
      <species id="M_lyx_DASH_L_e" name="L-Lyxose" compartment="e" hasOnlySubstanceUnits="false" boundaryCondition="false" constant="false"/>
      <species id="M_mal_DASH_D_e" name="D-Malate" compartment="e" hasOnlySubstanceUnits="false" boundaryCondition="false" constant="false"/>
      <species id="M_mal_DASH_L_e" name="L-Malate" compartment="e" hasOnlySubstanceUnits="false" boundaryCondition="false" constant="false"/>
      <species id="M_malt_e" name="Maltose" compartment="e" hasOnlySubstanceUnits="false" boundaryCondition="false" constant="false"/>
      <species id="M_malthx_e" name="Maltohexaose" compartment="e" hasOnlySubstanceUnits="false" boundaryCondition="false" constant="false"/>
      <species id="M_maltpt_e" name="Maltopentaose" compartment="e" hasOnlySubstanceUnits="false" boundaryCondition="false" constant="false"/>
      <species id="M_malttr_e" name="Maltotriose" compartment="e" hasOnlySubstanceUnits="false" boundaryCondition="false" constant="false"/>
      <species id="M_maltttr_e" name="Maltotetraose" compartment="e" hasOnlySubstanceUnits="false" boundaryCondition="false" constant="false"/>
      <species id="M_man_e" name="D-Mannose" compartment="e" hasOnlySubstanceUnits="false" boundaryCondition="false" constant="false"/>
      <species id="M_man6p_e" name="D-Mannose 6-phosphate" compartment="e" hasOnlySubstanceUnits="false" boundaryCondition="false" constant="false"/>
      <species id="M_manglyc_e" name="2(alpha-D-Mannosyl)-D-glycerate" compartment="e" hasOnlySubstanceUnits="false" boundaryCondition="false" constant="false"/>
      <species id="M_melib_e" name="Melibiose" compartment="e" hasOnlySubstanceUnits="false" boundaryCondition="false" constant="false"/>
      <species id="M_meoh_e" name="Methanol" compartment="e" hasOnlySubstanceUnits="false" boundaryCondition="false" constant="false"/>
      <species id="M_met_DASH_D_e" name="D-Methionine" compartment="e" hasOnlySubstanceUnits="false" boundaryCondition="false" constant="false"/>
      <species id="M_met_DASH_L_e" name="L-Methionine" compartment="e" hasOnlySubstanceUnits="false" boundaryCondition="false" constant="false"/>
      <species id="M_metsox_DASH_R_DASH_L_e" name="L-methionine-R-sulfoxide" compartment="e" hasOnlySubstanceUnits="false" boundaryCondition="false" constant="false"/>
      <species id="M_metsox_DASH_S_DASH_L_e" name="L-Methionine Sulfoxide" compartment="e" hasOnlySubstanceUnits="false" boundaryCondition="false" constant="false"/>
      <species id="M_mg2_e" name="magnesium" compartment="e" hasOnlySubstanceUnits="false" boundaryCondition="false" constant="false"/>
      <species id="M_mincyc_e" name="minocycline" compartment="e" hasOnlySubstanceUnits="false" boundaryCondition="false" constant="false"/>
      <species id="M_minohp_e" name="myo-Inositol hexakisphosphate" compartment="e" hasOnlySubstanceUnits="false" boundaryCondition="false" constant="false"/>
      <species id="M_mmet_e" name="S-Methyl-L-methionine" compartment="e" hasOnlySubstanceUnits="false" boundaryCondition="false" constant="false"/>
      <species id="M_mn2_e" name="Mn2+" compartment="e" hasOnlySubstanceUnits="false" boundaryCondition="false" constant="false"/>
      <species id="M_mnl_e" name="D-Mannitol" compartment="e" hasOnlySubstanceUnits="false" boundaryCondition="false" constant="false"/>
      <species id="M_mobd_e" name="Molybdate" compartment="e" hasOnlySubstanceUnits="false" boundaryCondition="false" constant="false"/>
      <species id="M_mso3_e" name="methanesulfonate" compartment="e" hasOnlySubstanceUnits="false" boundaryCondition="false" constant="false"/>
      <species id="M_n2o_e" name="Nitrous oxide" compartment="e" hasOnlySubstanceUnits="false" boundaryCondition="false" constant="false"/>
      <species id="M_na1_e" name="Sodium" compartment="e" hasOnlySubstanceUnits="false" boundaryCondition="false" constant="false"/>
      <species id="M_nac_e" name="Nicotinate" compartment="e" hasOnlySubstanceUnits="false" boundaryCondition="false" constant="false"/>
      <species id="M_nh4_e" name="Ammonium" compartment="e" hasOnlySubstanceUnits="false" boundaryCondition="false" constant="false"/>
      <species id="M_ni2_e" name="nickel" compartment="e" hasOnlySubstanceUnits="false" boundaryCondition="false" constant="false"/>
      <species id="M_nmn_e" name="NMN" compartment="e" hasOnlySubstanceUnits="false" boundaryCondition="false" constant="false"/>
      <species id="M_no_e" name="Nitric oxide" compartment="e" hasOnlySubstanceUnits="false" boundaryCondition="false" constant="false"/>
      <species id="M_no2_e" name="Nitrite" compartment="e" hasOnlySubstanceUnits="false" boundaryCondition="false" constant="false"/>
      <species id="M_no3_e" name="Nitrate" compartment="e" hasOnlySubstanceUnits="false" boundaryCondition="false" constant="false"/>
      <species id="M_novbcn_e" name="novobiocin" compartment="e" hasOnlySubstanceUnits="false" boundaryCondition="false" constant="false"/>
      <species id="M_o16a4colipa_e" name="(O16 antigen)x4 core oligosaccharide lipid A" compartment="e" hasOnlySubstanceUnits="false" boundaryCondition="false" constant="false"/>
      <species id="M_o2_e" name="O2" compartment="e" hasOnlySubstanceUnits="false" boundaryCondition="false" constant="false"/>
      <species id="M_o2s_e" name="Superoxide anion" compartment="e" hasOnlySubstanceUnits="false" boundaryCondition="false" constant="false"/>
      <species id="M_ocdca_e" name="octadecanoate (n-C18:0)" compartment="e" hasOnlySubstanceUnits="false" boundaryCondition="false" constant="false"/>
      <species id="M_ocdcea_e" name="octadecenoate (n-C18:1)" compartment="e" hasOnlySubstanceUnits="false" boundaryCondition="false" constant="false"/>
      <species id="M_octa_e" name="octanoate (n-C8:0)" compartment="e" hasOnlySubstanceUnits="false" boundaryCondition="false" constant="false"/>
      <species id="M_orn_e" name="Ornithine" compartment="e" hasOnlySubstanceUnits="false" boundaryCondition="false" constant="false"/>
      <species id="M_orot_e" name="Orotate" compartment="e" hasOnlySubstanceUnits="false" boundaryCondition="false" constant="false"/>
      <species id="M_pacald_e" name="Phenylacetaldehyde" compartment="e" hasOnlySubstanceUnits="false" boundaryCondition="false" constant="false"/>
      <species id="M_peamn_e" name="Phenethylamine" compartment="e" hasOnlySubstanceUnits="false" boundaryCondition="false" constant="false"/>
      <species id="M_phe_DASH_L_e" name="L-Phenylalanine" compartment="e" hasOnlySubstanceUnits="false" boundaryCondition="false" constant="false"/>
      <species id="M_pheme_e" name="Protoheme" compartment="e" hasOnlySubstanceUnits="false" boundaryCondition="false" constant="false"/>
      <species id="M_pi_e" name="Phosphate" compartment="e" hasOnlySubstanceUnits="false" boundaryCondition="false" constant="false"/>
      <species id="M_pnto_DASH_R_e" name="(R)-Pantothenate" compartment="e" hasOnlySubstanceUnits="false" boundaryCondition="false" constant="false"/>
      <species id="M_ppa_e" name="Propionate (n-C3:0)" compartment="e" hasOnlySubstanceUnits="false" boundaryCondition="false" constant="false"/>
      <species id="M_ppal_e" name="Propanal" compartment="e" hasOnlySubstanceUnits="false" boundaryCondition="false" constant="false"/>
      <species id="M_pppn_e" name="Phenylpropanoate" compartment="e" hasOnlySubstanceUnits="false" boundaryCondition="false" constant="false"/>
      <species id="M_ppt_e" name="Phosphonate" compartment="e" hasOnlySubstanceUnits="false" boundaryCondition="false" constant="false"/>
      <species id="M_pro_DASH_L_e" name="L-Proline" compartment="e" hasOnlySubstanceUnits="false" boundaryCondition="false" constant="false"/>
      <species id="M_progly_e" name="L-Prolinylglycine" compartment="e" hasOnlySubstanceUnits="false" boundaryCondition="false" constant="false"/>
      <species id="M_psclys_e" name="psicoselysine" compartment="e" hasOnlySubstanceUnits="false" boundaryCondition="false" constant="false"/>
      <species id="M_pser_DASH_L_e" name="O-Phospho-L-serine" compartment="e" hasOnlySubstanceUnits="false" boundaryCondition="false" constant="false"/>
      <species id="M_ptrc_e" name="Putrescine" compartment="e" hasOnlySubstanceUnits="false" boundaryCondition="false" constant="false"/>
      <species id="M_pydam_e" name="Pyridoxamine" compartment="e" hasOnlySubstanceUnits="false" boundaryCondition="false" constant="false"/>
      <species id="M_pydx_e" name="Pyridoxal" compartment="e" hasOnlySubstanceUnits="false" boundaryCondition="false" constant="false"/>
      <species id="M_pydxn_e" name="Pyridoxine" compartment="e" hasOnlySubstanceUnits="false" boundaryCondition="false" constant="false"/>
      <species id="M_pyr_e" name="Pyruvate" compartment="e" hasOnlySubstanceUnits="false" boundaryCondition="false" constant="false"/>
      <species id="M_quin_e" name="Quinate" compartment="e" hasOnlySubstanceUnits="false" boundaryCondition="false" constant="false"/>
      <species id="M_r5p_e" name="alpha-D-Ribose 5-phosphate" compartment="e" hasOnlySubstanceUnits="false" boundaryCondition="false" constant="false"/>
      <species id="M_rfamp_e" name="rifampin" compartment="e" hasOnlySubstanceUnits="false" boundaryCondition="false" constant="false"/>
      <species id="M_rib_DASH_D_e" name="D-Ribose" compartment="e" hasOnlySubstanceUnits="false" boundaryCondition="false" constant="false"/>
      <species id="M_rmn_e" name="L-Rhamnose" compartment="e" hasOnlySubstanceUnits="false" boundaryCondition="false" constant="false"/>
      <species id="M_sbt_DASH_D_e" name="D-Sorbitol" compartment="e" hasOnlySubstanceUnits="false" boundaryCondition="false" constant="false"/>
      <species id="M_sel_e" name="Selenate" compartment="e" hasOnlySubstanceUnits="false" boundaryCondition="false" constant="false"/>
      <species id="M_ser_DASH_D_e" name="D-Serine" compartment="e" hasOnlySubstanceUnits="false" boundaryCondition="false" constant="false"/>
      <species id="M_ser_DASH_L_e" name="L-Serine" compartment="e" hasOnlySubstanceUnits="false" boundaryCondition="false" constant="false"/>
      <species id="M_skm_e" name="Shikimate" compartment="e" hasOnlySubstanceUnits="false" boundaryCondition="false" constant="false"/>
      <species id="M_slnt_e" name="selenite" compartment="e" hasOnlySubstanceUnits="false" boundaryCondition="false" constant="false"/>
      <species id="M_so2_e" name="sulfur dioxide" compartment="e" hasOnlySubstanceUnits="false" boundaryCondition="false" constant="false"/>
      <species id="M_so3_e" name="Sulfite" compartment="e" hasOnlySubstanceUnits="false" boundaryCondition="false" constant="false"/>
      <species id="M_so4_e" name="Sulfate" compartment="e" hasOnlySubstanceUnits="false" boundaryCondition="false" constant="false"/>
      <species id="M_spmd_e" name="Spermidine" compartment="e" hasOnlySubstanceUnits="false" boundaryCondition="false" constant="false"/>
      <species id="M_succ_e" name="Succinate" compartment="e" hasOnlySubstanceUnits="false" boundaryCondition="false" constant="false"/>
      <species id="M_sucr_e" name="Sucrose" compartment="e" hasOnlySubstanceUnits="false" boundaryCondition="false" constant="false"/>
      <species id="M_sulfac_e" name="sulfoacetate" compartment="e" hasOnlySubstanceUnits="false" boundaryCondition="false" constant="false"/>
      <species id="M_tartr_DASH_D_e" name="D-tartrate" compartment="e" hasOnlySubstanceUnits="false" boundaryCondition="false" constant="false"/>
      <species id="M_tartr_DASH_L_e" name="L-tartrate" compartment="e" hasOnlySubstanceUnits="false" boundaryCondition="false" constant="false"/>
      <species id="M_taur_e" name="Taurine" compartment="e" hasOnlySubstanceUnits="false" boundaryCondition="false" constant="false"/>
      <species id="M_tcynt_e" name="Thiocyanate" compartment="e" hasOnlySubstanceUnits="false" boundaryCondition="false" constant="false"/>
      <species id="M_thm_e" name="Thiamin" compartment="e" hasOnlySubstanceUnits="false" boundaryCondition="false" constant="false"/>
      <species id="M_thr_DASH_L_e" name="L-Threonine" compartment="e" hasOnlySubstanceUnits="false" boundaryCondition="false" constant="false"/>
      <species id="M_thrp_e" name="L-Threonine O-3-phosphate" compartment="e" hasOnlySubstanceUnits="false" boundaryCondition="false" constant="false"/>
      <species id="M_thym_e" name="Thymine" compartment="e" hasOnlySubstanceUnits="false" boundaryCondition="false" constant="false"/>
      <species id="M_thymd_e" name="Thymidine" compartment="e" hasOnlySubstanceUnits="false" boundaryCondition="false" constant="false"/>
      <species id="M_tma_e" name="trimethylamine" compartment="e" hasOnlySubstanceUnits="false" boundaryCondition="false" constant="false"/>
      <species id="M_tmao_e" name="Trimethylamine N-oxide" compartment="e" hasOnlySubstanceUnits="false" boundaryCondition="false" constant="false"/>
      <species id="M_tre_e" name="Trehalose" compartment="e" hasOnlySubstanceUnits="false" boundaryCondition="false" constant="false"/>
      <species id="M_trp_DASH_L_e" name="L-Tryptophan" compartment="e" hasOnlySubstanceUnits="false" boundaryCondition="false" constant="false"/>
      <species id="M_tsul_e" name="Thiosulfate" compartment="e" hasOnlySubstanceUnits="false" boundaryCondition="false" constant="false"/>
      <species id="M_ttdca_e" name="tetradecanoate (n-C14:0)" compartment="e" hasOnlySubstanceUnits="false" boundaryCondition="false" constant="false"/>
      <species id="M_ttdcea_e" name="tetradecenoate (n-C14:1)" compartment="e" hasOnlySubstanceUnits="false" boundaryCondition="false" constant="false"/>
      <species id="M_ttrcyc_e" name="tetracycline" compartment="e" hasOnlySubstanceUnits="false" boundaryCondition="false" constant="false"/>
      <species id="M_tungs_e" name="tungstate" compartment="e" hasOnlySubstanceUnits="false" boundaryCondition="false" constant="false"/>
      <species id="M_tym_e" name="Tyramine" compartment="e" hasOnlySubstanceUnits="false" boundaryCondition="false" constant="false"/>
      <species id="M_tyr_DASH_L_e" name="L-Tyrosine" compartment="e" hasOnlySubstanceUnits="false" boundaryCondition="false" constant="false"/>
      <species id="M_tyrp_e" name="Phosphotyrosine" compartment="e" hasOnlySubstanceUnits="false" boundaryCondition="false" constant="false"/>
      <species id="M_uacgam_e" name="UDP-N-acetyl-D-glucosamine" compartment="e" hasOnlySubstanceUnits="false" boundaryCondition="false" constant="false"/>
      <species id="M_udpacgal_e" name="UDP-N-acetyl-D-galactosamine" compartment="e" hasOnlySubstanceUnits="false" boundaryCondition="false" constant="false"/>
      <species id="M_udpg_e" name="UDPglucose" compartment="e" hasOnlySubstanceUnits="false" boundaryCondition="false" constant="false"/>
      <species id="M_udpgal_e" name="UDPgalactose" compartment="e" hasOnlySubstanceUnits="false" boundaryCondition="false" constant="false"/>
      <species id="M_udpglcur_e" name="UDP-D-glucuronate" compartment="e" hasOnlySubstanceUnits="false" boundaryCondition="false" constant="false"/>
      <species id="M_ump_e" name="UMP" compartment="e" hasOnlySubstanceUnits="false" boundaryCondition="false" constant="false"/>
      <species id="M_ura_e" name="Uracil" compartment="e" hasOnlySubstanceUnits="false" boundaryCondition="false" constant="false"/>
      <species id="M_urea_e" name="Urea" compartment="e" hasOnlySubstanceUnits="false" boundaryCondition="false" constant="false"/>
      <species id="M_uri_e" name="Uridine" compartment="e" hasOnlySubstanceUnits="false" boundaryCondition="false" constant="false"/>
      <species id="M_val_DASH_L_e" name="L-Valine" compartment="e" hasOnlySubstanceUnits="false" boundaryCondition="false" constant="false"/>
      <species id="M_xan_e" name="Xanthine" compartment="e" hasOnlySubstanceUnits="false" boundaryCondition="false" constant="false"/>
      <species id="M_xmp_e" name="Xanthosine 5&apos;-phosphate" compartment="e" hasOnlySubstanceUnits="false" boundaryCondition="false" constant="false"/>
      <species id="M_xtsn_e" name="Xanthosine" compartment="e" hasOnlySubstanceUnits="false" boundaryCondition="false" constant="false"/>
      <species id="M_xyl_DASH_D_e" name="D-Xylose" compartment="e" hasOnlySubstanceUnits="false" boundaryCondition="false" constant="false"/>
      <species id="M_xylu_DASH_L_e" name="L-Xylulose" compartment="e" hasOnlySubstanceUnits="false" boundaryCondition="false" constant="false"/>
      <species id="M_zn2_e" name="Zinc" compartment="e" hasOnlySubstanceUnits="false" boundaryCondition="false" constant="false"/>
      <species id="M_12dgr120_p" name="1,2-Diacyl-sn-glycerol (didodecanoyl, n-C12:0)" compartment="p" hasOnlySubstanceUnits="false" boundaryCondition="false" constant="false"/>
      <species id="M_12dgr140_p" name="1,2-Diacyl-sn-glycerol (ditetradecanoyl, n-C14:0)" compartment="p" hasOnlySubstanceUnits="false" boundaryCondition="false" constant="false"/>
      <species id="M_12dgr141_p" name="1,2-Diacyl-sn-glycerol (ditetradec-7-enoyl, n-C14:1)" compartment="p" hasOnlySubstanceUnits="false" boundaryCondition="false" constant="false"/>
      <species id="M_12dgr160_p" name="1,2-Diacyl-sn-glycerol (dihexadecanoyl, n-C16:0)" compartment="p" hasOnlySubstanceUnits="false" boundaryCondition="false" constant="false"/>
      <species id="M_12dgr161_p" name="1,2-Diacyl-sn-glycerol (dihexadec-9-enoyl, n-C16:1)" compartment="p" hasOnlySubstanceUnits="false" boundaryCondition="false" constant="false"/>
      <species id="M_12dgr180_p" name="1,2-Diacyl-sn-glycerol (dioctadecanoyl, n-C18:0)" compartment="p" hasOnlySubstanceUnits="false" boundaryCondition="false" constant="false"/>
      <species id="M_12dgr181_p" name="1,2-Diacyl-sn-glycerol (dioctadec-11-enoyl, n-C18:1)" compartment="p" hasOnlySubstanceUnits="false" boundaryCondition="false" constant="false"/>
      <species id="M_12ppd_DASH_R_p" name="(R)-Propane-1,2-diol" compartment="p" hasOnlySubstanceUnits="false" boundaryCondition="false" constant="false"/>
      <species id="M_12ppd_DASH_S_p" name="(S)-Propane-1,2-diol" compartment="p" hasOnlySubstanceUnits="false" boundaryCondition="false" constant="false"/>
      <species id="M_14glucan_p" name="1,4-alpha-D-glucan" compartment="p" hasOnlySubstanceUnits="false" boundaryCondition="false" constant="false"/>
      <species id="M_15dap_p" name="1,5-Diaminopentane" compartment="p" hasOnlySubstanceUnits="false" boundaryCondition="false" constant="false"/>
      <species id="M_1agpe120_p" name="1-Acyl-sn-glycero-3-phosphoethanolamine (n-C12:0)" compartment="p" hasOnlySubstanceUnits="false" boundaryCondition="false" constant="false"/>
      <species id="M_1agpe140_p" name="1-Acyl-sn-glycero-3-phosphoethanolamine (n-C14:0)" compartment="p" hasOnlySubstanceUnits="false" boundaryCondition="false" constant="false"/>
      <species id="M_1agpe141_p" name="1-Acyl-sn-glycero-3-phosphoethanolamine (n-C14:1)" compartment="p" hasOnlySubstanceUnits="false" boundaryCondition="false" constant="false"/>
      <species id="M_1agpe160_p" name="1-Acyl-sn-glycero-3-phosphoethanolamine (n-C16:0)" compartment="p" hasOnlySubstanceUnits="false" boundaryCondition="false" constant="false"/>
      <species id="M_1agpe161_p" name="1-Acyl-sn-glycero-3-phosphoethanolamine (n-C16:1)" compartment="p" hasOnlySubstanceUnits="false" boundaryCondition="false" constant="false"/>
      <species id="M_1agpe180_p" name="1-Acyl-sn-glycero-3-phosphoethanolamine (n-C18:0)" compartment="p" hasOnlySubstanceUnits="false" boundaryCondition="false" constant="false"/>
      <species id="M_1agpe181_p" name="1-Acyl-sn-glycero-3-phosphoethanolamine (n-C18:1)" compartment="p" hasOnlySubstanceUnits="false" boundaryCondition="false" constant="false"/>
      <species id="M_1agpg120_p" name="1-Acyl-sn-glycero-3-phosphoglycerol (n-C12:0)" compartment="p" hasOnlySubstanceUnits="false" boundaryCondition="false" constant="false"/>
      <species id="M_1agpg140_p" name="1-Acyl-sn-glycero-3-phosphoglycerol (n-C14:0)" compartment="p" hasOnlySubstanceUnits="false" boundaryCondition="false" constant="false"/>
      <species id="M_1agpg141_p" name="1-Acyl-sn-glycero-3-phosphoglycerol (n-C14:1)" compartment="p" hasOnlySubstanceUnits="false" boundaryCondition="false" constant="false"/>
      <species id="M_1agpg160_p" name="1-Acyl-sn-glycero-3-phosphoglycerol (n-C16:0)" compartment="p" hasOnlySubstanceUnits="false" boundaryCondition="false" constant="false"/>
      <species id="M_1agpg161_p" name="1-Acyl-sn-glycero-3-phosphoglycerol (n-C16:1)" compartment="p" hasOnlySubstanceUnits="false" boundaryCondition="false" constant="false"/>
      <species id="M_1agpg180_p" name="1-Acyl-sn-glycero-3-phosphoglycerol (n-C18:0)" compartment="p" hasOnlySubstanceUnits="false" boundaryCondition="false" constant="false"/>
      <species id="M_1agpg181_p" name="1-Acyl-sn-glycero-3-phosphoglycerol (n-C18:1)" compartment="p" hasOnlySubstanceUnits="false" boundaryCondition="false" constant="false"/>
      <species id="M_1ddecg3p_p" name="1-dodecanoyl-sn-glycerol 3-phosphate" compartment="p" hasOnlySubstanceUnits="false" boundaryCondition="false" constant="false"/>
      <species id="M_1hdec9eg3p_p" name="1-hexadec-9-enoyl-sn-glycerol 3-phosphate" compartment="p" hasOnlySubstanceUnits="false" boundaryCondition="false" constant="false"/>
      <species id="M_1hdecg3p_p" name="1-hexadecanoyl-sn-glycerol 3-phosphate" compartment="p" hasOnlySubstanceUnits="false" boundaryCondition="false" constant="false"/>
      <species id="M_1odec11eg3p_p" name="1-octadec-11-enoyl-sn-glycerol 3-phosphate" compartment="p" hasOnlySubstanceUnits="false" boundaryCondition="false" constant="false"/>
      <species id="M_1odecg3p_p" name="1-octadecanoyl-sn-glycerol 3-phosphate" compartment="p" hasOnlySubstanceUnits="false" boundaryCondition="false" constant="false"/>
      <species id="M_1tdec7eg3p_p" name="1-tetradec-7-enoyl-sn-glycerol 3-phosphate" compartment="p" hasOnlySubstanceUnits="false" boundaryCondition="false" constant="false"/>
      <species id="M_1tdecg3p_p" name="1-tetradecanoyl-sn-glycerol 3-phosphate" compartment="p" hasOnlySubstanceUnits="false" boundaryCondition="false" constant="false"/>
      <species id="M_23camp_p" name="2&apos;,3&apos;-Cyclic AMP" compartment="p" hasOnlySubstanceUnits="false" boundaryCondition="false" constant="false"/>
      <species id="M_23ccmp_p" name="2&apos;,3&apos;-Cyclic CMP" compartment="p" hasOnlySubstanceUnits="false" boundaryCondition="false" constant="false"/>
      <species id="M_23cgmp_p" name="2&apos;,3&apos;-Cyclic GMP" compartment="p" hasOnlySubstanceUnits="false" boundaryCondition="false" constant="false"/>
      <species id="M_23cump_p" name="2&apos;,3&apos;-Cyclic UMP" compartment="p" hasOnlySubstanceUnits="false" boundaryCondition="false" constant="false"/>
      <species id="M_23dappa_p" name="2,3-diaminopropionate" compartment="p" hasOnlySubstanceUnits="false" boundaryCondition="false" constant="false"/>
      <species id="M_26dap_DASH_M_p" name="meso-2,6-Diaminoheptanedioate" compartment="p" hasOnlySubstanceUnits="false" boundaryCondition="false" constant="false"/>
      <species id="M_2agpe120_p" name="2-Acyl-sn-glycero-3-phosphoethanolamine (n-C12:0)" compartment="p" hasOnlySubstanceUnits="false" boundaryCondition="false" constant="false"/>
      <species id="M_2agpe140_p" name="2-Acyl-sn-glycero-3-phosphoethanolamine (n-C14:0)" compartment="p" hasOnlySubstanceUnits="false" boundaryCondition="false" constant="false"/>
      <species id="M_2agpe141_p" name="2-Acyl-sn-glycero-3-phosphoethanolamine (n-C14:1)" compartment="p" hasOnlySubstanceUnits="false" boundaryCondition="false" constant="false"/>
      <species id="M_2agpe160_p" name="2-Acyl-sn-glycero-3-phosphoethanolamine (n-C16:0)" compartment="p" hasOnlySubstanceUnits="false" boundaryCondition="false" constant="false"/>
      <species id="M_2agpe161_p" name="2-Acyl-sn-glycero-3-phosphoethanolamine (n-C16:1)" compartment="p" hasOnlySubstanceUnits="false" boundaryCondition="false" constant="false"/>
      <species id="M_2agpe180_p" name="2-Acyl-sn-glycero-3-phosphoethanolamine (n-C18:0)" compartment="p" hasOnlySubstanceUnits="false" boundaryCondition="false" constant="false"/>
      <species id="M_2agpe181_p" name="2-Acyl-sn-glycero-3-phosphoethanolamine (n-C18:1)" compartment="p" hasOnlySubstanceUnits="false" boundaryCondition="false" constant="false"/>
      <species id="M_2agpg120_p" name="2-Acyl-sn-glycero-3-phosphoglycerol (n-C12:0)" compartment="p" hasOnlySubstanceUnits="false" boundaryCondition="false" constant="false"/>
      <species id="M_2agpg140_p" name="2-Acyl-sn-glycero-3-phosphoglycerol (n-C14:0)" compartment="p" hasOnlySubstanceUnits="false" boundaryCondition="false" constant="false"/>
      <species id="M_2agpg141_p" name="2-Acyl-sn-glycero-3-phosphoglycerol (n-C14:1)" compartment="p" hasOnlySubstanceUnits="false" boundaryCondition="false" constant="false"/>
      <species id="M_2agpg160_p" name="2-Acyl-sn-glycero-3-phosphoglycerol (n-C16:0)" compartment="p" hasOnlySubstanceUnits="false" boundaryCondition="false" constant="false"/>
      <species id="M_2agpg161_p" name="2-Acyl-sn-glycero-3-phosphoglycerol (n-C16:1)" compartment="p" hasOnlySubstanceUnits="false" boundaryCondition="false" constant="false"/>
      <species id="M_2agpg180_p" name="2-Acyl-sn-glycero-3-phosphoglycerol (n-C18:0)" compartment="p" hasOnlySubstanceUnits="false" boundaryCondition="false" constant="false"/>
      <species id="M_2agpg181_p" name="2-Acyl-sn-glycero-3-phosphoglycerol (n-C18:1)" compartment="p" hasOnlySubstanceUnits="false" boundaryCondition="false" constant="false"/>
      <species id="M_2ddecg3p_p" name="2-dodecanoyl-sn-glycerol 3-phosphate" compartment="p" hasOnlySubstanceUnits="false" boundaryCondition="false" constant="false"/>
      <species id="M_2ddglcn_p" name="2-Dehydro-3-deoxy-D-gluconate" compartment="p" hasOnlySubstanceUnits="false" boundaryCondition="false" constant="false"/>
      <species id="M_2hdec9eg3p_p" name="2-hexadec-9-enoyl-sn-glycerol 3-phosphate" compartment="p" hasOnlySubstanceUnits="false" boundaryCondition="false" constant="false"/>
      <species id="M_2hdecg3p_p" name="2-hexadecanoyl-sn-glycerol 3-phosphate" compartment="p" hasOnlySubstanceUnits="false" boundaryCondition="false" constant="false"/>
      <species id="M_2odec11eg3p_p" name="2-octadec-11-enoyl-sn-glycerol 3-phosphate" compartment="p" hasOnlySubstanceUnits="false" boundaryCondition="false" constant="false"/>
      <species id="M_2odecg3p_p" name="2-octadecanoyl-sn-glycerol 3-phosphate" compartment="p" hasOnlySubstanceUnits="false" boundaryCondition="false" constant="false"/>
      <species id="M_2tdec7eg3p_p" name="2-tetradec-7-enoyl-sn-glycerol 3-phosphate" compartment="p" hasOnlySubstanceUnits="false" boundaryCondition="false" constant="false"/>
      <species id="M_2tdecg3p_p" name="2-tetradecanoyl-sn-glycerol 3-phosphate" compartment="p" hasOnlySubstanceUnits="false" boundaryCondition="false" constant="false"/>
      <species id="M_34dhpac_p" name="3,4-Dihydroxyphenylacetaldehyde" compartment="p" hasOnlySubstanceUnits="false" boundaryCondition="false" constant="false"/>
      <species id="M_3amp_p" name="3&apos;-AMP" compartment="p" hasOnlySubstanceUnits="false" boundaryCondition="false" constant="false"/>
      <species id="M_3cmp_p" name="3&apos;-cmp" compartment="p" hasOnlySubstanceUnits="false" boundaryCondition="false" constant="false"/>
      <species id="M_3gmp_p" name="3&apos;-GMP" compartment="p" hasOnlySubstanceUnits="false" boundaryCondition="false" constant="false"/>
      <species id="M_3hcinnm_p" name="3-hydroxycinnamic acid" compartment="p" hasOnlySubstanceUnits="false" boundaryCondition="false" constant="false"/>
      <species id="M_3hpp_p" name="3-Hydroxypropanoate" compartment="p" hasOnlySubstanceUnits="false" boundaryCondition="false" constant="false"/>
      <species id="M_3hpppn_p" name="3-(3-hydroxy-phenyl)propionate" compartment="p" hasOnlySubstanceUnits="false" boundaryCondition="false" constant="false"/>
      <species id="M_3ump_p" name="3&apos;-UMP" compartment="p" hasOnlySubstanceUnits="false" boundaryCondition="false" constant="false"/>
      <species id="M_4abut_p" name="4-Aminobutanoate" compartment="p" hasOnlySubstanceUnits="false" boundaryCondition="false" constant="false"/>
      <species id="M_4hoxpacd_p" name="4-Hydroxyphenylacetaldehyde" compartment="p" hasOnlySubstanceUnits="false" boundaryCondition="false" constant="false"/>
      <species id="M_5dglcn_p" name="5-Dehydro-D-gluconate" compartment="p" hasOnlySubstanceUnits="false" boundaryCondition="false" constant="false"/>
      <species id="M_5mtr_p" name="5-Methylthio-D-ribose" compartment="p" hasOnlySubstanceUnits="false" boundaryCondition="false" constant="false"/>
      <species id="M_LalaDglu_p" name="L-alanine-D-glutamate" compartment="p" hasOnlySubstanceUnits="false" boundaryCondition="false" constant="false"/>
      <species id="M_LalaDgluMdap_p" name="L-alanine-D-glutamate-meso-2,6-diaminoheptanedioate" compartment="p" hasOnlySubstanceUnits="false" boundaryCondition="false" constant="false"/>
      <species id="M_LalaDgluMdapDala_p" name="L-alanine-D-glutamate-meso-2,6-diaminoheptanedioate-D-alanine" compartment="p" hasOnlySubstanceUnits="false" boundaryCondition="false" constant="false"/>
      <species id="M_LalaLglu_p" name="L-alanine-L-glutamate" compartment="p" hasOnlySubstanceUnits="false" boundaryCondition="false" constant="false"/>
      <species id="M_ac_p" name="Acetate" compartment="p" hasOnlySubstanceUnits="false" boundaryCondition="false" constant="false"/>
      <species id="M_acac_p" name="Acetoacetate" compartment="p" hasOnlySubstanceUnits="false" boundaryCondition="false" constant="false"/>
      <species id="M_acald_p" name="Acetaldehyde" compartment="p" hasOnlySubstanceUnits="false" boundaryCondition="false" constant="false"/>
      <species id="M_acgal_p" name="N-Acetyl-D-galactosamine" compartment="p" hasOnlySubstanceUnits="false" boundaryCondition="false" constant="false"/>
      <species id="M_acgal1p_p" name="N-Acetyl-D-galactosamine 1-phosphate" compartment="p" hasOnlySubstanceUnits="false" boundaryCondition="false" constant="false"/>
      <species id="M_acgam_p" name="N-Acetyl-D-glucosamine" compartment="p" hasOnlySubstanceUnits="false" boundaryCondition="false" constant="false"/>
      <species id="M_acgam1p_p" name="N-Acetyl-D-glucosamine 1-phosphate" compartment="p" hasOnlySubstanceUnits="false" boundaryCondition="false" constant="false"/>
      <species id="M_acmana_p" name="N-Acetyl-D-mannosamine" compartment="p" hasOnlySubstanceUnits="false" boundaryCondition="false" constant="false"/>
      <species id="M_acmum_p" name="N-Acetylmuramate" compartment="p" hasOnlySubstanceUnits="false" boundaryCondition="false" constant="false"/>
      <species id="M_acnam_p" name="N-Acetylneuraminate" compartment="p" hasOnlySubstanceUnits="false" boundaryCondition="false" constant="false"/>
      <species id="M_acolipa_p" name="4-Amino-4-deoxy-L-arabinose modified core oligosaccharide lipid A" compartment="p" hasOnlySubstanceUnits="false" boundaryCondition="false" constant="false"/>
      <species id="M_acser_p" name="O-Acetyl-L-serine" compartment="p" hasOnlySubstanceUnits="false" boundaryCondition="false" constant="false"/>
      <species id="M_ade_p" name="Adenine" compartment="p" hasOnlySubstanceUnits="false" boundaryCondition="false" constant="false"/>
      <species id="M_adn_p" name="Adenosine" compartment="p" hasOnlySubstanceUnits="false" boundaryCondition="false" constant="false"/>
      <species id="M_adocbl_p" name="Adenosylcobalamin" compartment="p" hasOnlySubstanceUnits="false" boundaryCondition="false" constant="false"/>
      <species id="M_agm_p" name="Agmatine" compartment="p" hasOnlySubstanceUnits="false" boundaryCondition="false" constant="false"/>
      <species id="M_akg_p" name="2-Oxoglutarate" compartment="p" hasOnlySubstanceUnits="false" boundaryCondition="false" constant="false"/>
      <species id="M_ala_DASH_B_p" name="beta-Alanine" compartment="p" hasOnlySubstanceUnits="false" boundaryCondition="false" constant="false"/>
      <species id="M_ala_DASH_D_p" name="D-Alanine" compartment="p" hasOnlySubstanceUnits="false" boundaryCondition="false" constant="false"/>
      <species id="M_ala_DASH_L_p" name="L-Alanine" compartment="p" hasOnlySubstanceUnits="false" boundaryCondition="false" constant="false"/>
      <species id="M_alaala_p" name="D-Alanyl-D-alanine" compartment="p" hasOnlySubstanceUnits="false" boundaryCondition="false" constant="false"/>
      <species id="M_all_DASH_D_p" name="D-Allose" compartment="p" hasOnlySubstanceUnits="false" boundaryCondition="false" constant="false"/>
      <species id="M_alltn_p" name="Allantoin" compartment="p" hasOnlySubstanceUnits="false" boundaryCondition="false" constant="false"/>
      <species id="M_alpp_p" name="applipoprotein" compartment="p" hasOnlySubstanceUnits="false" boundaryCondition="false" constant="false"/>
      <species id="M_amp_p" name="AMP" compartment="p" hasOnlySubstanceUnits="false" boundaryCondition="false" constant="false"/>
      <species id="M_anhgm_p" name="N-Acetyl-D-glucosamine(anhydrous)N-Acetylmuramic acid" compartment="p" hasOnlySubstanceUnits="false" boundaryCondition="false" constant="false"/>
      <species id="M_anhgm3p_p" name="N-Acetyl-D-glucosamine(anhydrous)N-Acetylmuramyl-tripeptide" compartment="p" hasOnlySubstanceUnits="false" boundaryCondition="false" constant="false"/>
      <species id="M_anhgm4p_p" name="N-Acetyl-D-glucosamine(anhydrous)N-Acetylmuramyl-tetrapeptide" compartment="p" hasOnlySubstanceUnits="false" boundaryCondition="false" constant="false"/>
      <species id="M_arab_DASH_L_p" name="L-Arabinose" compartment="p" hasOnlySubstanceUnits="false" boundaryCondition="false" constant="false"/>
      <species id="M_arbt_p" name="Arbutin" compartment="p" hasOnlySubstanceUnits="false" boundaryCondition="false" constant="false"/>
      <species id="M_arbtn_p" name="aerobactin minus Fe3" compartment="p" hasOnlySubstanceUnits="false" boundaryCondition="false" constant="false"/>
      <species id="M_arbtn_DASH_fe3_p" name="Aerobactin" compartment="p" hasOnlySubstanceUnits="false" boundaryCondition="false" constant="false"/>
      <species id="M_arg_DASH_L_p" name="L-Arginine" compartment="p" hasOnlySubstanceUnits="false" boundaryCondition="false" constant="false"/>
      <species id="M_ascb_DASH_L_p" name="L-Ascorbate" compartment="p" hasOnlySubstanceUnits="false" boundaryCondition="false" constant="false"/>
      <species id="M_asn_DASH_L_p" name="L-Asparagine" compartment="p" hasOnlySubstanceUnits="false" boundaryCondition="false" constant="false"/>
      <species id="M_aso3_p" name="arsenite" compartment="p" hasOnlySubstanceUnits="false" boundaryCondition="false" constant="false"/>
      <species id="M_asp_DASH_L_p" name="L-Aspartate" compartment="p" hasOnlySubstanceUnits="false" boundaryCondition="false" constant="false"/>
      <species id="M_btn_p" name="Biotin" compartment="p" hasOnlySubstanceUnits="false" boundaryCondition="false" constant="false"/>
      <species id="M_but_p" name="Butyrate (n-C4:0)" compartment="p" hasOnlySubstanceUnits="false" boundaryCondition="false" constant="false"/>
      <species id="M_butso3_p" name="butanesulfonate" compartment="p" hasOnlySubstanceUnits="false" boundaryCondition="false" constant="false"/>
      <species id="M_ca2_p" name="Calcium" compartment="p" hasOnlySubstanceUnits="false" boundaryCondition="false" constant="false"/>
      <species id="M_cbi_p" name="Cobinamide" compartment="p" hasOnlySubstanceUnits="false" boundaryCondition="false" constant="false"/>
      <species id="M_cbl1_p" name="Cob(I)alamin" compartment="p" hasOnlySubstanceUnits="false" boundaryCondition="false" constant="false"/>
      <species id="M_cd2_p" name="Cadmium" compartment="p" hasOnlySubstanceUnits="false" boundaryCondition="false" constant="false"/>
      <species id="M_cgly_p" name="Cys-Gly" compartment="p" hasOnlySubstanceUnits="false" boundaryCondition="false" constant="false"/>
      <species id="M_chol_p" name="Choline" compartment="p" hasOnlySubstanceUnits="false" boundaryCondition="false" constant="false"/>
      <species id="M_chtbs_p" name="N,N&apos;-diacetylchitobiose" compartment="p" hasOnlySubstanceUnits="false" boundaryCondition="false" constant="false"/>
      <species id="M_cit_p" name="Citrate" compartment="p" hasOnlySubstanceUnits="false" boundaryCondition="false" constant="false"/>
      <species id="M_cl_p" name="Chloride" compartment="p" hasOnlySubstanceUnits="false" boundaryCondition="false" constant="false"/>
      <species id="M_clpn120_p" name="cardiolipin (tetradodecanoyl, n-C12:0)" compartment="p" hasOnlySubstanceUnits="false" boundaryCondition="false" constant="false"/>
      <species id="M_clpn140_p" name="cardiolipin (tetratetradecanoyl, n-C14:0)" compartment="p" hasOnlySubstanceUnits="false" boundaryCondition="false" constant="false"/>
      <species id="M_clpn141_p" name="cardiolipin (tetratetradec-7-enoyl, n-C14:1)" compartment="p" hasOnlySubstanceUnits="false" boundaryCondition="false" constant="false"/>
      <species id="M_clpn160_p" name="cardiolipin (tetrahexadecanoyl, n-C16:0)" compartment="p" hasOnlySubstanceUnits="false" boundaryCondition="false" constant="false"/>
      <species id="M_clpn161_p" name="cardiolipin (tetrahexadec-9-enoyl, n-C16:1)" compartment="p" hasOnlySubstanceUnits="false" boundaryCondition="false" constant="false"/>
      <species id="M_clpn180_p" name="cardiolipin (tetraoctadecanoyl, n-C18:0)" compartment="p" hasOnlySubstanceUnits="false" boundaryCondition="false" constant="false"/>
      <species id="M_clpn181_p" name="cardiolipin (tetraoctadec-11-enoyl, n-C18:1)" compartment="p" hasOnlySubstanceUnits="false" boundaryCondition="false" constant="false"/>
      <species id="M_cm_p" name="Chloramphenicol" compartment="p" hasOnlySubstanceUnits="false" boundaryCondition="false" constant="false"/>
      <species id="M_cmp_p" name="CMP" compartment="p" hasOnlySubstanceUnits="false" boundaryCondition="false" constant="false"/>
      <species id="M_co2_p" name="CO2" compartment="p" hasOnlySubstanceUnits="false" boundaryCondition="false" constant="false"/>
      <species id="M_cobalt2_p" name="Co2+" compartment="p" hasOnlySubstanceUnits="false" boundaryCondition="false" constant="false"/>
      <species id="M_colipa_p" name="core oligosaccharide lipid A" compartment="p" hasOnlySubstanceUnits="false" boundaryCondition="false" constant="false"/>
      <species id="M_colipap_p" name="core oligosaccharide lipid A diphosphate" compartment="p" hasOnlySubstanceUnits="false" boundaryCondition="false" constant="false"/>
      <species id="M_cpgn_p" name="coprogen" compartment="p" hasOnlySubstanceUnits="false" boundaryCondition="false" constant="false"/>
      <species id="M_cpgn_DASH_un_p" name="coprogen unloaded (no Fe(III))" compartment="p" hasOnlySubstanceUnits="false" boundaryCondition="false" constant="false"/>
      <species id="M_crn_p" name="L-Carnitine" compartment="p" hasOnlySubstanceUnits="false" boundaryCondition="false" constant="false"/>
      <species id="M_crn_DASH_D_p" name="D-Carnitine" compartment="p" hasOnlySubstanceUnits="false" boundaryCondition="false" constant="false"/>
      <species id="M_csn_p" name="Cytosine" compartment="p" hasOnlySubstanceUnits="false" boundaryCondition="false" constant="false"/>
      <species id="M_ctbt_p" name="crotonobetaine" compartment="p" hasOnlySubstanceUnits="false" boundaryCondition="false" constant="false"/>
      <species id="M_cu_p" name="Cu+" compartment="p" hasOnlySubstanceUnits="false" boundaryCondition="false" constant="false"/>
      <species id="M_cu2_p" name="Cu2+" compartment="p" hasOnlySubstanceUnits="false" boundaryCondition="false" constant="false"/>
      <species id="M_cyan_p" name="Hydrogen cyanide" compartment="p" hasOnlySubstanceUnits="false" boundaryCondition="false" constant="false"/>
      <species id="M_cynt_p" name="Cyanate" compartment="p" hasOnlySubstanceUnits="false" boundaryCondition="false" constant="false"/>
      <species id="M_cys_DASH_D_p" name="D-Cysteine" compartment="p" hasOnlySubstanceUnits="false" boundaryCondition="false" constant="false"/>
      <species id="M_cys_DASH_L_p" name="L-Cysteine" compartment="p" hasOnlySubstanceUnits="false" boundaryCondition="false" constant="false"/>
      <species id="M_cytd_p" name="Cytidine" compartment="p" hasOnlySubstanceUnits="false" boundaryCondition="false" constant="false"/>
      <species id="M_dad_DASH_2_p" name="Deoxyadenosine" compartment="p" hasOnlySubstanceUnits="false" boundaryCondition="false" constant="false"/>
      <species id="M_damp_p" name="dAMP" compartment="p" hasOnlySubstanceUnits="false" boundaryCondition="false" constant="false"/>
      <species id="M_dca_p" name="Decanoate (n-C10:0)" compartment="p" hasOnlySubstanceUnits="false" boundaryCondition="false" constant="false"/>
      <species id="M_dcmp_p" name="dCMP" compartment="p" hasOnlySubstanceUnits="false" boundaryCondition="false" constant="false"/>
      <species id="M_dcyt_p" name="Deoxycytidine" compartment="p" hasOnlySubstanceUnits="false" boundaryCondition="false" constant="false"/>
      <species id="M_ddca_p" name="Dodecanoate (n-C12:0)" compartment="p" hasOnlySubstanceUnits="false" boundaryCondition="false" constant="false"/>
      <species id="M_dgmp_p" name="dGMP" compartment="p" hasOnlySubstanceUnits="false" boundaryCondition="false" constant="false"/>
      <species id="M_dgsn_p" name="Deoxyguanosine" compartment="p" hasOnlySubstanceUnits="false" boundaryCondition="false" constant="false"/>
      <species id="M_dha_p" name="Dihydroxyacetone" compartment="p" hasOnlySubstanceUnits="false" boundaryCondition="false" constant="false"/>
      <species id="M_dimp_p" name="dIMP" compartment="p" hasOnlySubstanceUnits="false" boundaryCondition="false" constant="false"/>
      <species id="M_din_p" name="Deoxyinosine" compartment="p" hasOnlySubstanceUnits="false" boundaryCondition="false" constant="false"/>
      <species id="M_dms_p" name="Dimethyl sulfide" compartment="p" hasOnlySubstanceUnits="false" boundaryCondition="false" constant="false"/>
      <species id="M_dmso_p" name="Dimethyl sulfoxide" compartment="p" hasOnlySubstanceUnits="false" boundaryCondition="false" constant="false"/>
      <species id="M_dopa_p" name="Dopamine" compartment="p" hasOnlySubstanceUnits="false" boundaryCondition="false" constant="false"/>
      <species id="M_doxrbcn_p" name="doxorubicin" compartment="p" hasOnlySubstanceUnits="false" boundaryCondition="false" constant="false"/>
      <species id="M_dsbaox_p" name="periplasmic protein disulfide isomerase I (oxidized)" compartment="p" hasOnlySubstanceUnits="false" boundaryCondition="false" constant="false"/>
      <species id="M_dsbard_p" name="periplasmic protein disulfide isomerase I (reduced)" compartment="p" hasOnlySubstanceUnits="false" boundaryCondition="false" constant="false"/>
      <species id="M_dsbcox_p" name="protein disulfide isomerase II (oxidized)" compartment="p" hasOnlySubstanceUnits="false" boundaryCondition="false" constant="false"/>
      <species id="M_dsbcrd_p" name="protein disulfide isomerase II (reduced)" compartment="p" hasOnlySubstanceUnits="false" boundaryCondition="false" constant="false"/>
      <species id="M_dsbgox_p" name="periplasmic disulfide isomerase/thiol-disulphide oxidase (oxidized)" compartment="p" hasOnlySubstanceUnits="false" boundaryCondition="false" constant="false"/>
      <species id="M_dsbgrd_p" name="periplasmic disulfide isomerase/thiol-disulphide oxidase (reduced)" compartment="p" hasOnlySubstanceUnits="false" boundaryCondition="false" constant="false"/>
      <species id="M_dtmp_p" name="dTMP" compartment="p" hasOnlySubstanceUnits="false" boundaryCondition="false" constant="false"/>
      <species id="M_dump_p" name="dUMP" compartment="p" hasOnlySubstanceUnits="false" boundaryCondition="false" constant="false"/>
      <species id="M_duri_p" name="Deoxyuridine" compartment="p" hasOnlySubstanceUnits="false" boundaryCondition="false" constant="false"/>
      <species id="M_eca2und_p" name="(enterobacterial common antigen)x2 undecaprenyl-diphosphate" compartment="p" hasOnlySubstanceUnits="false" boundaryCondition="false" constant="false"/>
      <species id="M_eca3und_p" name="(enterobacterial common antigen)x3 undecaprenyl-diphosphate" compartment="p" hasOnlySubstanceUnits="false" boundaryCondition="false" constant="false"/>
      <species id="M_eca4colipa_p" name="(enterobacterial common antigen)x4 core oligosaccharide lipid A" compartment="p" hasOnlySubstanceUnits="false" boundaryCondition="false" constant="false"/>
      <species id="M_eca4und_p" name="(enterobacterial common antigen)x4 undecaprenyl-diphosphate" compartment="p" hasOnlySubstanceUnits="false" boundaryCondition="false" constant="false"/>
      <species id="M_enlipa_p" name="phosphoethanolamine KDO(2)-lipid (A)" compartment="p" hasOnlySubstanceUnits="false" boundaryCondition="false" constant="false"/>
      <species id="M_enter_p" name="Enterochelin" compartment="p" hasOnlySubstanceUnits="false" boundaryCondition="false" constant="false"/>
      <species id="M_etha_p" name="Ethanolamine" compartment="p" hasOnlySubstanceUnits="false" boundaryCondition="false" constant="false"/>
      <species id="M_ethso3_p" name="ethanesulfonate" compartment="p" hasOnlySubstanceUnits="false" boundaryCondition="false" constant="false"/>
      <species id="M_etoh_p" name="Ethanol" compartment="p" hasOnlySubstanceUnits="false" boundaryCondition="false" constant="false"/>
      <species id="M_f6p_p" name="D-Fructose 6-phosphate" compartment="p" hasOnlySubstanceUnits="false" boundaryCondition="false" constant="false"/>
      <species id="M_fald_p" name="Formaldehyde" compartment="p" hasOnlySubstanceUnits="false" boundaryCondition="false" constant="false"/>
      <species id="M_fe2_p" name="Fe2+" compartment="p" hasOnlySubstanceUnits="false" boundaryCondition="false" constant="false"/>
      <species id="M_fe3_p" name="Fe3+" compartment="p" hasOnlySubstanceUnits="false" boundaryCondition="false" constant="false"/>
      <species id="M_fe3dcit_p" name="Fe(III)dicitrate" compartment="p" hasOnlySubstanceUnits="false" boundaryCondition="false" constant="false"/>
      <species id="M_fe3dhbzs_p" name="ferric 2,3-dihydroxybenzoylserine" compartment="p" hasOnlySubstanceUnits="false" boundaryCondition="false" constant="false"/>
      <species id="M_fe3hox_p" name="Fe(III)hydroxamate" compartment="p" hasOnlySubstanceUnits="false" boundaryCondition="false" constant="false"/>
      <species id="M_fe3hox_DASH_un_p" name="Fe(III)hydoxamate, unloaded" compartment="p" hasOnlySubstanceUnits="false" boundaryCondition="false" constant="false"/>
      <species id="M_fecrm_p" name="Ferrichrome" compartment="p" hasOnlySubstanceUnits="false" boundaryCondition="false" constant="false"/>
      <species id="M_fecrm_DASH_un_p" name="Ferrichrome minus Fe(III)" compartment="p" hasOnlySubstanceUnits="false" boundaryCondition="false" constant="false"/>
      <species id="M_feenter_p" name="Fe-enterobactin" compartment="p" hasOnlySubstanceUnits="false" boundaryCondition="false" constant="false"/>
      <species id="M_feoxam_p" name="ferroxamine" compartment="p" hasOnlySubstanceUnits="false" boundaryCondition="false" constant="false"/>
      <species id="M_feoxam_DASH_un_p" name="ferroxamine minus Fe(3)" compartment="p" hasOnlySubstanceUnits="false" boundaryCondition="false" constant="false"/>
      <species id="M_for_p" name="Formate" compartment="p" hasOnlySubstanceUnits="false" boundaryCondition="false" constant="false"/>
      <species id="M_fru_p" name="D-Fructose" compartment="p" hasOnlySubstanceUnits="false" boundaryCondition="false" constant="false"/>
      <species id="M_frulys_p" name="fructoselysine" compartment="p" hasOnlySubstanceUnits="false" boundaryCondition="false" constant="false"/>
      <species id="M_fruur_p" name="D-Fructuronate" compartment="p" hasOnlySubstanceUnits="false" boundaryCondition="false" constant="false"/>
      <species id="M_fuc_DASH_L_p" name="L-Fucose" compartment="p" hasOnlySubstanceUnits="false" boundaryCondition="false" constant="false"/>
      <species id="M_fum_p" name="Fumarate" compartment="p" hasOnlySubstanceUnits="false" boundaryCondition="false" constant="false"/>
      <species id="M_fusa_p" name="fusidic acid" compartment="p" hasOnlySubstanceUnits="false" boundaryCondition="false" constant="false"/>
      <species id="M_g1p_p" name="D-Glucose 1-phosphate" compartment="p" hasOnlySubstanceUnits="false" boundaryCondition="false" constant="false"/>
      <species id="M_g3pc_p" name="sn-Glycero-3-phosphocholine" compartment="p" hasOnlySubstanceUnits="false" boundaryCondition="false" constant="false"/>
      <species id="M_g3pe_p" name="sn-Glycero-3-phosphoethanolamine" compartment="p" hasOnlySubstanceUnits="false" boundaryCondition="false" constant="false"/>
      <species id="M_g3pg_p" name="Glycerophosphoglycerol" compartment="p" hasOnlySubstanceUnits="false" boundaryCondition="false" constant="false"/>
      <species id="M_g3pi_p" name="sn-Glycero-3-phospho-1-inositol" compartment="p" hasOnlySubstanceUnits="false" boundaryCondition="false" constant="false"/>
      <species id="M_g3ps_p" name="Glycerophosphoserine" compartment="p" hasOnlySubstanceUnits="false" boundaryCondition="false" constant="false"/>
      <species id="M_g6p_p" name="D-Glucose 6-phosphate" compartment="p" hasOnlySubstanceUnits="false" boundaryCondition="false" constant="false"/>
      <species id="M_gal_p" name="D-Galactose" compartment="p" hasOnlySubstanceUnits="false" boundaryCondition="false" constant="false"/>
      <species id="M_gal_DASH_bD_p" name="beta D-Galactose" compartment="p" hasOnlySubstanceUnits="false" boundaryCondition="false" constant="false"/>
      <species id="M_gal1p_p" name="alpha-D-Galactose 1-phosphate" compartment="p" hasOnlySubstanceUnits="false" boundaryCondition="false" constant="false"/>
      <species id="M_galct_DASH_D_p" name="D-Galactarate" compartment="p" hasOnlySubstanceUnits="false" boundaryCondition="false" constant="false"/>
      <species id="M_galctn_DASH_D_p" name="D-Galactonate" compartment="p" hasOnlySubstanceUnits="false" boundaryCondition="false" constant="false"/>
      <species id="M_galctn_DASH_L_p" name="L-Galactonate" compartment="p" hasOnlySubstanceUnits="false" boundaryCondition="false" constant="false"/>
      <species id="M_galt_p" name="Galactitol" compartment="p" hasOnlySubstanceUnits="false" boundaryCondition="false" constant="false"/>
      <species id="M_galur_p" name="D-Galacturonate" compartment="p" hasOnlySubstanceUnits="false" boundaryCondition="false" constant="false"/>
      <species id="M_gam_p" name="D-Glucosamine" compartment="p" hasOnlySubstanceUnits="false" boundaryCondition="false" constant="false"/>
      <species id="M_gam6p_p" name="D-Glucosamine 6-phosphate" compartment="p" hasOnlySubstanceUnits="false" boundaryCondition="false" constant="false"/>
      <species id="M_gbbtn_p" name="gamma-butyrobetaine" compartment="p" hasOnlySubstanceUnits="false" boundaryCondition="false" constant="false"/>
      <species id="M_gdp_p" name="GDP" compartment="p" hasOnlySubstanceUnits="false" boundaryCondition="false" constant="false"/>
      <species id="M_glc_DASH_D_p" name="D-Glucose" compartment="p" hasOnlySubstanceUnits="false" boundaryCondition="false" constant="false"/>
      <species id="M_glcn_p" name="D-Gluconate" compartment="p" hasOnlySubstanceUnits="false" boundaryCondition="false" constant="false"/>
      <species id="M_glcr_p" name="D-Glucarate" compartment="p" hasOnlySubstanceUnits="false" boundaryCondition="false" constant="false"/>
      <species id="M_glcur_p" name="D-Glucuronate" compartment="p" hasOnlySubstanceUnits="false" boundaryCondition="false" constant="false"/>
      <species id="M_glcur1p_p" name="D-Glucuronate 1-phosphate" compartment="p" hasOnlySubstanceUnits="false" boundaryCondition="false" constant="false"/>
      <species id="M_gln_DASH_L_p" name="L-Glutamine" compartment="p" hasOnlySubstanceUnits="false" boundaryCondition="false" constant="false"/>
      <species id="M_glu_DASH_L_p" name="L-Glutamate" compartment="p" hasOnlySubstanceUnits="false" boundaryCondition="false" constant="false"/>
      <species id="M_gly_p" name="Glycine" compartment="p" hasOnlySubstanceUnits="false" boundaryCondition="false" constant="false"/>
      <species id="M_glyald_p" name="D-Glyceraldehyde" compartment="p" hasOnlySubstanceUnits="false" boundaryCondition="false" constant="false"/>
      <species id="M_glyb_p" name="Glycine betaine" compartment="p" hasOnlySubstanceUnits="false" boundaryCondition="false" constant="false"/>
      <species id="M_glyc_p" name="Glycerol" compartment="p" hasOnlySubstanceUnits="false" boundaryCondition="false" constant="false"/>
      <species id="M_glyc_DASH_R_p" name="(R)-Glycerate" compartment="p" hasOnlySubstanceUnits="false" boundaryCondition="false" constant="false"/>
      <species id="M_glyc2p_p" name="Glycerol 2-phosphate" compartment="p" hasOnlySubstanceUnits="false" boundaryCondition="false" constant="false"/>
      <species id="M_glyc3p_p" name="Glycerol 3-phosphate" compartment="p" hasOnlySubstanceUnits="false" boundaryCondition="false" constant="false"/>
      <species id="M_glyclt_p" name="Glycolate" compartment="p" hasOnlySubstanceUnits="false" boundaryCondition="false" constant="false"/>
      <species id="M_gmp_p" name="GMP" compartment="p" hasOnlySubstanceUnits="false" boundaryCondition="false" constant="false"/>
      <species id="M_gsn_p" name="Guanosine" compartment="p" hasOnlySubstanceUnits="false" boundaryCondition="false" constant="false"/>
      <species id="M_gthox_p" name="Oxidized glutathione" compartment="p" hasOnlySubstanceUnits="false" boundaryCondition="false" constant="false"/>
      <species id="M_gthrd_p" name="Reduced glutathione" compartment="p" hasOnlySubstanceUnits="false" boundaryCondition="false" constant="false"/>
      <species id="M_gtp_p" name="GTP" compartment="p" hasOnlySubstanceUnits="false" boundaryCondition="false" constant="false"/>
      <species id="M_gua_p" name="Guanine" compartment="p" hasOnlySubstanceUnits="false" boundaryCondition="false" constant="false"/>
      <species id="M_h_p" name="H+" compartment="p" hasOnlySubstanceUnits="false" boundaryCondition="false" constant="false"/>
      <species id="M_h2_p" name="H2" compartment="p" hasOnlySubstanceUnits="false" boundaryCondition="false" constant="false"/>
      <species id="M_h2o_p" name="H2O" compartment="p" hasOnlySubstanceUnits="false" boundaryCondition="false" constant="false"/>
      <species id="M_h2o2_p" name="Hydrogen peroxide" compartment="p" hasOnlySubstanceUnits="false" boundaryCondition="false" constant="false"/>
      <species id="M_h2s_p" name="Hydrogen sulfide" compartment="p" hasOnlySubstanceUnits="false" boundaryCondition="false" constant="false"/>
      <species id="M_hdca_p" name="Hexadecanoate (n-C16:0)" compartment="p" hasOnlySubstanceUnits="false" boundaryCondition="false" constant="false"/>
      <species id="M_hdcea_p" name="Hexadecenoate (n-C16:1)" compartment="p" hasOnlySubstanceUnits="false" boundaryCondition="false" constant="false"/>
      <species id="M_hg2_p" name="Hg2+" compartment="p" hasOnlySubstanceUnits="false" boundaryCondition="false" constant="false"/>
      <species id="M_his_DASH_L_p" name="L-Histidine" compartment="p" hasOnlySubstanceUnits="false" boundaryCondition="false" constant="false"/>
      <species id="M_hom_DASH_L_p" name="L-Homoserine" compartment="p" hasOnlySubstanceUnits="false" boundaryCondition="false" constant="false"/>
      <species id="M_hxa_p" name="Hexanoate (n-C6:0)" compartment="p" hasOnlySubstanceUnits="false" boundaryCondition="false" constant="false"/>
      <species id="M_hxan_p" name="Hypoxanthine" compartment="p" hasOnlySubstanceUnits="false" boundaryCondition="false" constant="false"/>
      <species id="M_idon_DASH_L_p" name="L-Idonate" compartment="p" hasOnlySubstanceUnits="false" boundaryCondition="false" constant="false"/>
      <species id="M_ile_DASH_L_p" name="L-Isoleucine" compartment="p" hasOnlySubstanceUnits="false" boundaryCondition="false" constant="false"/>
      <species id="M_imp_p" name="IMP" compartment="p" hasOnlySubstanceUnits="false" boundaryCondition="false" constant="false"/>
      <species id="M_indole_p" name="Indole" compartment="p" hasOnlySubstanceUnits="false" boundaryCondition="false" constant="false"/>
      <species id="M_inost_p" name="myo-Inositol" compartment="p" hasOnlySubstanceUnits="false" boundaryCondition="false" constant="false"/>
      <species id="M_ins_p" name="Inosine" compartment="p" hasOnlySubstanceUnits="false" boundaryCondition="false" constant="false"/>
      <species id="M_isetac_p" name="Isethionic acid" compartment="p" hasOnlySubstanceUnits="false" boundaryCondition="false" constant="false"/>
      <species id="M_k_p" name="potassium" compartment="p" hasOnlySubstanceUnits="false" boundaryCondition="false" constant="false"/>
      <species id="M_kdo2lipid4_p" name="KDO(2)-lipid IV(A)" compartment="p" hasOnlySubstanceUnits="false" boundaryCondition="false" constant="false"/>
      <species id="M_lac_DASH_D_p" name="D-Lactate" compartment="p" hasOnlySubstanceUnits="false" boundaryCondition="false" constant="false"/>
      <species id="M_lac_DASH_L_p" name="L-Lactate" compartment="p" hasOnlySubstanceUnits="false" boundaryCondition="false" constant="false"/>
      <species id="M_lcts_p" name="Lactose" compartment="p" hasOnlySubstanceUnits="false" boundaryCondition="false" constant="false"/>
      <species id="M_leu_DASH_L_p" name="L-Leucine" compartment="p" hasOnlySubstanceUnits="false" boundaryCondition="false" constant="false"/>
      <species id="M_lipa_p" name="KDO(2)-lipid (A)" compartment="p" hasOnlySubstanceUnits="false" boundaryCondition="false" constant="false"/>
      <species id="M_lipa_cold_p" name="cold adapted KDO(2)-lipid (A)" compartment="p" hasOnlySubstanceUnits="false" boundaryCondition="false" constant="false"/>
      <species id="M_lipoate_p" name="Lipoate" compartment="p" hasOnlySubstanceUnits="false" boundaryCondition="false" constant="false"/>
      <species id="M_lpp_p" name="lipoprotein" compartment="p" hasOnlySubstanceUnits="false" boundaryCondition="false" constant="false"/>
      <species id="M_lys_DASH_L_p" name="L-Lysine" compartment="p" hasOnlySubstanceUnits="false" boundaryCondition="false" constant="false"/>
      <species id="M_lyx_DASH_L_p" name="L-Lyxose" compartment="p" hasOnlySubstanceUnits="false" boundaryCondition="false" constant="false"/>
      <species id="M_mal_DASH_D_p" name="D-Malate" compartment="p" hasOnlySubstanceUnits="false" boundaryCondition="false" constant="false"/>
      <species id="M_mal_DASH_L_p" name="L-Malate" compartment="p" hasOnlySubstanceUnits="false" boundaryCondition="false" constant="false"/>
      <species id="M_malt_p" name="Maltose" compartment="p" hasOnlySubstanceUnits="false" boundaryCondition="false" constant="false"/>
      <species id="M_malthx_p" name="Maltohexaose" compartment="p" hasOnlySubstanceUnits="false" boundaryCondition="false" constant="false"/>
      <species id="M_maltpt_p" name="Maltopentaose" compartment="p" hasOnlySubstanceUnits="false" boundaryCondition="false" constant="false"/>
      <species id="M_malttr_p" name="Maltotriose" compartment="p" hasOnlySubstanceUnits="false" boundaryCondition="false" constant="false"/>
      <species id="M_maltttr_p" name="Maltotetraose" compartment="p" hasOnlySubstanceUnits="false" boundaryCondition="false" constant="false"/>
      <species id="M_man_p" name="D-Mannose" compartment="p" hasOnlySubstanceUnits="false" boundaryCondition="false" constant="false"/>
      <species id="M_man6p_p" name="D-Mannose 6-phosphate" compartment="p" hasOnlySubstanceUnits="false" boundaryCondition="false" constant="false"/>
      <species id="M_manglyc_p" name="2(alpha-D-Mannosyl)-D-glycerate" compartment="p" hasOnlySubstanceUnits="false" boundaryCondition="false" constant="false"/>
      <species id="M_melib_p" name="Melibiose" compartment="p" hasOnlySubstanceUnits="false" boundaryCondition="false" constant="false"/>
      <species id="M_meoh_p" name="Methanol" compartment="p" hasOnlySubstanceUnits="false" boundaryCondition="false" constant="false"/>
      <species id="M_met_DASH_D_p" name="D-Methionine" compartment="p" hasOnlySubstanceUnits="false" boundaryCondition="false" constant="false"/>
      <species id="M_met_DASH_L_p" name="L-Methionine" compartment="p" hasOnlySubstanceUnits="false" boundaryCondition="false" constant="false"/>
      <species id="M_metsox_DASH_R_DASH_L_p" name="L-methionine-R-sulfoxide" compartment="p" hasOnlySubstanceUnits="false" boundaryCondition="false" constant="false"/>
      <species id="M_metsox_DASH_S_DASH_L_p" name="L-Methionine Sulfoxide" compartment="p" hasOnlySubstanceUnits="false" boundaryCondition="false" constant="false"/>
      <species id="M_mg2_p" name="magnesium" compartment="p" hasOnlySubstanceUnits="false" boundaryCondition="false" constant="false"/>
      <species id="M_mincyc_p" name="minocycline" compartment="p" hasOnlySubstanceUnits="false" boundaryCondition="false" constant="false"/>
      <species id="M_minohp_p" name="myo-Inositol hexakisphosphate" compartment="p" hasOnlySubstanceUnits="false" boundaryCondition="false" constant="false"/>
      <species id="M_mmet_p" name="S-Methyl-L-methionine" compartment="p" hasOnlySubstanceUnits="false" boundaryCondition="false" constant="false"/>
      <species id="M_mn2_p" name="Mn2+" compartment="p" hasOnlySubstanceUnits="false" boundaryCondition="false" constant="false"/>
      <species id="M_mnl_p" name="D-Mannitol" compartment="p" hasOnlySubstanceUnits="false" boundaryCondition="false" constant="false"/>
      <species id="M_mobd_p" name="Molybdate" compartment="p" hasOnlySubstanceUnits="false" boundaryCondition="false" constant="false"/>
      <species id="M_mso3_p" name="methanesulfonate" compartment="p" hasOnlySubstanceUnits="false" boundaryCondition="false" constant="false"/>
      <species id="M_murein3p3p_p" name="two linked disacharide tripeptide murein units (uncrosslinked, middle of chain)" compartment="p" hasOnlySubstanceUnits="false" boundaryCondition="false" constant="false"/>
      <species id="M_murein3px3p_p" name="two disacharide linked murein units, tripeptide crosslinked tripeptide (A2pm-&gt;A2pm) (middle of chain)" compartment="p" hasOnlySubstanceUnits="false" boundaryCondition="false" constant="false"/>
      <species id="M_murein3px4p_p" name="two disacharide linked murein units, tripeptide crosslinked tetrapeptide (A2pm-&gt;D-ala) (middle of chain)" compartment="p" hasOnlySubstanceUnits="false" boundaryCondition="false" constant="false"/>
      <species id="M_murein4p3p_p" name="two linked disacharide tetrapeptide and tripeptide murein units (uncrosslinked, middle of chain)" compartment="p" hasOnlySubstanceUnits="false" boundaryCondition="false" constant="false"/>
      <species id="M_murein4p4p_p" name="two linked disacharide tetrapeptide murein units (uncrosslinked, middle of chain)" compartment="p" hasOnlySubstanceUnits="false" boundaryCondition="false" constant="false"/>
      <species id="M_murein4px4p_p" name="two disacharide linked murein units, tetrapeptide corsslinked tetrapeptide (A2pm-&gt;D-ala) (middle of chain)" compartment="p" hasOnlySubstanceUnits="false" boundaryCondition="false" constant="false"/>
      <species id="M_murein4px4p4p_p" name="three disacharide linked murein units (tetrapeptide crosslinked tetrapeptide (A2pm-&gt;D-ala), one uncrosslinked tetrapaptide) (middle of chain)" compartment="p" hasOnlySubstanceUnits="false" boundaryCondition="false" constant="false"/>
      <species id="M_murein4px4px4p_p" name="three disacharide linked murein units (tetrapeptide crosslinked tetrapeptide (A2pm-&gt;D-ala) &amp; tetrapeptide corsslinked tetrapeptide (A2pm-&gt;D-ala)) (middle of chain)" compartment="p" hasOnlySubstanceUnits="false" boundaryCondition="false" constant="false"/>
      <species id="M_murein5p3p_p" name="two linked disacharide pentapeptide and tripeptide murein units (uncrosslinked, middle of chain)" compartment="p" hasOnlySubstanceUnits="false" boundaryCondition="false" constant="false"/>
      <species id="M_murein5p4p_p" name="two linked disacharide pentapeptide and tetrapeptide murein units (uncrosslinked, middle of chain)" compartment="p" hasOnlySubstanceUnits="false" boundaryCondition="false" constant="false"/>
      <species id="M_murein5p5p_p" name="two linked disacharide pentapeptide murein units (uncrosslinked, middle of chain)" compartment="p" hasOnlySubstanceUnits="false" boundaryCondition="false" constant="false"/>
      <species id="M_murein5p5p5p_p" name="three linked disacharide pentapeptide murein units (uncrosslinked, middle of chain)" compartment="p" hasOnlySubstanceUnits="false" boundaryCondition="false" constant="false"/>
      <species id="M_murein5px3p_p" name="two disacharide linked murein units, pentapeptide corsslinked tripeptide (A2pm-&gt;A2pm) (middle of chain)" compartment="p" hasOnlySubstanceUnits="false" boundaryCondition="false" constant="false"/>
      <species id="M_murein5px4p_p" name="two disacharide linked murein units, pentapeptide crosslinked tetrapeptide (A2pm-&gt;D-ala) (middle of chain)" compartment="p" hasOnlySubstanceUnits="false" boundaryCondition="false" constant="false"/>
      <species id="M_murein5px4px4p_p" name="three disacharide linked murein units (pentapeptide crosslinked tetrapeptide (A2pm-&gt;D-ala) tetrapeptide corsslinked tetrapeptide (A2pm-&gt;D-ala)) (middle of chain)" compartment="p" hasOnlySubstanceUnits="false" boundaryCondition="false" constant="false"/>
      <species id="M_n2o_p" name="Nitrous oxide" compartment="p" hasOnlySubstanceUnits="false" boundaryCondition="false" constant="false"/>
      <species id="M_na1_p" name="Sodium" compartment="p" hasOnlySubstanceUnits="false" boundaryCondition="false" constant="false"/>
      <species id="M_nac_p" name="Nicotinate" compartment="p" hasOnlySubstanceUnits="false" boundaryCondition="false" constant="false"/>
      <species id="M_nh4_p" name="Ammonium" compartment="p" hasOnlySubstanceUnits="false" boundaryCondition="false" constant="false"/>
      <species id="M_ni2_p" name="nickel" compartment="p" hasOnlySubstanceUnits="false" boundaryCondition="false" constant="false"/>
      <species id="M_nmn_p" name="NMN" compartment="p" hasOnlySubstanceUnits="false" boundaryCondition="false" constant="false"/>
      <species id="M_no_p" name="Nitric oxide" compartment="p" hasOnlySubstanceUnits="false" boundaryCondition="false" constant="false"/>
      <species id="M_no2_p" name="Nitrite" compartment="p" hasOnlySubstanceUnits="false" boundaryCondition="false" constant="false"/>
      <species id="M_no3_p" name="Nitrate" compartment="p" hasOnlySubstanceUnits="false" boundaryCondition="false" constant="false"/>
      <species id="M_novbcn_p" name="novobiocin" compartment="p" hasOnlySubstanceUnits="false" boundaryCondition="false" constant="false"/>
      <species id="M_o16a2und_p" name="(O16 antigen)x2 undecaprenyl diphosphate" compartment="p" hasOnlySubstanceUnits="false" boundaryCondition="false" constant="false"/>
      <species id="M_o16a3und_p" name="(O16 antigen)x3 undecaprenyl diphosphate" compartment="p" hasOnlySubstanceUnits="false" boundaryCondition="false" constant="false"/>
      <species id="M_o16a4colipa_p" name="(O16 antigen)x4 core oligosaccharide lipid A" compartment="p" hasOnlySubstanceUnits="false" boundaryCondition="false" constant="false"/>
      <species id="M_o16a4und_p" name="(O16 antigen)x4 undecaprenyl diphosphate" compartment="p" hasOnlySubstanceUnits="false" boundaryCondition="false" constant="false"/>
      <species id="M_o16aund_p" name="O16 antigen undecaprenyl diphosphate" compartment="p" hasOnlySubstanceUnits="false" boundaryCondition="false" constant="false"/>
      <species id="M_o2_p" name="O2" compartment="p" hasOnlySubstanceUnits="false" boundaryCondition="false" constant="false"/>
      <species id="M_o2s_p" name="Superoxide anion" compartment="p" hasOnlySubstanceUnits="false" boundaryCondition="false" constant="false"/>
      <species id="M_ocdca_p" name="octadecanoate (n-C18:0)" compartment="p" hasOnlySubstanceUnits="false" boundaryCondition="false" constant="false"/>
      <species id="M_ocdcea_p" name="octadecenoate (n-C18:1)" compartment="p" hasOnlySubstanceUnits="false" boundaryCondition="false" constant="false"/>
      <species id="M_octa_p" name="octanoate (n-C8:0)" compartment="p" hasOnlySubstanceUnits="false" boundaryCondition="false" constant="false"/>
      <species id="M_orn_p" name="Ornithine" compartment="p" hasOnlySubstanceUnits="false" boundaryCondition="false" constant="false"/>
      <species id="M_orot_p" name="Orotate" compartment="p" hasOnlySubstanceUnits="false" boundaryCondition="false" constant="false"/>
      <species id="M_pa120_p" name="1,2-didodecanoyl-sn-glycerol 3-phosphate" compartment="p" hasOnlySubstanceUnits="false" boundaryCondition="false" constant="false"/>
      <species id="M_pa140_p" name="1,2-ditetradecanoyl-sn-glycerol 3-phosphate" compartment="p" hasOnlySubstanceUnits="false" boundaryCondition="false" constant="false"/>
      <species id="M_pa141_p" name="1,2-ditetradec-7-enoyl-sn-glycerol 3-phosphate" compartment="p" hasOnlySubstanceUnits="false" boundaryCondition="false" constant="false"/>
      <species id="M_pa160_p" name="1,2-dihexadecanoyl-sn-glycerol 3-phosphate" compartment="p" hasOnlySubstanceUnits="false" boundaryCondition="false" constant="false"/>
      <species id="M_pa161_p" name="1,2-dihexadec-9-enoyl-sn-glycerol 3-phosphate" compartment="p" hasOnlySubstanceUnits="false" boundaryCondition="false" constant="false"/>
      <species id="M_pa180_p" name="1,2-dioctadecanoyl-sn-glycerol 3-phosphate" compartment="p" hasOnlySubstanceUnits="false" boundaryCondition="false" constant="false"/>
      <species id="M_pa181_p" name="1,2-dioctadec-11-enoyl-sn-glycerol 3-phosphate" compartment="p" hasOnlySubstanceUnits="false" boundaryCondition="false" constant="false"/>
      <species id="M_pacald_p" name="Phenylacetaldehyde" compartment="p" hasOnlySubstanceUnits="false" boundaryCondition="false" constant="false"/>
      <species id="M_pe120_p" name="phosphatidylethanolamine (didodecanoyl, n-C12:0)" compartment="p" hasOnlySubstanceUnits="false" boundaryCondition="false" constant="false"/>
      <species id="M_pe140_p" name="phosphatidylethanolamine (ditetradecanoyl, n-C14:0)" compartment="p" hasOnlySubstanceUnits="false" boundaryCondition="false" constant="false"/>
      <species id="M_pe141_p" name="phosphatidylethanolamine (ditetradec-7-enoyl, n-C14:1)" compartment="p" hasOnlySubstanceUnits="false" boundaryCondition="false" constant="false"/>
      <species id="M_pe160_p" name="phosphatidylethanolamine (dihexadecanoyl, n-C16:0)" compartment="p" hasOnlySubstanceUnits="false" boundaryCondition="false" constant="false"/>
      <species id="M_pe161_p" name="phosphatidylethanolamine (dihexadec-9enoyl, n-C16:1)" compartment="p" hasOnlySubstanceUnits="false" boundaryCondition="false" constant="false"/>
      <species id="M_pe180_p" name="phosphatidylethanolamine (dioctadecanoyl, n-C18:0)" compartment="p" hasOnlySubstanceUnits="false" boundaryCondition="false" constant="false"/>
      <species id="M_pe181_p" name="phosphatidylethanolamine (dioctadec-11-enoyl, n-C18:1)" compartment="p" hasOnlySubstanceUnits="false" boundaryCondition="false" constant="false"/>
      <species id="M_peamn_p" name="Phenethylamine" compartment="p" hasOnlySubstanceUnits="false" boundaryCondition="false" constant="false"/>
      <species id="M_pg120_p" name="Phosphatidylglycerol (didodecanoyl, n-C12:0)" compartment="p" hasOnlySubstanceUnits="false" boundaryCondition="false" constant="false"/>
      <species id="M_pg140_p" name="Phosphatidylglycerol (ditetradecanoyl, n-C14:0)" compartment="p" hasOnlySubstanceUnits="false" boundaryCondition="false" constant="false"/>
      <species id="M_pg141_p" name="Phosphatidylglycerol (ditetradec-7-enoyl, n-C14:1)" compartment="p" hasOnlySubstanceUnits="false" boundaryCondition="false" constant="false"/>
      <species id="M_pg160_p" name="Phosphatidylglycerol (dihexadecanoyl, n-C16:0)" compartment="p" hasOnlySubstanceUnits="false" boundaryCondition="false" constant="false"/>
      <species id="M_pg161_p" name="Phosphatidylglycerol (dihexadec-9-enoyl, n-C16:1)" compartment="p" hasOnlySubstanceUnits="false" boundaryCondition="false" constant="false"/>
      <species id="M_pg180_p" name="Phosphatidylglycerol (dioctadecanoyl, n-C18:0)" compartment="p" hasOnlySubstanceUnits="false" boundaryCondition="false" constant="false"/>
      <species id="M_pg181_p" name="Phosphatidylglycerol (dioctadec-11-enoyl, n-C18:1)" compartment="p" hasOnlySubstanceUnits="false" boundaryCondition="false" constant="false"/>
      <species id="M_pgp120_p" name="Phosphatidylglycerophosphate (didodecanoyl, n-C12:0)" compartment="p" hasOnlySubstanceUnits="false" boundaryCondition="false" constant="false"/>
      <species id="M_pgp140_p" name="Phosphatidylglycerophosphate (ditetradecanoyl, n-C14:0)" compartment="p" hasOnlySubstanceUnits="false" boundaryCondition="false" constant="false"/>
      <species id="M_pgp141_p" name="Phosphatidylglycerophosphate (ditetradec-7-enoyl, n-C14:1)" compartment="p" hasOnlySubstanceUnits="false" boundaryCondition="false" constant="false"/>
      <species id="M_pgp160_p" name="Phosphatidylglycerophosphate (dihexadecanoyl, n-C16:0)" compartment="p" hasOnlySubstanceUnits="false" boundaryCondition="false" constant="false"/>
      <species id="M_pgp161_p" name="Phosphatidylglycerophosphate (dihexadec-9-enoyl, n-C16:1)" compartment="p" hasOnlySubstanceUnits="false" boundaryCondition="false" constant="false"/>
      <species id="M_pgp180_p" name="Phosphatidylglycerophosphate (dioctadecanoyl, n-C18:0)" compartment="p" hasOnlySubstanceUnits="false" boundaryCondition="false" constant="false"/>
      <species id="M_pgp181_p" name="Phosphatidylglycerophosphate (dioctadec-11-enoyl, n-C18:1)" compartment="p" hasOnlySubstanceUnits="false" boundaryCondition="false" constant="false"/>
      <species id="M_phe_DASH_L_p" name="L-Phenylalanine" compartment="p" hasOnlySubstanceUnits="false" boundaryCondition="false" constant="false"/>
      <species id="M_pheme_p" name="Protoheme" compartment="p" hasOnlySubstanceUnits="false" boundaryCondition="false" constant="false"/>
      <species id="M_pi_p" name="Phosphate" compartment="p" hasOnlySubstanceUnits="false" boundaryCondition="false" constant="false"/>
      <species id="M_pnto_DASH_R_p" name="(R)-Pantothenate" compartment="p" hasOnlySubstanceUnits="false" boundaryCondition="false" constant="false"/>
      <species id="M_ppa_p" name="Propionate (n-C3:0)" compartment="p" hasOnlySubstanceUnits="false" boundaryCondition="false" constant="false"/>
      <species id="M_ppal_p" name="Propanal" compartment="p" hasOnlySubstanceUnits="false" boundaryCondition="false" constant="false"/>
      <species id="M_pppn_p" name="Phenylpropanoate" compartment="p" hasOnlySubstanceUnits="false" boundaryCondition="false" constant="false"/>
      <species id="M_ppt_p" name="Phosphonate" compartment="p" hasOnlySubstanceUnits="false" boundaryCondition="false" constant="false"/>
      <species id="M_pro_DASH_L_p" name="L-Proline" compartment="p" hasOnlySubstanceUnits="false" boundaryCondition="false" constant="false"/>
      <species id="M_progly_p" name="L-Prolinylglycine" compartment="p" hasOnlySubstanceUnits="false" boundaryCondition="false" constant="false"/>
      <species id="M_psclys_p" name="psicoselysine" compartment="p" hasOnlySubstanceUnits="false" boundaryCondition="false" constant="false"/>
      <species id="M_pser_DASH_L_p" name="O-Phospho-L-serine" compartment="p" hasOnlySubstanceUnits="false" boundaryCondition="false" constant="false"/>
      <species id="M_ptrc_p" name="Putrescine" compartment="p" hasOnlySubstanceUnits="false" boundaryCondition="false" constant="false"/>
      <species id="M_pydam_p" name="Pyridoxamine" compartment="p" hasOnlySubstanceUnits="false" boundaryCondition="false" constant="false"/>
      <species id="M_pydx_p" name="Pyridoxal" compartment="p" hasOnlySubstanceUnits="false" boundaryCondition="false" constant="false"/>
      <species id="M_pydxn_p" name="Pyridoxine" compartment="p" hasOnlySubstanceUnits="false" boundaryCondition="false" constant="false"/>
      <species id="M_pyr_p" name="Pyruvate" compartment="p" hasOnlySubstanceUnits="false" boundaryCondition="false" constant="false"/>
      <species id="M_quin_p" name="Quinate" compartment="p" hasOnlySubstanceUnits="false" boundaryCondition="false" constant="false"/>
      <species id="M_r5p_p" name="alpha-D-Ribose 5-phosphate" compartment="p" hasOnlySubstanceUnits="false" boundaryCondition="false" constant="false"/>
      <species id="M_rfamp_p" name="rifampin" compartment="p" hasOnlySubstanceUnits="false" boundaryCondition="false" constant="false"/>
      <species id="M_rib_DASH_D_p" name="D-Ribose" compartment="p" hasOnlySubstanceUnits="false" boundaryCondition="false" constant="false"/>
      <species id="M_rmn_p" name="L-Rhamnose" compartment="p" hasOnlySubstanceUnits="false" boundaryCondition="false" constant="false"/>
      <species id="M_sbt_DASH_D_p" name="D-Sorbitol" compartment="p" hasOnlySubstanceUnits="false" boundaryCondition="false" constant="false"/>
      <species id="M_sel_p" name="Selenate" compartment="p" hasOnlySubstanceUnits="false" boundaryCondition="false" constant="false"/>
      <species id="M_ser_DASH_D_p" name="D-Serine" compartment="p" hasOnlySubstanceUnits="false" boundaryCondition="false" constant="false"/>
      <species id="M_ser_DASH_L_p" name="L-Serine" compartment="p" hasOnlySubstanceUnits="false" boundaryCondition="false" constant="false"/>
      <species id="M_skm_p" name="Shikimate" compartment="p" hasOnlySubstanceUnits="false" boundaryCondition="false" constant="false"/>
      <species id="M_slnt_p" name="selenite" compartment="p" hasOnlySubstanceUnits="false" boundaryCondition="false" constant="false"/>
      <species id="M_so2_p" name="sulfur dioxide" compartment="p" hasOnlySubstanceUnits="false" boundaryCondition="false" constant="false"/>
      <species id="M_so3_p" name="Sulfite" compartment="p" hasOnlySubstanceUnits="false" boundaryCondition="false" constant="false"/>
      <species id="M_so4_p" name="Sulfate" compartment="p" hasOnlySubstanceUnits="false" boundaryCondition="false" constant="false"/>
      <species id="M_spmd_p" name="Spermidine" compartment="p" hasOnlySubstanceUnits="false" boundaryCondition="false" constant="false"/>
      <species id="M_succ_p" name="Succinate" compartment="p" hasOnlySubstanceUnits="false" boundaryCondition="false" constant="false"/>
      <species id="M_sucr_p" name="Sucrose" compartment="p" hasOnlySubstanceUnits="false" boundaryCondition="false" constant="false"/>
      <species id="M_sulfac_p" name="sulfoacetate" compartment="p" hasOnlySubstanceUnits="false" boundaryCondition="false" constant="false"/>
      <species id="M_tartr_DASH_D_p" name="D-tartrate" compartment="p" hasOnlySubstanceUnits="false" boundaryCondition="false" constant="false"/>
      <species id="M_tartr_DASH_L_p" name="L-tartrate" compartment="p" hasOnlySubstanceUnits="false" boundaryCondition="false" constant="false"/>
      <species id="M_taur_p" name="Taurine" compartment="p" hasOnlySubstanceUnits="false" boundaryCondition="false" constant="false"/>
      <species id="M_tcynt_p" name="Thiocyanate" compartment="p" hasOnlySubstanceUnits="false" boundaryCondition="false" constant="false"/>
      <species id="M_thm_p" name="Thiamin" compartment="p" hasOnlySubstanceUnits="false" boundaryCondition="false" constant="false"/>
      <species id="M_thr_DASH_L_p" name="L-Threonine" compartment="p" hasOnlySubstanceUnits="false" boundaryCondition="false" constant="false"/>
      <species id="M_thrp_p" name="L-Threonine O-3-phosphate" compartment="p" hasOnlySubstanceUnits="false" boundaryCondition="false" constant="false"/>
      <species id="M_thym_p" name="Thymine" compartment="p" hasOnlySubstanceUnits="false" boundaryCondition="false" constant="false"/>
      <species id="M_thymd_p" name="Thymidine" compartment="p" hasOnlySubstanceUnits="false" boundaryCondition="false" constant="false"/>
      <species id="M_tma_p" name="trimethylamine" compartment="p" hasOnlySubstanceUnits="false" boundaryCondition="false" constant="false"/>
      <species id="M_tmao_p" name="Trimethylamine N-oxide" compartment="p" hasOnlySubstanceUnits="false" boundaryCondition="false" constant="false"/>
      <species id="M_tre_p" name="Trehalose" compartment="p" hasOnlySubstanceUnits="false" boundaryCondition="false" constant="false"/>
      <species id="M_trp_DASH_L_p" name="L-Tryptophan" compartment="p" hasOnlySubstanceUnits="false" boundaryCondition="false" constant="false"/>
      <species id="M_tsul_p" name="Thiosulfate" compartment="p" hasOnlySubstanceUnits="false" boundaryCondition="false" constant="false"/>
      <species id="M_ttdca_p" name="tetradecanoate (n-C14:0)" compartment="p" hasOnlySubstanceUnits="false" boundaryCondition="false" constant="false"/>
      <species id="M_ttdcea_p" name="tetradecenoate (n-C14:1)" compartment="p" hasOnlySubstanceUnits="false" boundaryCondition="false" constant="false"/>
      <species id="M_ttrcyc_p" name="tetracycline" compartment="p" hasOnlySubstanceUnits="false" boundaryCondition="false" constant="false"/>
      <species id="M_tungs_p" name="tungstate" compartment="p" hasOnlySubstanceUnits="false" boundaryCondition="false" constant="false"/>
      <species id="M_tym_p" name="Tyramine" compartment="p" hasOnlySubstanceUnits="false" boundaryCondition="false" constant="false"/>
      <species id="M_tyr_DASH_L_p" name="L-Tyrosine" compartment="p" hasOnlySubstanceUnits="false" boundaryCondition="false" constant="false"/>
      <species id="M_tyrp_p" name="Phosphotyrosine" compartment="p" hasOnlySubstanceUnits="false" boundaryCondition="false" constant="false"/>
      <species id="M_uLa4n_p" name="undecaprenyl phosphate-4-amino-4-deoxy-L-arabinose" compartment="p" hasOnlySubstanceUnits="false" boundaryCondition="false" constant="false"/>
      <species id="M_uacgam_p" name="UDP-N-acetyl-D-glucosamine" compartment="p" hasOnlySubstanceUnits="false" boundaryCondition="false" constant="false"/>
      <species id="M_udcpdp_p" name="Undecaprenyl diphosphate" compartment="p" hasOnlySubstanceUnits="false" boundaryCondition="false" constant="false"/>
      <species id="M_udcpp_p" name="Undecaprenyl phosphate" compartment="p" hasOnlySubstanceUnits="false" boundaryCondition="false" constant="false"/>
      <species id="M_udpacgal_p" name="UDP-N-acetyl-D-galactosamine" compartment="p" hasOnlySubstanceUnits="false" boundaryCondition="false" constant="false"/>
      <species id="M_udpg_p" name="UDPglucose" compartment="p" hasOnlySubstanceUnits="false" boundaryCondition="false" constant="false"/>
      <species id="M_udpgal_p" name="UDPgalactose" compartment="p" hasOnlySubstanceUnits="false" boundaryCondition="false" constant="false"/>
      <species id="M_udpglcur_p" name="UDP-D-glucuronate" compartment="p" hasOnlySubstanceUnits="false" boundaryCondition="false" constant="false"/>
      <species id="M_ump_p" name="UMP" compartment="p" hasOnlySubstanceUnits="false" boundaryCondition="false" constant="false"/>
      <species id="M_unagamuf_p" name="Undecaprenyl-diphospho N-acetylglucosamine-N-acetylmannosaminuronate-N-acetamido-4,6-dideoxy-D-galactose" compartment="p" hasOnlySubstanceUnits="false" boundaryCondition="false" constant="false"/>
      <species id="M_ura_p" name="Uracil" compartment="p" hasOnlySubstanceUnits="false" boundaryCondition="false" constant="false"/>
      <species id="M_urea_p" name="Urea" compartment="p" hasOnlySubstanceUnits="false" boundaryCondition="false" constant="false"/>
      <species id="M_uri_p" name="Uridine" compartment="p" hasOnlySubstanceUnits="false" boundaryCondition="false" constant="false"/>
      <species id="M_val_DASH_L_p" name="L-Valine" compartment="p" hasOnlySubstanceUnits="false" boundaryCondition="false" constant="false"/>
      <species id="M_xan_p" name="Xanthine" compartment="p" hasOnlySubstanceUnits="false" boundaryCondition="false" constant="false"/>
      <species id="M_xmp_p" name="Xanthosine 5&apos;-phosphate" compartment="p" hasOnlySubstanceUnits="false" boundaryCondition="false" constant="false"/>
      <species id="M_xtsn_p" name="Xanthosine" compartment="p" hasOnlySubstanceUnits="false" boundaryCondition="false" constant="false"/>
      <species id="M_xyl_DASH_D_p" name="D-Xylose" compartment="p" hasOnlySubstanceUnits="false" boundaryCondition="false" constant="false"/>
      <species id="M_xylu_DASH_L_p" name="L-Xylulose" compartment="p" hasOnlySubstanceUnits="false" boundaryCondition="false" constant="false"/>
      <species id="M_zn2_p" name="Zinc" compartment="p" hasOnlySubstanceUnits="false" boundaryCondition="false" constant="false"/>
      <species id="M_4crsol_c_BOUNDARY" name="10-Formyltetrahydrofolate" compartment="BOUNDARY" hasOnlySubstanceUnits="false" boundaryCondition="true" constant="true"/>
      <species id="M_5drib_c_BOUNDARY" name="1,2-Diacyl-sn-glycerol (didodecanoyl, n-C12:0)" compartment="BOUNDARY" hasOnlySubstanceUnits="false" boundaryCondition="true" constant="true"/>
      <species id="M_aacald_c_BOUNDARY" name="1,2-Diacyl-sn-glycerol (ditetradecanoyl, n-C14:0)" compartment="BOUNDARY" hasOnlySubstanceUnits="false" boundaryCondition="true" constant="true"/>
      <species id="M_amob_c_BOUNDARY" name="1,2-Diacyl-sn-glycerol (ditetradec-7-enoyl, n-C14:1)" compartment="BOUNDARY" hasOnlySubstanceUnits="false" boundaryCondition="true" constant="true"/>
      <species id="M_mththf_c_BOUNDARY" name="1,2-Diacyl-sn-glycerol (dihexadecanoyl, n-C16:0)" compartment="BOUNDARY" hasOnlySubstanceUnits="false" boundaryCondition="true" constant="true"/>
      <species id="M_oxam_c_BOUNDARY" name="1,2-Diacyl-sn-glycerol (dihexadec-9-enoyl, n-C16:1)" compartment="BOUNDARY" hasOnlySubstanceUnits="false" boundaryCondition="true" constant="true"/>
      <species id="M_12ppd_DASH_R_e_BOUNDARY" name="1,2-Diacyl-sn-glycerol (dioctadec-11-enoyl, n-C18:1)" compartment="BOUNDARY" hasOnlySubstanceUnits="false" boundaryCondition="true" constant="true"/>
      <species id="M_12ppd_DASH_S_e_BOUNDARY" name="(R)-Propane-1,2-diol" compartment="BOUNDARY" hasOnlySubstanceUnits="false" boundaryCondition="true" constant="true"/>
      <species id="M_14glucan_e_BOUNDARY" name="(S)-Propane-1,2-diol" compartment="BOUNDARY" hasOnlySubstanceUnits="false" boundaryCondition="true" constant="true"/>
      <species id="M_15dap_e_BOUNDARY" name="3-Phospho-D-glyceroyl phosphate" compartment="BOUNDARY" hasOnlySubstanceUnits="false" boundaryCondition="true" constant="true"/>
      <species id="M_23camp_e_BOUNDARY" name="1,4-dihydroxy-2-napthoyl-CoA" compartment="BOUNDARY" hasOnlySubstanceUnits="false" boundaryCondition="true" constant="true"/>
      <species id="M_23ccmp_e_BOUNDARY" name="1,4-alpha-D-glucan" compartment="BOUNDARY" hasOnlySubstanceUnits="false" boundaryCondition="true" constant="true"/>
      <species id="M_23cgmp_e_BOUNDARY" name="1,5-Diaminopentane" compartment="BOUNDARY" hasOnlySubstanceUnits="false" boundaryCondition="true" constant="true"/>
      <species id="M_23cump_e_BOUNDARY" name="1-dodecanoyl-sn-glycerol 3-phosphate" compartment="BOUNDARY" hasOnlySubstanceUnits="false" boundaryCondition="true" constant="true"/>
      <species id="M_23dappa_e_BOUNDARY" name="1-hexadec-9-enoyl-sn-glycerol 3-phosphate" compartment="BOUNDARY" hasOnlySubstanceUnits="false" boundaryCondition="true" constant="true"/>
      <species id="M_26dap_DASH_M_e_BOUNDARY" name="1-hexadecanoyl-sn-glycerol 3-phosphate" compartment="BOUNDARY" hasOnlySubstanceUnits="false" boundaryCondition="true" constant="true"/>
      <species id="M_2ddglcn_e_BOUNDARY" name="1-octadec-11-enoyl-sn-glycerol 3-phosphate" compartment="BOUNDARY" hasOnlySubstanceUnits="false" boundaryCondition="true" constant="true"/>
      <species id="M_34dhpac_e_BOUNDARY" name="1-octadecanoyl-sn-glycerol 3-phosphate" compartment="BOUNDARY" hasOnlySubstanceUnits="false" boundaryCondition="true" constant="true"/>
      <species id="M_3amp_e_BOUNDARY" name="1-Pyrroline-5-carboxylate" compartment="BOUNDARY" hasOnlySubstanceUnits="false" boundaryCondition="true" constant="true"/>
      <species id="M_3cmp_e_BOUNDARY" name="1-tetradec-7-enoyl-sn-glycerol 3-phosphate" compartment="BOUNDARY" hasOnlySubstanceUnits="false" boundaryCondition="true" constant="true"/>
      <species id="M_3gmp_e_BOUNDARY" name="1-tetradecanoyl-sn-glycerol 3-phosphate" compartment="BOUNDARY" hasOnlySubstanceUnits="false" boundaryCondition="true" constant="true"/>
      <species id="M_3hcinnm_e_BOUNDARY" name="2,3-diaminopropionate" compartment="BOUNDARY" hasOnlySubstanceUnits="false" boundaryCondition="true" constant="true"/>
      <species id="M_3hpp_e_BOUNDARY" name="2,3-Dihydro-2,3-dihydroxybenzoate" compartment="BOUNDARY" hasOnlySubstanceUnits="false" boundaryCondition="true" constant="true"/>
      <species id="M_3hpppn_e_BOUNDARY" name="2,3-dehydroadipyl-CoA" compartment="BOUNDARY" hasOnlySubstanceUnits="false" boundaryCondition="true" constant="true"/>
      <species id="M_3ump_e_BOUNDARY" name="2,3-Dihydroxybenzoate" compartment="BOUNDARY" hasOnlySubstanceUnits="false" boundaryCondition="true" constant="true"/>
      <species id="M_4abut_e_BOUNDARY" name="(2,3-Dihydroxybenzoyl)adenylate" compartment="BOUNDARY" hasOnlySubstanceUnits="false" boundaryCondition="true" constant="true"/>
      <species id="M_4hoxpacd_e_BOUNDARY" name="2,3-dihydroxybenzoylserine" compartment="BOUNDARY" hasOnlySubstanceUnits="false" boundaryCondition="true" constant="true"/>
      <species id="M_5dglcn_e_BOUNDARY" name="2,3-Dihydrodipicolinate" compartment="BOUNDARY" hasOnlySubstanceUnits="false" boundaryCondition="true" constant="true"/>
      <species id="M_5mtr_e_BOUNDARY" name="(R)-2,3-Dihydroxy-3-methylbutanoate" compartment="BOUNDARY" hasOnlySubstanceUnits="false" boundaryCondition="true" constant="true"/>
      <species id="M_LalaDglu_e_BOUNDARY" name="(R)-2,3-Dihydroxy-3-methylpentanoate" compartment="BOUNDARY" hasOnlySubstanceUnits="false" boundaryCondition="true" constant="true"/>
      <species id="M_LalaDgluMdap_e_BOUNDARY" name="2,3-Dioxo-L-gulonate" compartment="BOUNDARY" hasOnlySubstanceUnits="false" boundaryCondition="true" constant="true"/>
      <species id="M_LalaDgluMdapDala_e_BOUNDARY" name="(S)-2-[5-Amino-1-(5-phospho-D-ribosyl)imidazole-4-carboxamido]succinate" compartment="BOUNDARY" hasOnlySubstanceUnits="false" boundaryCondition="true" constant="true"/>
      <species id="M_LalaLglu_e_BOUNDARY" name="2,5-diketo-D-gluconate" compartment="BOUNDARY" hasOnlySubstanceUnits="false" boundaryCondition="true" constant="true"/>
      <species id="M_ac_e_BOUNDARY" name="2,5-Diamino-6-(ribosylamino)-4-(3H)-pyrimidinone 5&apos;-phosphate" compartment="BOUNDARY" hasOnlySubstanceUnits="false" boundaryCondition="true" constant="true"/>
      <species id="M_acac_e_BOUNDARY" name="LL-2,6-Diaminoheptanedioate" compartment="BOUNDARY" hasOnlySubstanceUnits="false" boundaryCondition="true" constant="true"/>
      <species id="M_acald_e_BOUNDARY" name="meso-2,6-Diaminoheptanedioate" compartment="BOUNDARY" hasOnlySubstanceUnits="false" boundaryCondition="true" constant="true"/>
      <species id="M_acgal_e_BOUNDARY" name="2-Acyl-sn-glycero-3-phosphoethanolamine (n-C12:0)" compartment="BOUNDARY" hasOnlySubstanceUnits="false" boundaryCondition="true" constant="true"/>
      <species id="M_acgal1p_e_BOUNDARY" name="2-Acyl-sn-glycero-3-phosphoethanolamine (n-C14:0)" compartment="BOUNDARY" hasOnlySubstanceUnits="false" boundaryCondition="true" constant="true"/>
      <species id="M_acgam_e_BOUNDARY" name="2-Acyl-sn-glycero-3-phosphoethanolamine (n-C14:1)" compartment="BOUNDARY" hasOnlySubstanceUnits="false" boundaryCondition="true" constant="true"/>
      <species id="M_acgam1p_e_BOUNDARY" name="2-Acyl-sn-glycero-3-phosphoethanolamine (n-C16:0)" compartment="BOUNDARY" hasOnlySubstanceUnits="false" boundaryCondition="true" constant="true"/>
      <species id="M_acmana_e_BOUNDARY" name="2-Acyl-sn-glycero-3-phosphoethanolamine (n-C16:1)" compartment="BOUNDARY" hasOnlySubstanceUnits="false" boundaryCondition="true" constant="true"/>
      <species id="M_acmum_e_BOUNDARY" name="2-Acyl-sn-glycero-3-phosphoethanolamine (n-C18:0)" compartment="BOUNDARY" hasOnlySubstanceUnits="false" boundaryCondition="true" constant="true"/>
      <species id="M_acnam_e_BOUNDARY" name="2-Acyl-sn-glycero-3-phosphoethanolamine (n-C18:1)" compartment="BOUNDARY" hasOnlySubstanceUnits="false" boundaryCondition="true" constant="true"/>
      <species id="M_acolipa_e_BOUNDARY" name="2-Acyl-sn-glycero-3-phosphoglycerol (n-C12:0)" compartment="BOUNDARY" hasOnlySubstanceUnits="false" boundaryCondition="true" constant="true"/>
      <species id="M_acser_e_BOUNDARY" name="2-Acyl-sn-glycero-3-phosphoglycerol (n-C14:0)" compartment="BOUNDARY" hasOnlySubstanceUnits="false" boundaryCondition="true" constant="true"/>
      <species id="M_ade_e_BOUNDARY" name="2-Acyl-sn-glycero-3-phosphoglycerol (n-C14:1)" compartment="BOUNDARY" hasOnlySubstanceUnits="false" boundaryCondition="true" constant="true"/>
      <species id="M_adn_e_BOUNDARY" name="2-Acyl-sn-glycero-3-phosphoglycerol (n-C16:0)" compartment="BOUNDARY" hasOnlySubstanceUnits="false" boundaryCondition="true" constant="true"/>
      <species id="M_adocbl_e_BOUNDARY" name="2-Acyl-sn-glycero-3-phosphoglycerol (n-C16:1)" compartment="BOUNDARY" hasOnlySubstanceUnits="false" boundaryCondition="true" constant="true"/>
      <species id="M_ag_e_BOUNDARY" name="2-Acyl-sn-glycero-3-phosphoglycerol (n-C18:0)" compartment="BOUNDARY" hasOnlySubstanceUnits="false" boundaryCondition="true" constant="true"/>
      <species id="M_agm_e_BOUNDARY" name="2-Acyl-sn-glycero-3-phosphoglycerol (n-C18:1)" compartment="BOUNDARY" hasOnlySubstanceUnits="false" boundaryCondition="true" constant="true"/>
      <species id="M_akg_e_BOUNDARY" name="(S)-2-Aceto-2-hydroxybutanoate" compartment="BOUNDARY" hasOnlySubstanceUnits="false" boundaryCondition="true" constant="true"/>
      <species id="M_ala_DASH_B_e_BOUNDARY" name="2-Aminomalonate semialdehyde" compartment="BOUNDARY" hasOnlySubstanceUnits="false" boundaryCondition="true" constant="true"/>
      <species id="M_ala_DASH_D_e_BOUNDARY" name="L-2-Amino-3-oxobutanoate" compartment="BOUNDARY" hasOnlySubstanceUnits="false" boundaryCondition="true" constant="true"/>
      <species id="M_ala_DASH_L_e_BOUNDARY" name="1-(2-Carboxyphenylamino)-1-deoxy-D-ribulose 5-phosphate" compartment="BOUNDARY" hasOnlySubstanceUnits="false" boundaryCondition="true" constant="true"/>
      <species id="M_alaala_e_BOUNDARY" name="2-Dehydro-3-deoxy-D-arabino-heptonate 7-phosphate" compartment="BOUNDARY" hasOnlySubstanceUnits="false" boundaryCondition="true" constant="true"/>
      <species id="M_all_DASH_D_e_BOUNDARY" name="2-dodecanoyl-sn-glycerol 3-phosphate" compartment="BOUNDARY" hasOnlySubstanceUnits="false" boundaryCondition="true" constant="true"/>
      <species id="M_alltn_e_BOUNDARY" name="2-Dehydro-3-deoxy-D-gluconate 6-phosphate" compartment="BOUNDARY" hasOnlySubstanceUnits="false" boundaryCondition="true" constant="true"/>
      <species id="M_amp_e_BOUNDARY" name="2-Dehydro-3-deoxy-D-gluconate" compartment="BOUNDARY" hasOnlySubstanceUnits="false" boundaryCondition="true" constant="true"/>
      <species id="M_anhgm_e_BOUNDARY" name="2-Dehydro-3-deoxy-D-galactonate" compartment="BOUNDARY" hasOnlySubstanceUnits="false" boundaryCondition="true" constant="true"/>
      <species id="M_arab_DASH_L_e_BOUNDARY" name="2-Dehydro-3-deoxy-D-galactonate 6-phosphate" compartment="BOUNDARY" hasOnlySubstanceUnits="false" boundaryCondition="true" constant="true"/>
      <species id="M_arbt_e_BOUNDARY" name="2-Dehydro-L-gulonate" compartment="BOUNDARY" hasOnlySubstanceUnits="false" boundaryCondition="true" constant="true"/>
      <species id="M_arbtn_e_BOUNDARY" name="2-Dehydropantoate" compartment="BOUNDARY" hasOnlySubstanceUnits="false" boundaryCondition="true" constant="true"/>
      <species id="M_arbtn_DASH_fe3_e_BOUNDARY" name="2-Demethylmenaquinone 8" compartment="BOUNDARY" hasOnlySubstanceUnits="false" boundaryCondition="true" constant="true"/>
      <species id="M_arg_DASH_L_e_BOUNDARY" name="2-Demethylmenaquinol 8" compartment="BOUNDARY" hasOnlySubstanceUnits="false" boundaryCondition="true" constant="true"/>
      <species id="M_ascb_DASH_L_e_BOUNDARY" name="2-Deoxy-D-ribose 1-phosphate" compartment="BOUNDARY" hasOnlySubstanceUnits="false" boundaryCondition="true" constant="true"/>
      <species id="M_asn_DASH_L_e_BOUNDARY" name="2-Deoxy-D-ribose 5-phosphate" compartment="BOUNDARY" hasOnlySubstanceUnits="false" boundaryCondition="true" constant="true"/>
      <species id="M_aso3_e_BOUNDARY" name="[2Fe-1S] desulfurated iron-sulfur cluster" compartment="BOUNDARY" hasOnlySubstanceUnits="false" boundaryCondition="true" constant="true"/>
      <species id="M_asp_DASH_L_e_BOUNDARY" name="[2Fe-2S] iron-sulfur cluster" compartment="BOUNDARY" hasOnlySubstanceUnits="false" boundaryCondition="true" constant="true"/>
      <species id="M_btn_e_BOUNDARY" name="2-Hydroxy-3-oxopropanoate" compartment="BOUNDARY" hasOnlySubstanceUnits="false" boundaryCondition="true" constant="true"/>
      <species id="M_but_e_BOUNDARY" name="2-hexadec-9-enoyl-sn-glycerol 3-phosphate" compartment="BOUNDARY" hasOnlySubstanceUnits="false" boundaryCondition="true" constant="true"/>
      <species id="M_butso3_e_BOUNDARY" name="2-hexadecanoyl-sn-glycerol 3-phosphate" compartment="BOUNDARY" hasOnlySubstanceUnits="false" boundaryCondition="true" constant="true"/>
      <species id="M_ca2_e_BOUNDARY" name="2-Isopropylmaleate" compartment="BOUNDARY" hasOnlySubstanceUnits="false" boundaryCondition="true" constant="true"/>
      <species id="M_cbi_e_BOUNDARY" name="2-Methyl-4-amino-5-hydroxymethylpyrimidine diphosphate" compartment="BOUNDARY" hasOnlySubstanceUnits="false" boundaryCondition="true" constant="true"/>
      <species id="M_cbl1_e_BOUNDARY" name="cis-2-Methylaconitate" compartment="BOUNDARY" hasOnlySubstanceUnits="false" boundaryCondition="true" constant="true"/>
      <species id="M_cd2_e_BOUNDARY" name="2-Methylcitrate" compartment="BOUNDARY" hasOnlySubstanceUnits="false" boundaryCondition="true" constant="true"/>
      <species id="M_cgly_e_BOUNDARY" name="2-C-methyl-D-erythritol 4-phosphate" compartment="BOUNDARY" hasOnlySubstanceUnits="false" boundaryCondition="true" constant="true"/>
      <species id="M_chol_e_BOUNDARY" name="2-C-methyl-D-erythritol 2,4-cyclodiphosphate" compartment="BOUNDARY" hasOnlySubstanceUnits="false" boundaryCondition="true" constant="true"/>
      <species id="M_chtbs_e_BOUNDARY" name="2-Oxobutanoate" compartment="BOUNDARY" hasOnlySubstanceUnits="false" boundaryCondition="true" constant="true"/>
      <species id="M_cit_e_BOUNDARY" name="2-octadec-11-enoyl-sn-glycerol 3-phosphate" compartment="BOUNDARY" hasOnlySubstanceUnits="false" boundaryCondition="true" constant="true"/>
      <species id="M_cl_e_BOUNDARY" name="2-octadecanoyl-sn-glycerol 3-phosphate" compartment="BOUNDARY" hasOnlySubstanceUnits="false" boundaryCondition="true" constant="true"/>
      <species id="M_cm_e_BOUNDARY" name="2-Octaprenyl-6-hydroxyphenol" compartment="BOUNDARY" hasOnlySubstanceUnits="false" boundaryCondition="true" constant="true"/>
      <species id="M_cmp_e_BOUNDARY" name="2-Octaprenyl-6-methoxy-1,4-benzoquinol" compartment="BOUNDARY" hasOnlySubstanceUnits="false" boundaryCondition="true" constant="true"/>
      <species id="M_co2_e_BOUNDARY" name="2-Octaprenyl-3-methyl-5-hydroxy-6-methoxy-1,4-benzoquinol" compartment="BOUNDARY" hasOnlySubstanceUnits="false" boundaryCondition="true" constant="true"/>
      <species id="M_cobalt2_e_BOUNDARY" name="2-Octaprenyl-3-methyl-6-methoxy- 1,4-benzoquinol" compartment="BOUNDARY" hasOnlySubstanceUnits="false" boundaryCondition="true" constant="true"/>
      <species id="M_colipa_e_BOUNDARY" name="2-Octaprenyl-6-methoxyphenol" compartment="BOUNDARY" hasOnlySubstanceUnits="false" boundaryCondition="true" constant="true"/>
      <species id="M_colipap_e_BOUNDARY" name="2-Octaprenylphenol" compartment="BOUNDARY" hasOnlySubstanceUnits="false" boundaryCondition="true" constant="true"/>
      <species id="M_cpgn_e_BOUNDARY" name="2-oxepin-2(3H)-ylideneacetyl-CoA" compartment="BOUNDARY" hasOnlySubstanceUnits="false" boundaryCondition="true" constant="true"/>
      <species id="M_cpgn_DASH_un_e_BOUNDARY" name="2-phospho-4-(cytidine 5&apos;-diphospho)-2-C-methyl-D-erythritol" compartment="BOUNDARY" hasOnlySubstanceUnits="false" boundaryCondition="true" constant="true"/>
      <species id="M_crn_e_BOUNDARY" name="D-Glycerate 2-phosphate" compartment="BOUNDARY" hasOnlySubstanceUnits="false" boundaryCondition="true" constant="true"/>
      <species id="M_crn_DASH_D_e_BOUNDARY" name="2-Phosphoglycolate" compartment="BOUNDARY" hasOnlySubstanceUnits="false" boundaryCondition="true" constant="true"/>
      <species id="M_csn_e_BOUNDARY" name="2-succinyl-5-enolpyruvyl-6-hydroxy-3-cyclohexene-1-carboxylate" compartment="BOUNDARY" hasOnlySubstanceUnits="false" boundaryCondition="true" constant="true"/>
      <species id="M_cu_e_BOUNDARY" name="2-Succinyl-6-hydroxy-2,4-cyclohexadiene-1-carboxylate" compartment="BOUNDARY" hasOnlySubstanceUnits="false" boundaryCondition="true" constant="true"/>
      <species id="M_cu2_e_BOUNDARY" name="2-tetradec-7-enoyl-sn-glycerol 3-phosphate" compartment="BOUNDARY" hasOnlySubstanceUnits="false" boundaryCondition="true" constant="true"/>
      <species id="M_cyan_e_BOUNDARY" name="2-tetradecanoyl-sn-glycerol 3-phosphate" compartment="BOUNDARY" hasOnlySubstanceUnits="false" boundaryCondition="true" constant="true"/>
      <species id="M_cynt_e_BOUNDARY" name="2&apos;-(5&apos;&apos;-triphosphoribosyl)-3&apos;-dephospho-CoA" compartment="BOUNDARY" hasOnlySubstanceUnits="false" boundaryCondition="true" constant="true"/>
      <species id="M_cys_DASH_D_e_BOUNDARY" name="3-(4-Hydroxyphenyl)pyruvate" compartment="BOUNDARY" hasOnlySubstanceUnits="false" boundaryCondition="true" constant="true"/>
      <species id="M_cys_DASH_L_e_BOUNDARY" name="3&apos;,5&apos;-Cyclic GMP" compartment="BOUNDARY" hasOnlySubstanceUnits="false" boundaryCondition="true" constant="true"/>
      <species id="M_cytd_e_BOUNDARY" name="3-Aminoacrylate" compartment="BOUNDARY" hasOnlySubstanceUnits="false" boundaryCondition="true" constant="true"/>
      <species id="M_dad_DASH_2_e_BOUNDARY" name="3-Carboxy-2-hydroxy-4-methylpentanoate" compartment="BOUNDARY" hasOnlySubstanceUnits="false" boundaryCondition="true" constant="true"/>
      <species id="M_damp_e_BOUNDARY" name="3-Carboxy-3-hydroxy-4-methylpentanoate" compartment="BOUNDARY" hasOnlySubstanceUnits="false" boundaryCondition="true" constant="true"/>
      <species id="M_dca_e_BOUNDARY" name="3-Carboxy-4-methyl-2-oxopentanoate" compartment="BOUNDARY" hasOnlySubstanceUnits="false" boundaryCondition="true" constant="true"/>
      <species id="M_dcmp_e_BOUNDARY" name="3-Dehydro-L-gulonate" compartment="BOUNDARY" hasOnlySubstanceUnits="false" boundaryCondition="true" constant="true"/>
      <species id="M_dcyt_e_BOUNDARY" name="3-keto-L-gulonate-6-phosphate" compartment="BOUNDARY" hasOnlySubstanceUnits="false" boundaryCondition="true" constant="true"/>
      <species id="M_ddca_e_BOUNDARY" name="3-Dehydroquinate" compartment="BOUNDARY" hasOnlySubstanceUnits="false" boundaryCondition="true" constant="true"/>
      <species id="M_dgmp_e_BOUNDARY" name="3-Dehydroshikimate" compartment="BOUNDARY" hasOnlySubstanceUnits="false" boundaryCondition="true" constant="true"/>
      <species id="M_dgsn_e_BOUNDARY" name="[3Fe-4S] damaged iron-sulfur cluster" compartment="BOUNDARY" hasOnlySubstanceUnits="false" boundaryCondition="true" constant="true"/>
      <species id="M_dha_e_BOUNDARY" name="(3R)-3-Hydroxyacyl-[acyl-carrier protein]" compartment="BOUNDARY" hasOnlySubstanceUnits="false" boundaryCondition="true" constant="true"/>
      <species id="M_dimp_e_BOUNDARY" name="(3S)-3-Hydroxyadipyl-CoA" compartment="BOUNDARY" hasOnlySubstanceUnits="false" boundaryCondition="true" constant="true"/>
      <species id="M_din_e_BOUNDARY" name="(S)-3-Hydroxybutanoyl-CoA" compartment="BOUNDARY" hasOnlySubstanceUnits="false" boundaryCondition="true" constant="true"/>
      <species id="M_dms_e_BOUNDARY" name="(R)-3-hydroxy-cis-dodec-5-enoyl-[acyl-carrier protein]" compartment="BOUNDARY" hasOnlySubstanceUnits="false" boundaryCondition="true" constant="true"/>
      <species id="M_dmso_e_BOUNDARY" name="3-hydroxycinnamic acid" compartment="BOUNDARY" hasOnlySubstanceUnits="false" boundaryCondition="true" constant="true"/>
      <species id="M_dopa_e_BOUNDARY" name="(R)-3-hydroxy-cis-myristol-7-eoyl-[acyl-carrier protein]" compartment="BOUNDARY" hasOnlySubstanceUnits="false" boundaryCondition="true" constant="true"/>
      <species id="M_doxrbcn_e_BOUNDARY" name="(R)-3-hydroxy-cis-palm-9-eoyl-[acyl-carrier protein]" compartment="BOUNDARY" hasOnlySubstanceUnits="false" boundaryCondition="true" constant="true"/>
      <species id="M_dtmp_e_BOUNDARY" name="(R)-3-hydroxy-cis-vacc-11-enoyl-[acyl-carrier protein]" compartment="BOUNDARY" hasOnlySubstanceUnits="false" boundaryCondition="true" constant="true"/>
      <species id="M_dump_e_BOUNDARY" name="(S)-3-Hydroxydecanoyl-CoA" compartment="BOUNDARY" hasOnlySubstanceUnits="false" boundaryCondition="true" constant="true"/>
      <species id="M_duri_e_BOUNDARY" name="(S)-3-Hydroxydodecanoyl-CoA" compartment="BOUNDARY" hasOnlySubstanceUnits="false" boundaryCondition="true" constant="true"/>
      <species id="M_eca4colipa_e_BOUNDARY" name="(R)-3-Hydroxydodecanoyl-[acyl-carrier protein]" compartment="BOUNDARY" hasOnlySubstanceUnits="false" boundaryCondition="true" constant="true"/>
      <species id="M_enlipa_e_BOUNDARY" name="(R)-3-Hydroxydecanoyl-[acyl-carrier protein]" compartment="BOUNDARY" hasOnlySubstanceUnits="false" boundaryCondition="true" constant="true"/>
      <species id="M_enter_e_BOUNDARY" name="(S)-3-Hydroxyhexanoyl-CoA" compartment="BOUNDARY" hasOnlySubstanceUnits="false" boundaryCondition="true" constant="true"/>
      <species id="M_etha_e_BOUNDARY" name="(S)-3-Hydroxyhexadecanoyl-CoA" compartment="BOUNDARY" hasOnlySubstanceUnits="false" boundaryCondition="true" constant="true"/>
      <species id="M_ethso3_e_BOUNDARY" name="(R)-3-Hydroxyhexanoyl-[acyl-carrier protein]" compartment="BOUNDARY" hasOnlySubstanceUnits="false" boundaryCondition="true" constant="true"/>
      <species id="M_etoh_e_BOUNDARY" name="(R)-3-Hydroxytetradecanoyl-[acyl-carrier protein]" compartment="BOUNDARY" hasOnlySubstanceUnits="false" boundaryCondition="true" constant="true"/>
      <species id="M_f6p_e_BOUNDARY" name="(S)-3-Hydroxyoctanoyl-CoA" compartment="BOUNDARY" hasOnlySubstanceUnits="false" boundaryCondition="true" constant="true"/>
      <species id="M_fald_e_BOUNDARY" name="(R)-3-Hydroxyoctanoyl-[acyl-carrier protein]" compartment="BOUNDARY" hasOnlySubstanceUnits="false" boundaryCondition="true" constant="true"/>
      <species id="M_fe2_e_BOUNDARY" name="(R)-3-Hydroxyoctadecanoyl-[acyl-carrier protein]" compartment="BOUNDARY" hasOnlySubstanceUnits="false" boundaryCondition="true" constant="true"/>
      <species id="M_fe3_e_BOUNDARY" name="(S)-3-Hydroxyoctadecanoyl-CoA" compartment="BOUNDARY" hasOnlySubstanceUnits="false" boundaryCondition="true" constant="true"/>
      <species id="M_fe3dcit_e_BOUNDARY" name="R-3-hydroxypalmitoyl-[acyl-carrier protein]" compartment="BOUNDARY" hasOnlySubstanceUnits="false" boundaryCondition="true" constant="true"/>
      <species id="M_fe3dhbzs_e_BOUNDARY" name="3-Hydroxypropanoate" compartment="BOUNDARY" hasOnlySubstanceUnits="false" boundaryCondition="true" constant="true"/>
      <species id="M_fe3hox_e_BOUNDARY" name="3-(3-hydroxy-phenyl)propionate" compartment="BOUNDARY" hasOnlySubstanceUnits="false" boundaryCondition="true" constant="true"/>
      <species id="M_fe3hox_DASH_un_e_BOUNDARY" name="(S)-3-Hydroxytetradecanoyl-CoA" compartment="BOUNDARY" hasOnlySubstanceUnits="false" boundaryCondition="true" constant="true"/>
      <species id="M_fecrm_e_BOUNDARY" name="C&apos;-(3-Indolyl)-glycerol 3-phosphate" compartment="BOUNDARY" hasOnlySubstanceUnits="false" boundaryCondition="true" constant="true"/>
      <species id="M_fecrm_DASH_un_e_BOUNDARY" name="3-Methyl-2-oxobutanoate" compartment="BOUNDARY" hasOnlySubstanceUnits="false" boundaryCondition="true" constant="true"/>
      <species id="M_feenter_e_BOUNDARY" name="(S)-3-Methyl-2-oxopentanoate" compartment="BOUNDARY" hasOnlySubstanceUnits="false" boundaryCondition="true" constant="true"/>
      <species id="M_feoxam_e_BOUNDARY" name="3-oxo-cis-dodec-5-enoyl-[acyl-carrier protein]" compartment="BOUNDARY" hasOnlySubstanceUnits="false" boundaryCondition="true" constant="true"/>
      <species id="M_feoxam_DASH_un_e_BOUNDARY" name="3-oxo-cis-myristol-7-eoyl-[acyl-carrier protein]" compartment="BOUNDARY" hasOnlySubstanceUnits="false" boundaryCondition="true" constant="true"/>
      <species id="M_for_e_BOUNDARY" name="3-oxo-cis-palm-9-eoyl-[acyl-carrier protein]" compartment="BOUNDARY" hasOnlySubstanceUnits="false" boundaryCondition="true" constant="true"/>
      <species id="M_fru_e_BOUNDARY" name="3-oxo-cis-vacc-11-enoyl-[acyl-carrier protein]" compartment="BOUNDARY" hasOnlySubstanceUnits="false" boundaryCondition="true" constant="true"/>
      <species id="M_frulys_e_BOUNDARY" name="3-Oxodecanoyl-CoA" compartment="BOUNDARY" hasOnlySubstanceUnits="false" boundaryCondition="true" constant="true"/>
      <species id="M_fruur_e_BOUNDARY" name="3-Oxododecanoyl-CoA" compartment="BOUNDARY" hasOnlySubstanceUnits="false" boundaryCondition="true" constant="true"/>
      <species id="M_fuc_DASH_L_e_BOUNDARY" name="3-Oxododecanoyl-[acyl-carrier protein]" compartment="BOUNDARY" hasOnlySubstanceUnits="false" boundaryCondition="true" constant="true"/>
      <species id="M_fum_e_BOUNDARY" name="3-Oxodecanoyl-[acyl-carrier protein]" compartment="BOUNDARY" hasOnlySubstanceUnits="false" boundaryCondition="true" constant="true"/>
      <species id="M_fusa_e_BOUNDARY" name="3-Oxohexanoyl-CoA" compartment="BOUNDARY" hasOnlySubstanceUnits="false" boundaryCondition="true" constant="true"/>
      <species id="M_g1p_e_BOUNDARY" name="3-Oxohexadecanoyl-CoA" compartment="BOUNDARY" hasOnlySubstanceUnits="false" boundaryCondition="true" constant="true"/>
      <species id="M_g3pc_e_BOUNDARY" name="3-Oxohexanoyl-[acyl-carrier protein]" compartment="BOUNDARY" hasOnlySubstanceUnits="false" boundaryCondition="true" constant="true"/>
      <species id="M_g3pe_e_BOUNDARY" name="3-Oxotetradecanoyl-[acyl-carrier protein]" compartment="BOUNDARY" hasOnlySubstanceUnits="false" boundaryCondition="true" constant="true"/>
      <species id="M_g3pg_e_BOUNDARY" name="3-Oxooctanoyl-CoA" compartment="BOUNDARY" hasOnlySubstanceUnits="false" boundaryCondition="true" constant="true"/>
      <species id="M_g3pi_e_BOUNDARY" name="3-Oxooctanoyl-[acyl-carrier protein]" compartment="BOUNDARY" hasOnlySubstanceUnits="false" boundaryCondition="true" constant="true"/>
      <species id="M_g3ps_e_BOUNDARY" name="3-Oxooctadecanoyl-[acyl-carrier protein]" compartment="BOUNDARY" hasOnlySubstanceUnits="false" boundaryCondition="true" constant="true"/>
      <species id="M_g6p_e_BOUNDARY" name="3-Oxooctadecanoyl-CoA" compartment="BOUNDARY" hasOnlySubstanceUnits="false" boundaryCondition="true" constant="true"/>
      <species id="M_gal_e_BOUNDARY" name="3-Oxohexadecanoyl-[acyl-carrier protein]" compartment="BOUNDARY" hasOnlySubstanceUnits="false" boundaryCondition="true" constant="true"/>
      <species id="M_gal_DASH_bD_e_BOUNDARY" name="3-Octaprenyl-4-hydroxybenzoate" compartment="BOUNDARY" hasOnlySubstanceUnits="false" boundaryCondition="true" constant="true"/>
      <species id="M_gal1p_e_BOUNDARY" name="3-Oxotetradecanoyl-CoA" compartment="BOUNDARY" hasOnlySubstanceUnits="false" boundaryCondition="true" constant="true"/>
      <species id="M_galct_DASH_D_e_BOUNDARY" name="3-oxo-5,6-dehydrosuberyl-CoA" compartment="BOUNDARY" hasOnlySubstanceUnits="false" boundaryCondition="true" constant="true"/>
      <species id="M_galctn_DASH_D_e_BOUNDARY" name="3-Phospho-D-glycerate" compartment="BOUNDARY" hasOnlySubstanceUnits="false" boundaryCondition="true" constant="true"/>
      <species id="M_galctn_DASH_L_e_BOUNDARY" name="3-Phosphohydroxypyruvate" compartment="BOUNDARY" hasOnlySubstanceUnits="false" boundaryCondition="true" constant="true"/>
      <species id="M_galt_e_BOUNDARY" name="5-O-(1-Carboxyvinyl)-3-phosphoshikimate" compartment="BOUNDARY" hasOnlySubstanceUnits="false" boundaryCondition="true" constant="true"/>
      <species id="M_galur_e_BOUNDARY" name="3-Sulfino-L-alanine" compartment="BOUNDARY" hasOnlySubstanceUnits="false" boundaryCondition="true" constant="true"/>
      <species id="M_gam_e_BOUNDARY" name="4-Aminobutanoate" compartment="BOUNDARY" hasOnlySubstanceUnits="false" boundaryCondition="true" constant="true"/>
      <species id="M_gam6p_e_BOUNDARY" name="4-Aminobutanal" compartment="BOUNDARY" hasOnlySubstanceUnits="false" boundaryCondition="true" constant="true"/>
      <species id="M_gbbtn_e_BOUNDARY" name="4-Aminobenzoate" compartment="BOUNDARY" hasOnlySubstanceUnits="false" boundaryCondition="true" constant="true"/>
      <species id="M_gdp_e_BOUNDARY" name="4-amino-4-deoxychorismate" compartment="BOUNDARY" hasOnlySubstanceUnits="false" boundaryCondition="true" constant="true"/>
      <species id="M_glc_DASH_D_e_BOUNDARY" name="4-Amino-5-hydroxymethyl-2-methylpyrimidine" compartment="BOUNDARY" hasOnlySubstanceUnits="false" boundaryCondition="true" constant="true"/>
      <species id="M_glcn_e_BOUNDARY" name="4-Amino-2-methyl-5-phosphomethylpyrimidine" compartment="BOUNDARY" hasOnlySubstanceUnits="false" boundaryCondition="true" constant="true"/>
      <species id="M_glcr_e_BOUNDARY" name="4-(cytidine 5&apos;-diphospho)-2-C-methyl-D-erythritol" compartment="BOUNDARY" hasOnlySubstanceUnits="false" boundaryCondition="true" constant="true"/>
      <species id="M_glcur_e_BOUNDARY" name="p-Cresol" compartment="BOUNDARY" hasOnlySubstanceUnits="false" boundaryCondition="true" constant="true"/>
      <species id="M_glcur1p_e_BOUNDARY" name="[4Fe-4S] iron-sulfur cluster" compartment="BOUNDARY" hasOnlySubstanceUnits="false" boundaryCondition="true" constant="true"/>
      <species id="M_gln_DASH_L_e_BOUNDARY" name="4-Hydroxy-2-oxopentanoate" compartment="BOUNDARY" hasOnlySubstanceUnits="false" boundaryCondition="true" constant="true"/>
      <species id="M_glu_DASH_L_e_BOUNDARY" name="4-Hydroxybenzoate" compartment="BOUNDARY" hasOnlySubstanceUnits="false" boundaryCondition="true" constant="true"/>
      <species id="M_gly_e_BOUNDARY" name="4-Hydroxy-L-threonine" compartment="BOUNDARY" hasOnlySubstanceUnits="false" boundaryCondition="true" constant="true"/>
      <species id="M_glyald_e_BOUNDARY" name="4-Methyl-5-(2-hydroxyethyl)-thiazole" compartment="BOUNDARY" hasOnlySubstanceUnits="false" boundaryCondition="true" constant="true"/>
      <species id="M_glyb_e_BOUNDARY" name="4-Methyl-2-oxopentanoate" compartment="BOUNDARY" hasOnlySubstanceUnits="false" boundaryCondition="true" constant="true"/>
      <species id="M_glyc_e_BOUNDARY" name="4-Methyl-5-(2-phosphoethyl)-thiazole" compartment="BOUNDARY" hasOnlySubstanceUnits="false" boundaryCondition="true" constant="true"/>
      <species id="M_glyc_DASH_R_e_BOUNDARY" name="4-Phospho-L-aspartate" compartment="BOUNDARY" hasOnlySubstanceUnits="false" boundaryCondition="true" constant="true"/>
      <species id="M_glyc2p_e_BOUNDARY" name="4-Phospho-D-erythronate" compartment="BOUNDARY" hasOnlySubstanceUnits="false" boundaryCondition="true" constant="true"/>
      <species id="M_glyc3p_e_BOUNDARY" name="D-4&apos;-Phosphopantothenate" compartment="BOUNDARY" hasOnlySubstanceUnits="false" boundaryCondition="true" constant="true"/>
      <species id="M_glyclt_e_BOUNDARY" name="N-((R)-4-Phosphopantothenoyl)-L-cysteine" compartment="BOUNDARY" hasOnlySubstanceUnits="false" boundaryCondition="true" constant="true"/>
      <species id="M_gmp_e_BOUNDARY" name="4-(1-D-Ribitylamino)-5-aminouracil" compartment="BOUNDARY" hasOnlySubstanceUnits="false" boundaryCondition="true" constant="true"/>
      <species id="M_gsn_e_BOUNDARY" name="5,6-dihydrouracil" compartment="BOUNDARY" hasOnlySubstanceUnits="false" boundaryCondition="true" constant="true"/>
      <species id="M_gthox_e_BOUNDARY" name="5-amino-1-(5-phospho-D-ribosyl)imidazole-4-carboxylate" compartment="BOUNDARY" hasOnlySubstanceUnits="false" boundaryCondition="true" constant="true"/>
      <species id="M_gthrd_e_BOUNDARY" name="5-Amino-4-oxopentanoate" compartment="BOUNDARY" hasOnlySubstanceUnits="false" boundaryCondition="true" constant="true"/>
      <species id="M_gtp_e_BOUNDARY" name="5-Amino-6-(5&apos;-phosphoribitylamino)uracil" compartment="BOUNDARY" hasOnlySubstanceUnits="false" boundaryCondition="true" constant="true"/>
      <species id="M_gua_e_BOUNDARY" name="5-Amino-6-(5&apos;-phosphoribosylamino)uracil" compartment="BOUNDARY" hasOnlySubstanceUnits="false" boundaryCondition="true" constant="true"/>
      <species id="M_h_e_BOUNDARY" name="5-phosphoribosyl-5-carboxyaminoimidazole" compartment="BOUNDARY" hasOnlySubstanceUnits="false" boundaryCondition="true" constant="true"/>
      <species id="M_h2_e_BOUNDARY" name="5-Dehydro-D-gluconate" compartment="BOUNDARY" hasOnlySubstanceUnits="false" boundaryCondition="true" constant="true"/>
      <species id="M_h2o_e_BOUNDARY" name="5-Dehydro-4-deoxy-D-glucarate" compartment="BOUNDARY" hasOnlySubstanceUnits="false" boundaryCondition="true" constant="true"/>
      <species id="M_h2o2_e_BOUNDARY" name="5&apos;-deoxyribose" compartment="BOUNDARY" hasOnlySubstanceUnits="false" boundaryCondition="true" constant="true"/>
      <species id="M_h2s_e_BOUNDARY" name="5-Formyltetrahydrofolate" compartment="BOUNDARY" hasOnlySubstanceUnits="false" boundaryCondition="true" constant="true"/>
      <species id="M_hacolipa_e_BOUNDARY" name="5-Methylthioadenosine" compartment="BOUNDARY" hasOnlySubstanceUnits="false" boundaryCondition="true" constant="true"/>
      <species id="M_halipa_e_BOUNDARY" name="5-Methyltetrahydrofolate" compartment="BOUNDARY" hasOnlySubstanceUnits="false" boundaryCondition="true" constant="true"/>
      <species id="M_hdca_e_BOUNDARY" name="5-Methylthio-D-ribose" compartment="BOUNDARY" hasOnlySubstanceUnits="false" boundaryCondition="true" constant="true"/>
      <species id="M_hdcea_e_BOUNDARY" name="N1-(5-Phospho-alpha-D-ribosyl)-5,6-dimethylbenzimidazole" compartment="BOUNDARY" hasOnlySubstanceUnits="false" boundaryCondition="true" constant="true"/>
      <species id="M_hg2_e_BOUNDARY" name="6-hydroxymethyl dihydropterin" compartment="BOUNDARY" hasOnlySubstanceUnits="false" boundaryCondition="true" constant="true"/>
      <species id="M_his_DASH_L_e_BOUNDARY" name="6-hydroxymethyl-dihydropterin pyrophosphate" compartment="BOUNDARY" hasOnlySubstanceUnits="false" boundaryCondition="true" constant="true"/>
      <species id="M_hom_DASH_L_e_BOUNDARY" name="6-Phospho-D-gluconate" compartment="BOUNDARY" hasOnlySubstanceUnits="false" boundaryCondition="true" constant="true"/>
      <species id="M_hxa_e_BOUNDARY" name="6-phospho-D-glucono-1,5-lactone" compartment="BOUNDARY" hasOnlySubstanceUnits="false" boundaryCondition="true" constant="true"/>
      <species id="M_hxan_e_BOUNDARY" name="8-Amino-7-oxononanoate" compartment="BOUNDARY" hasOnlySubstanceUnits="false" boundaryCondition="true" constant="true"/>
      <species id="M_idon_DASH_L_e_BOUNDARY" name="acyl carrier protein" compartment="BOUNDARY" hasOnlySubstanceUnits="false" boundaryCondition="true" constant="true"/>
      <species id="M_ile_DASH_L_e_BOUNDARY" name="L-alanine-D-glutamate" compartment="BOUNDARY" hasOnlySubstanceUnits="false" boundaryCondition="true" constant="true"/>
      <species id="M_imp_e_BOUNDARY" name="L-alanine-D-glutamate-meso-2,6-diaminoheptanedioate" compartment="BOUNDARY" hasOnlySubstanceUnits="false" boundaryCondition="true" constant="true"/>
      <species id="M_indole_e_BOUNDARY" name="L-alanine-D-glutamate-meso-2,6-diaminoheptanedioate-D-alanine" compartment="BOUNDARY" hasOnlySubstanceUnits="false" boundaryCondition="true" constant="true"/>
      <species id="M_inost_e_BOUNDARY" name="L-alanine-L-glutamate" compartment="BOUNDARY" hasOnlySubstanceUnits="false" boundaryCondition="true" constant="true"/>
      <species id="M_ins_e_BOUNDARY" name="N1-Acetylspermidine" compartment="BOUNDARY" hasOnlySubstanceUnits="false" boundaryCondition="true" constant="true"/>
      <species id="M_isetac_e_BOUNDARY" name="N-Methyltryptophan" compartment="BOUNDARY" hasOnlySubstanceUnits="false" boundaryCondition="true" constant="true"/>
      <species id="M_k_e_BOUNDARY" name="S-Formylglutathione" compartment="BOUNDARY" hasOnlySubstanceUnits="false" boundaryCondition="true" constant="true"/>
      <species id="M_kdo2lipid4_e_BOUNDARY" name="Aminoacetaldehyde" compartment="BOUNDARY" hasOnlySubstanceUnits="false" boundaryCondition="true" constant="true"/>
      <species id="M_lac_DASH_D_e_BOUNDARY" name="Acetoacetyl-CoA" compartment="BOUNDARY" hasOnlySubstanceUnits="false" boundaryCondition="true" constant="true"/>
      <species id="M_lac_DASH_L_e_BOUNDARY" name="Aminoacetone" compartment="BOUNDARY" hasOnlySubstanceUnits="false" boundaryCondition="true" constant="true"/>
      <species id="M_lcts_e_BOUNDARY" name="Acetate" compartment="BOUNDARY" hasOnlySubstanceUnits="false" boundaryCondition="true" constant="true"/>
      <species id="M_leu_DASH_L_e_BOUNDARY" name="Acetyl-ACP" compartment="BOUNDARY" hasOnlySubstanceUnits="false" boundaryCondition="true" constant="true"/>
      <species id="M_lipa_e_BOUNDARY" name="Acetoacetate" compartment="BOUNDARY" hasOnlySubstanceUnits="false" boundaryCondition="true" constant="true"/>
      <species id="M_lipa_cold_e_BOUNDARY" name="Acetaldehyde" compartment="BOUNDARY" hasOnlySubstanceUnits="false" boundaryCondition="true" constant="true"/>
      <species id="M_lipoate_e_BOUNDARY" name="N-Acetylanthranilate" compartment="BOUNDARY" hasOnlySubstanceUnits="false" boundaryCondition="true" constant="true"/>
      <species id="M_lys_DASH_L_e_BOUNDARY" name="Acetyl-CoA" compartment="BOUNDARY" hasOnlySubstanceUnits="false" boundaryCondition="true" constant="true"/>
      <species id="M_lyx_DASH_L_e_BOUNDARY" name="Acetol" compartment="BOUNDARY" hasOnlySubstanceUnits="false" boundaryCondition="true" constant="true"/>
      <species id="M_mal_DASH_D_e_BOUNDARY" name="N-Acetyl-L-glutamyl 5-phosphate" compartment="BOUNDARY" hasOnlySubstanceUnits="false" boundaryCondition="true" constant="true"/>
      <species id="M_mal_DASH_L_e_BOUNDARY" name="N-Acetyl-L-glutamate 5-semialdehyde" compartment="BOUNDARY" hasOnlySubstanceUnits="false" boundaryCondition="true" constant="true"/>
      <species id="M_malt_e_BOUNDARY" name="N-Acetyl-D-glucosamine" compartment="BOUNDARY" hasOnlySubstanceUnits="false" boundaryCondition="true" constant="true"/>
      <species id="M_malthx_e_BOUNDARY" name="N-Acetyl-D-glucosamine 1-phosphate" compartment="BOUNDARY" hasOnlySubstanceUnits="false" boundaryCondition="true" constant="true"/>
      <species id="M_maltpt_e_BOUNDARY" name="N-Acetyl-D-glucosamine 6-phosphate" compartment="BOUNDARY" hasOnlySubstanceUnits="false" boundaryCondition="true" constant="true"/>
      <species id="M_malttr_e_BOUNDARY" name="6-Acetyl-D-glucose" compartment="BOUNDARY" hasOnlySubstanceUnits="false" boundaryCondition="true" constant="true"/>
      <species id="M_maltttr_e_BOUNDARY" name="N-Acetyl-L-glutamate" compartment="BOUNDARY" hasOnlySubstanceUnits="false" boundaryCondition="true" constant="true"/>
      <species id="M_man_e_BOUNDARY" name="Acetyl-maltose" compartment="BOUNDARY" hasOnlySubstanceUnits="false" boundaryCondition="true" constant="true"/>
      <species id="M_man6p_e_BOUNDARY" name="N-Acetyl-D-mannosamine" compartment="BOUNDARY" hasOnlySubstanceUnits="false" boundaryCondition="true" constant="true"/>
      <species id="M_manglyc_e_BOUNDARY" name="N-Acetyl-D-mannosamine 6-phosphate" compartment="BOUNDARY" hasOnlySubstanceUnits="false" boundaryCondition="true" constant="true"/>
      <species id="M_melib_e_BOUNDARY" name="N-acetylmuramate 6-phosphate" compartment="BOUNDARY" hasOnlySubstanceUnits="false" boundaryCondition="true" constant="true"/>
      <species id="M_meoh_e_BOUNDARY" name="N-Acetylneuraminate" compartment="BOUNDARY" hasOnlySubstanceUnits="false" boundaryCondition="true" constant="true"/>
      <species id="M_met_DASH_D_e_BOUNDARY" name="cis-Aconitate" compartment="BOUNDARY" hasOnlySubstanceUnits="false" boundaryCondition="true" constant="true"/>
      <species id="M_met_DASH_L_e_BOUNDARY" name="trans-Aconitate" compartment="BOUNDARY" hasOnlySubstanceUnits="false" boundaryCondition="true" constant="true"/>
      <species id="M_metsox_DASH_R_DASH_L_e_BOUNDARY" name="E-3-carboxy-2-pentenedioate 6-methyl ester" compartment="BOUNDARY" hasOnlySubstanceUnits="false" boundaryCondition="true" constant="true"/>
      <species id="M_metsox_DASH_S_DASH_L_e_BOUNDARY" name="N2-Acetyl-L-ornithine" compartment="BOUNDARY" hasOnlySubstanceUnits="false" boundaryCondition="true" constant="true"/>
      <species id="M_mg2_e_BOUNDARY" name="O-Acetyl-L-serine" compartment="BOUNDARY" hasOnlySubstanceUnits="false" boundaryCondition="true" constant="true"/>
      <species id="M_mincyc_e_BOUNDARY" name="Acetoacetyl-ACP" compartment="BOUNDARY" hasOnlySubstanceUnits="false" boundaryCondition="true" constant="true"/>
      <species id="M_minohp_e_BOUNDARY" name="Acetyl phosphate" compartment="BOUNDARY" hasOnlySubstanceUnits="false" boundaryCondition="true" constant="true"/>
      <species id="M_mmet_e_BOUNDARY" name="Adenine" compartment="BOUNDARY" hasOnlySubstanceUnits="false" boundaryCondition="true" constant="true"/>
      <species id="M_mn2_e_BOUNDARY" name="Adenosine" compartment="BOUNDARY" hasOnlySubstanceUnits="false" boundaryCondition="true" constant="true"/>
      <species id="M_mnl_e_BOUNDARY" name="Adenosyl cobinamide" compartment="BOUNDARY" hasOnlySubstanceUnits="false" boundaryCondition="true" constant="true"/>
      <species id="M_mobd_e_BOUNDARY" name="Adenosyl cobinamide phosphate" compartment="BOUNDARY" hasOnlySubstanceUnits="false" boundaryCondition="true" constant="true"/>
      <species id="M_mso3_e_BOUNDARY" name="Adenosylcobalamin" compartment="BOUNDARY" hasOnlySubstanceUnits="false" boundaryCondition="true" constant="true"/>
      <species id="M_n2o_e_BOUNDARY" name="ADP" compartment="BOUNDARY" hasOnlySubstanceUnits="false" boundaryCondition="true" constant="true"/>
      <species id="M_na1_e_BOUNDARY" name="ADPglucose" compartment="BOUNDARY" hasOnlySubstanceUnits="false" boundaryCondition="true" constant="true"/>
      <species id="M_nac_e_BOUNDARY" name="ADP-D-glycero-D-manno-heptose" compartment="BOUNDARY" hasOnlySubstanceUnits="false" boundaryCondition="true" constant="true"/>
      <species id="M_nh4_e_BOUNDARY" name="ADP-L-glycero-D-manno-heptose" compartment="BOUNDARY" hasOnlySubstanceUnits="false" boundaryCondition="true" constant="true"/>
      <species id="M_ni2_e_BOUNDARY" name="ADPribose" compartment="BOUNDARY" hasOnlySubstanceUnits="false" boundaryCondition="true" constant="true"/>
      <species id="M_nmn_e_BOUNDARY" name="silver" compartment="BOUNDARY" hasOnlySubstanceUnits="false" boundaryCondition="true" constant="true"/>
      <species id="M_no_e_BOUNDARY" name="Adenosine-GDP-cobinamide" compartment="BOUNDARY" hasOnlySubstanceUnits="false" boundaryCondition="true" constant="true"/>
      <species id="M_no2_e_BOUNDARY" name="Agmatine" compartment="BOUNDARY" hasOnlySubstanceUnits="false" boundaryCondition="true" constant="true"/>
      <species id="M_no3_e_BOUNDARY" name="S-Adenosyl-L-homocysteine" compartment="BOUNDARY" hasOnlySubstanceUnits="false" boundaryCondition="true" constant="true"/>
      <species id="M_novbcn_e_BOUNDARY" name="2-Amino-4-hydroxy-6-(erythro-1,2,3-trihydroxypropyl)dihydropteridine triphosphate" compartment="BOUNDARY" hasOnlySubstanceUnits="false" boundaryCondition="true" constant="true"/>
      <species id="M_o16a4colipa_e_BOUNDARY" name="5-Amino-1-(5-Phospho-D-ribosyl)imidazole-4-carboxamide" compartment="BOUNDARY" hasOnlySubstanceUnits="false" boundaryCondition="true" constant="true"/>
      <species id="M_o2_e_BOUNDARY" name="5-amino-1-(5-phospho-D-ribosyl)imidazole" compartment="BOUNDARY" hasOnlySubstanceUnits="false" boundaryCondition="true" constant="true"/>
      <species id="M_o2s_e_BOUNDARY" name="2-Oxoglutarate" compartment="BOUNDARY" hasOnlySubstanceUnits="false" boundaryCondition="true" constant="true"/>
      <species id="M_ocdca_e_BOUNDARY" name="beta-Alanine" compartment="BOUNDARY" hasOnlySubstanceUnits="false" boundaryCondition="true" constant="true"/>
      <species id="M_ocdcea_e_BOUNDARY" name="D-Alanine" compartment="BOUNDARY" hasOnlySubstanceUnits="false" boundaryCondition="true" constant="true"/>
      <species id="M_octa_e_BOUNDARY" name="L-Alanine" compartment="BOUNDARY" hasOnlySubstanceUnits="false" boundaryCondition="true" constant="true"/>
      <species id="M_orn_e_BOUNDARY" name="D-Alanyl-D-alanine" compartment="BOUNDARY" hasOnlySubstanceUnits="false" boundaryCondition="true" constant="true"/>
      <species id="M_orot_e_BOUNDARY" name="(S)-2-Acetolactate" compartment="BOUNDARY" hasOnlySubstanceUnits="false" boundaryCondition="true" constant="true"/>
      <species id="M_pacald_e_BOUNDARY" name="L-Alanyl-tRNA(Ala)" compartment="BOUNDARY" hasOnlySubstanceUnits="false" boundaryCondition="true" constant="true"/>
      <species id="M_peamn_e_BOUNDARY" name="D-Allose" compartment="BOUNDARY" hasOnlySubstanceUnits="false" boundaryCondition="true" constant="true"/>
      <species id="M_phe_DASH_L_e_BOUNDARY" name="D-Allose 6-phosphate" compartment="BOUNDARY" hasOnlySubstanceUnits="false" boundaryCondition="true" constant="true"/>
      <species id="M_pheme_e_BOUNDARY" name="Allantoin" compartment="BOUNDARY" hasOnlySubstanceUnits="false" boundaryCondition="true" constant="true"/>
      <species id="M_pi_e_BOUNDARY" name="Allantoate" compartment="BOUNDARY" hasOnlySubstanceUnits="false" boundaryCondition="true" constant="true"/>
      <species id="M_pnto_DASH_R_e_BOUNDARY" name="Allulose 6-phosphate" compartment="BOUNDARY" hasOnlySubstanceUnits="false" boundaryCondition="true" constant="true"/>
      <species id="M_ppa_e_BOUNDARY" name="D-Altronate" compartment="BOUNDARY" hasOnlySubstanceUnits="false" boundaryCondition="true" constant="true"/>
      <species id="M_ppal_e_BOUNDARY" name="S-Adenosyl-L-methionine" compartment="BOUNDARY" hasOnlySubstanceUnits="false" boundaryCondition="true" constant="true"/>
      <species id="M_pppn_e_BOUNDARY" name="S-Adenosylmethioninamine" compartment="BOUNDARY" hasOnlySubstanceUnits="false" boundaryCondition="true" constant="true"/>
      <species id="M_ppt_e_BOUNDARY" name="S-Adenosyl-4-methylthio-2-oxobutanoate" compartment="BOUNDARY" hasOnlySubstanceUnits="false" boundaryCondition="true" constant="true"/>
      <species id="M_pro_DASH_L_e_BOUNDARY" name="AMP" compartment="BOUNDARY" hasOnlySubstanceUnits="false" boundaryCondition="true" constant="true"/>
      <species id="M_progly_e_BOUNDARY" name="N-Acetyl-D-glucosamine(anhydrous)N-Acetylmuramic acid" compartment="BOUNDARY" hasOnlySubstanceUnits="false" boundaryCondition="true" constant="true"/>
      <species id="M_psclys_e_BOUNDARY" name="N-Acetyl-D-glucosamine(anhydrous)N-Acetylmuramyl-tripeptide" compartment="BOUNDARY" hasOnlySubstanceUnits="false" boundaryCondition="true" constant="true"/>
      <species id="M_pser_DASH_L_e_BOUNDARY" name="N-Acetyl-D-glucosamine(anhydrous)N-Acetylmuramyl-tetrapeptide" compartment="BOUNDARY" hasOnlySubstanceUnits="false" boundaryCondition="true" constant="true"/>
      <species id="M_ptrc_e_BOUNDARY" name="1,6-anhydrous-N-Acetylmuramate" compartment="BOUNDARY" hasOnlySubstanceUnits="false" boundaryCondition="true" constant="true"/>
      <species id="M_pydam_e_BOUNDARY" name="1,6-anhydrous-N-Acetylmuramyl-tripeptide" compartment="BOUNDARY" hasOnlySubstanceUnits="false" boundaryCondition="true" constant="true"/>
      <species id="M_pydx_e_BOUNDARY" name="1,6-anhydrous-N-Acetylmuramyl-tetrapeptide" compartment="BOUNDARY" hasOnlySubstanceUnits="false" boundaryCondition="true" constant="true"/>
      <species id="M_pydxn_e_BOUNDARY" name="Anthranilate" compartment="BOUNDARY" hasOnlySubstanceUnits="false" boundaryCondition="true" constant="true"/>
      <species id="M_pyr_e_BOUNDARY" name="P1,P4-Bis(5&apos;-adenosyl) tetraphosphate" compartment="BOUNDARY" hasOnlySubstanceUnits="false" boundaryCondition="true" constant="true"/>
      <species id="M_quin_e_BOUNDARY" name="P1,P5-Bis(5&apos;-adenosyl) pentaphosphate" compartment="BOUNDARY" hasOnlySubstanceUnits="false" boundaryCondition="true" constant="true"/>
      <species id="M_r5p_e_BOUNDARY" name="acyl phosphatidylglycerol (n-C12:0)" compartment="BOUNDARY" hasOnlySubstanceUnits="false" boundaryCondition="true" constant="true"/>
      <species id="M_rfamp_e_BOUNDARY" name="acyl phosphatidylglycerol (n-C14:0)" compartment="BOUNDARY" hasOnlySubstanceUnits="false" boundaryCondition="true" constant="true"/>
      <species id="M_rib_DASH_D_e_BOUNDARY" name="acyl phosphatidylglycerol (n-C14:1)" compartment="BOUNDARY" hasOnlySubstanceUnits="false" boundaryCondition="true" constant="true"/>
      <species id="M_rmn_e_BOUNDARY" name="acyl phosphatidylglycerol (n-C16:0)" compartment="BOUNDARY" hasOnlySubstanceUnits="false" boundaryCondition="true" constant="true"/>
      <species id="M_sbt_DASH_D_e_BOUNDARY" name="acyl phosphatidylglycerol (n-C16:1)" compartment="BOUNDARY" hasOnlySubstanceUnits="false" boundaryCondition="true" constant="true"/>
      <species id="M_sel_e_BOUNDARY" name="acyl phosphatidylglycerol (n-C18:0)" compartment="BOUNDARY" hasOnlySubstanceUnits="false" boundaryCondition="true" constant="true"/>
      <species id="M_ser_DASH_D_e_BOUNDARY" name="acyl phosphatidylglycerol (n-C18:1)" compartment="BOUNDARY" hasOnlySubstanceUnits="false" boundaryCondition="true" constant="true"/>
      <species id="M_ser_DASH_L_e_BOUNDARY" name="apoprotein [acyl carrier protein]" compartment="BOUNDARY" hasOnlySubstanceUnits="false" boundaryCondition="true" constant="true"/>
      <species id="M_skm_e_BOUNDARY" name="1-Aminopropan-2-ol" compartment="BOUNDARY" hasOnlySubstanceUnits="false" boundaryCondition="true" constant="true"/>
      <species id="M_slnt_e_BOUNDARY" name="Adenosine 5&apos;-phosphosulfate" compartment="BOUNDARY" hasOnlySubstanceUnits="false" boundaryCondition="true" constant="true"/>
      <species id="M_so2_e_BOUNDARY" name="D-Arabinose 5-phosphate" compartment="BOUNDARY" hasOnlySubstanceUnits="false" boundaryCondition="true" constant="true"/>
      <species id="M_so3_e_BOUNDARY" name="L-Arabinose" compartment="BOUNDARY" hasOnlySubstanceUnits="false" boundaryCondition="true" constant="true"/>
      <species id="M_so4_e_BOUNDARY" name="O-acetyl-rhamanosyl-N-acetylglucosamyl-undecaprenyl diphosphate" compartment="BOUNDARY" hasOnlySubstanceUnits="false" boundaryCondition="true" constant="true"/>
      <species id="M_spmd_e_BOUNDARY" name="Arbutin 6-phosphate" compartment="BOUNDARY" hasOnlySubstanceUnits="false" boundaryCondition="true" constant="true"/>
      <species id="M_succ_e_BOUNDARY" name="aerobactin minus Fe3" compartment="BOUNDARY" hasOnlySubstanceUnits="false" boundaryCondition="true" constant="true"/>
      <species id="M_sucr_e_BOUNDARY" name="Aerobactin" compartment="BOUNDARY" hasOnlySubstanceUnits="false" boundaryCondition="true" constant="true"/>
      <species id="M_sulfac_e_BOUNDARY" name="L-Arginine" compartment="BOUNDARY" hasOnlySubstanceUnits="false" boundaryCondition="true" constant="true"/>
      <species id="M_tartr_DASH_D_e_BOUNDARY" name="N(omega)-(L-Arginino)succinate" compartment="BOUNDARY" hasOnlySubstanceUnits="false" boundaryCondition="true" constant="true"/>
      <species id="M_tartr_DASH_L_e_BOUNDARY" name="L-Arginyl-tRNA(Arg)" compartment="BOUNDARY" hasOnlySubstanceUnits="false" boundaryCondition="true" constant="true"/>
      <species id="M_taur_e_BOUNDARY" name="L-ascorbate-6-phosphate" compartment="BOUNDARY" hasOnlySubstanceUnits="false" boundaryCondition="true" constant="true"/>
      <species id="M_tcynt_e_BOUNDARY" name="L-Asparagine" compartment="BOUNDARY" hasOnlySubstanceUnits="false" boundaryCondition="true" constant="true"/>
      <species id="M_thm_e_BOUNDARY" name="L-Asparaginyl-tRNA(Asn)" compartment="BOUNDARY" hasOnlySubstanceUnits="false" boundaryCondition="true" constant="true"/>
      <species id="M_thr_DASH_L_e_BOUNDARY" name="arsenite" compartment="BOUNDARY" hasOnlySubstanceUnits="false" boundaryCondition="true" constant="true"/>
      <species id="M_thrp_e_BOUNDARY" name="arsenate" compartment="BOUNDARY" hasOnlySubstanceUnits="false" boundaryCondition="true" constant="true"/>
      <species id="M_thym_e_BOUNDARY" name="L-Aspartate" compartment="BOUNDARY" hasOnlySubstanceUnits="false" boundaryCondition="true" constant="true"/>
      <species id="M_thymd_e_BOUNDARY" name="L-Aspartate 4-semialdehyde" compartment="BOUNDARY" hasOnlySubstanceUnits="false" boundaryCondition="true" constant="true"/>
      <species id="M_tma_e_BOUNDARY" name="L-Aspartyl-tRNA(Asp)" compartment="BOUNDARY" hasOnlySubstanceUnits="false" boundaryCondition="true" constant="true"/>
      <species id="M_tmao_e_BOUNDARY" name="L-Allo-threonine" compartment="BOUNDARY" hasOnlySubstanceUnits="false" boundaryCondition="true" constant="true"/>
      <species id="M_tre_e_BOUNDARY" name="adenosine thiamine triphosphate" compartment="BOUNDARY" hasOnlySubstanceUnits="false" boundaryCondition="true" constant="true"/>
      <species id="M_trp_DASH_L_e_BOUNDARY" name="ATP" compartment="BOUNDARY" hasOnlySubstanceUnits="false" boundaryCondition="true" constant="true"/>
      <species id="M_tsul_e_BOUNDARY" name="Crotonoyl-CoA" compartment="BOUNDARY" hasOnlySubstanceUnits="false" boundaryCondition="true" constant="true"/>
      <species id="M_ttdca_e_BOUNDARY" name="gamma-butyrobetainyl-CoA" compartment="BOUNDARY" hasOnlySubstanceUnits="false" boundaryCondition="true" constant="true"/>
      <species id="M_ttdcea_e_BOUNDARY" name="Betaine aldehyde" compartment="BOUNDARY" hasOnlySubstanceUnits="false" boundaryCondition="true" constant="true"/>
      <species id="M_ttrcyc_e_BOUNDARY" name="branching glycogen" compartment="BOUNDARY" hasOnlySubstanceUnits="false" boundaryCondition="true" constant="true"/>
      <species id="M_tungs_e_BOUNDARY" name="bis-molybdenum cofactor" compartment="BOUNDARY" hasOnlySubstanceUnits="false" boundaryCondition="true" constant="true"/>
      <species id="M_tym_e_BOUNDARY" name="bis-molybdopterin mono-guanine dinucleotide" compartment="BOUNDARY" hasOnlySubstanceUnits="false" boundaryCondition="true" constant="true"/>
      <species id="M_tyr_DASH_L_e_BOUNDARY" name="bis-molybdopterin guanine dinucleotide" compartment="BOUNDARY" hasOnlySubstanceUnits="false" boundaryCondition="true" constant="true"/>
      <species id="M_tyrp_e_BOUNDARY" name="Butanal" compartment="BOUNDARY" hasOnlySubstanceUnits="false" boundaryCondition="true" constant="true"/>
      <species id="M_uacgam_e_BOUNDARY" name="Butanoyl-CoA" compartment="BOUNDARY" hasOnlySubstanceUnits="false" boundaryCondition="true" constant="true"/>
      <species id="M_udpacgal_e_BOUNDARY" name="Biotin" compartment="BOUNDARY" hasOnlySubstanceUnits="false" boundaryCondition="true" constant="true"/>
      <species id="M_udpg_e_BOUNDARY" name="d-biotin d-sulfoxide" compartment="BOUNDARY" hasOnlySubstanceUnits="false" boundaryCondition="true" constant="true"/>
      <species id="M_udpgal_e_BOUNDARY" name="Butyrate (n-C4:0)" compartment="BOUNDARY" hasOnlySubstanceUnits="false" boundaryCondition="true" constant="true"/>
      <species id="M_udpglcur_e_BOUNDARY" name="But-2-enoyl-[acyl-carrier protein]" compartment="BOUNDARY" hasOnlySubstanceUnits="false" boundaryCondition="true" constant="true"/>
      <species id="M_ump_e_BOUNDARY" name="Butyryl-ACP (n-C4:0ACP)" compartment="BOUNDARY" hasOnlySubstanceUnits="false" boundaryCondition="true" constant="true"/>
      <species id="M_ura_e_BOUNDARY" name="butanesulfonate" compartment="BOUNDARY" hasOnlySubstanceUnits="false" boundaryCondition="true" constant="true"/>
      <species id="M_urea_e_BOUNDARY" name="tungsten bispterin cofactor" compartment="BOUNDARY" hasOnlySubstanceUnits="false" boundaryCondition="true" constant="true"/>
      <species id="M_uri_e_BOUNDARY" name="tungsten bispterin cofactor mono-guanine dinucleotide" compartment="BOUNDARY" hasOnlySubstanceUnits="false" boundaryCondition="true" constant="true"/>
      <species id="M_val_DASH_L_e_BOUNDARY" name="tungsten bispterin cofactor guanine dinucleotide" compartment="BOUNDARY" hasOnlySubstanceUnits="false" boundaryCondition="true" constant="true"/>
      <species id="M_xan_e_BOUNDARY" name="Calcium" compartment="BOUNDARY" hasOnlySubstanceUnits="false" boundaryCondition="true" constant="true"/>
      <species id="M_xmp_e_BOUNDARY" name="cAMP" compartment="BOUNDARY" hasOnlySubstanceUnits="false" boundaryCondition="true" constant="true"/>
      <species id="M_xtsn_e_BOUNDARY" name="N-Carbamoyl-L-aspartate" compartment="BOUNDARY" hasOnlySubstanceUnits="false" boundaryCondition="true" constant="true"/>
      <species id="M_xyl_DASH_D_e_BOUNDARY" name="Cobinamide" compartment="BOUNDARY" hasOnlySubstanceUnits="false" boundaryCondition="true" constant="true"/>
      <species id="M_xylu_DASH_L_e_BOUNDARY" name="Cob(I)alamin" compartment="BOUNDARY" hasOnlySubstanceUnits="false" boundaryCondition="true" constant="true"/>
      <species id="M_zn2_e_BOUNDARY" name="Carbamate" compartment="BOUNDARY" hasOnlySubstanceUnits="false" boundaryCondition="true" constant="true"/>
    </listOfSpecies>
    <listOfReactions>
      <reaction id="R_DM_4CRSOL" name="Sink needed to allow p-Cresol to leave system" reversible="false" fast="false">
        <notes>
          <html:p>SUBSYSTEM: Exchange</html:p>
          <html:p>GENE ASSOCIATION: </html:p>
        </notes>
        <listOfReactants>
          <speciesReference species="M_4crsol_c" stoichiometry="1"/>
        </listOfReactants>
        <listOfProducts>
          <speciesReference species="M_4crsol_c_BOUNDARY" stoichiometry="1"/>
        </listOfProducts>
        <kineticLaw>
          <math xmlns="http://www.w3.org/1998/Math/MathML">
            <ci> FLUX_VALUE </ci>
          </math>
          <listOfParameters>
            <parameter id="LOWER_BOUND" value="0"/>
            <parameter id="UPPER_BOUND" value="1000"/>
            <parameter id="OBJECTIVE_COEFFICIENT" value="0"/>
            <parameter id="FLUX_VALUE" value="0"/>
          </listOfParameters>
        </kineticLaw>
      </reaction>
      <reaction id="R_DM_5DRIB" name="Sink needed to allow 5&apos;-deoxyribose to leave system" reversible="false" fast="false">
        <notes>
          <html:p>SUBSYSTEM: Exchange</html:p>
          <html:p>GENE ASSOCIATION: </html:p>
        </notes>
        <listOfReactants>
          <speciesReference species="M_5drib_c" stoichiometry="1"/>
        </listOfReactants>
        <listOfProducts>
          <speciesReference species="M_5drib_c_BOUNDARY" stoichiometry="1"/>
        </listOfProducts>
        <kineticLaw>
          <math xmlns="http://www.w3.org/1998/Math/MathML">
            <ci> FLUX_VALUE </ci>
          </math>
          <listOfParameters>
            <parameter id="LOWER_BOUND" value="0"/>
            <parameter id="UPPER_BOUND" value="1000"/>
            <parameter id="OBJECTIVE_COEFFICIENT" value="0"/>
            <parameter id="FLUX_VALUE" value="0"/>
          </listOfParameters>
        </kineticLaw>
      </reaction>
      <reaction id="R_DM_AACALD" name="Sink needed to allow aminoacetaldehyde to leave system" reversible="false" fast="false">
        <notes>
          <html:p>SUBSYSTEM: Exchange</html:p>
          <html:p>GENE ASSOCIATION: </html:p>
        </notes>
        <listOfReactants>
          <speciesReference species="M_aacald_c" stoichiometry="1"/>
        </listOfReactants>
        <listOfProducts>
          <speciesReference species="M_aacald_c_BOUNDARY" stoichiometry="1"/>
        </listOfProducts>
        <kineticLaw>
          <math xmlns="http://www.w3.org/1998/Math/MathML">
            <ci> FLUX_VALUE </ci>
          </math>
          <listOfParameters>
            <parameter id="LOWER_BOUND" value="0"/>
            <parameter id="UPPER_BOUND" value="1000"/>
            <parameter id="OBJECTIVE_COEFFICIENT" value="0"/>
            <parameter id="FLUX_VALUE" value="0"/>
          </listOfParameters>
        </kineticLaw>
      </reaction>
      <reaction id="R_DM_AMOB" name="Sink needed to allow S-Adenosyl-4-methylthio-2-oxobutanoate to leave system" reversible="false" fast="false">
        <notes>
          <html:p>SUBSYSTEM: Exchange</html:p>
          <html:p>GENE ASSOCIATION: </html:p>
        </notes>
        <listOfReactants>
          <speciesReference species="M_amob_c" stoichiometry="1"/>
        </listOfReactants>
        <listOfProducts>
          <speciesReference species="M_amob_c_BOUNDARY" stoichiometry="1"/>
        </listOfProducts>
        <kineticLaw>
          <math xmlns="http://www.w3.org/1998/Math/MathML">
            <ci> FLUX_VALUE </ci>
          </math>
          <listOfParameters>
            <parameter id="LOWER_BOUND" value="0"/>
            <parameter id="UPPER_BOUND" value="1000"/>
            <parameter id="OBJECTIVE_COEFFICIENT" value="0"/>
            <parameter id="FLUX_VALUE" value="0"/>
          </listOfParameters>
        </kineticLaw>
      </reaction>
      <reaction id="R_DM_MTHTHF" name="Sink needed to allow (2R,4S)-2-methyl-2,3,3,4-tetrahydroxytetrahydrofuran to leave system" reversible="false" fast="false">
        <notes>
          <html:p>SUBSYSTEM: Exchange</html:p>
          <html:p>GENE ASSOCIATION: </html:p>
        </notes>
        <listOfReactants>
          <speciesReference species="M_mththf_c" stoichiometry="1"/>
        </listOfReactants>
        <listOfProducts>
          <speciesReference species="M_mththf_c_BOUNDARY" stoichiometry="1"/>
        </listOfProducts>
        <kineticLaw>
          <math xmlns="http://www.w3.org/1998/Math/MathML">
            <ci> FLUX_VALUE </ci>
          </math>
          <listOfParameters>
            <parameter id="LOWER_BOUND" value="0"/>
            <parameter id="UPPER_BOUND" value="1000"/>
            <parameter id="OBJECTIVE_COEFFICIENT" value="0"/>
            <parameter id="FLUX_VALUE" value="0"/>
          </listOfParameters>
        </kineticLaw>
      </reaction>
      <reaction id="R_DM_OXAM" name="Sink needed to allow oxamate to leave system" reversible="false" fast="false">
        <notes>
          <html:p>SUBSYSTEM: Exchange</html:p>
          <html:p>GENE ASSOCIATION: </html:p>
        </notes>
        <listOfReactants>
          <speciesReference species="M_oxam_c" stoichiometry="1"/>
        </listOfReactants>
        <listOfProducts>
          <speciesReference species="M_oxam_c_BOUNDARY" stoichiometry="1"/>
        </listOfProducts>
        <kineticLaw>
          <math xmlns="http://www.w3.org/1998/Math/MathML">
            <ci> FLUX_VALUE </ci>
          </math>
          <listOfParameters>
            <parameter id="LOWER_BOUND" value="0"/>
            <parameter id="UPPER_BOUND" value="1000"/>
            <parameter id="OBJECTIVE_COEFFICIENT" value="0"/>
            <parameter id="FLUX_VALUE" value="0"/>
          </listOfParameters>
        </kineticLaw>
      </reaction>
      <reaction id="R_Ec_biomass_iJO1366_WT_53p95M" name="E. coli biomass objective function (iJO1366) - WT - with 53.95 GAM estimate" reversible="false" fast="false">
        <notes>
          <html:p>SUBSYSTEM: Exchange</html:p>
          <html:p>GENE ASSOCIATION: </html:p>
        </notes>
        <listOfReactants>
          <speciesReference species="M_10fthf_c" stoichiometry="0.000223"/>
          <speciesReference species="M_2dmmql8_c" stoichiometry="0.000223"/>
          <speciesReference species="M_2fe2s_c" stoichiometry="2.5e-05"/>
          <speciesReference species="M_4fe4s_c" stoichiometry="0.000248"/>
          <speciesReference species="M_5mthf_c" stoichiometry="0.000223"/>
          <speciesReference species="M_accoa_c" stoichiometry="0.000279"/>
          <speciesReference species="M_adocbl_c" stoichiometry="0.000223"/>
          <speciesReference species="M_ala_DASH_L_c" stoichiometry="0.499149"/>
          <speciesReference species="M_amet_c" stoichiometry="0.000223"/>
          <speciesReference species="M_arg_DASH_L_c" stoichiometry="0.28742"/>
          <speciesReference species="M_asn_DASH_L_c" stoichiometry="0.234232"/>
          <speciesReference species="M_asp_DASH_L_c" stoichiometry="0.234232"/>
          <speciesReference species="M_atp_c" stoichiometry="54.119975"/>
          <speciesReference species="M_bmocogdp_c" stoichiometry="0.000116"/>
          <speciesReference species="M_btn_c" stoichiometry="2e-06"/>
          <speciesReference species="M_ca2_c" stoichiometry="0.004952"/>
          <speciesReference species="M_chor_c" stoichiometry="0.000223"/>
          <speciesReference species="M_cl_c" stoichiometry="0.004952"/>
          <speciesReference species="M_coa_c" stoichiometry="0.000168"/>
          <speciesReference species="M_cobalt2_c" stoichiometry="2.4e-05"/>
          <speciesReference species="M_ctp_c" stoichiometry="0.129799"/>
          <speciesReference species="M_cu2_c" stoichiometry="0.000674"/>
          <speciesReference species="M_cys_DASH_L_c" stoichiometry="0.088988"/>
          <speciesReference species="M_datp_c" stoichiometry="0.024805"/>
          <speciesReference species="M_dctp_c" stoichiometry="0.025612"/>
          <speciesReference species="M_dgtp_c" stoichiometry="0.025612"/>
          <speciesReference species="M_dttp_c" stoichiometry="0.024805"/>
          <speciesReference species="M_enter_c" stoichiometry="0.000223"/>
          <speciesReference species="M_fad_c" stoichiometry="0.000223"/>
          <speciesReference species="M_fe2_c" stoichiometry="0.006388"/>
          <speciesReference species="M_fe3_c" stoichiometry="0.007428"/>
          <speciesReference species="M_gln_DASH_L_c" stoichiometry="0.255712"/>
          <speciesReference species="M_glu_DASH_L_c" stoichiometry="0.255712"/>
          <speciesReference species="M_gly_c" stoichiometry="0.595297"/>
          <speciesReference species="M_glycogen_c" stoichiometry="0.154187"/>
          <speciesReference species="M_gthrd_c" stoichiometry="0.000223"/>
          <speciesReference species="M_gtp_c" stoichiometry="0.209121"/>
          <speciesReference species="M_h2o_c" stoichiometry="48.752916"/>
          <speciesReference species="M_hemeO_c" stoichiometry="0.000223"/>
          <speciesReference species="M_his_DASH_L_c" stoichiometry="0.092056"/>
          <speciesReference species="M_ile_DASH_L_c" stoichiometry="0.282306"/>
          <speciesReference species="M_k_c" stoichiometry="0.18569"/>
          <speciesReference species="M_leu_DASH_L_c" stoichiometry="0.437778"/>
          <speciesReference species="M_lipopb_c" stoichiometry="3e-06"/>
          <speciesReference species="M_lys_DASH_L_c" stoichiometry="0.333448"/>
          <speciesReference species="M_malcoa_c" stoichiometry="3.1e-05"/>
          <speciesReference species="M_met_DASH_L_c" stoichiometry="0.149336"/>
          <speciesReference species="M_mg2_c" stoichiometry="0.008253"/>
          <speciesReference species="M_mlthf_c" stoichiometry="0.000223"/>
          <speciesReference species="M_mn2_c" stoichiometry="0.000658"/>
          <speciesReference species="M_mobd_c" stoichiometry="7e-06"/>
          <speciesReference species="M_mococdp_c" stoichiometry="7e-06"/>
          <speciesReference species="M_mocogdp_c" stoichiometry="7e-06"/>
          <speciesReference species="M_mql8_c" stoichiometry="0.000223"/>
          <speciesReference species="M_nad_c" stoichiometry="0.001787"/>
          <speciesReference species="M_nadh_c" stoichiometry="4.5e-05"/>
          <speciesReference species="M_nadp_c" stoichiometry="0.000112"/>
          <speciesReference species="M_nadph_c" stoichiometry="0.000335"/>
          <speciesReference species="M_nh4_c" stoichiometry="0.012379"/>
          <speciesReference species="M_ni2_c" stoichiometry="0.000307"/>
          <speciesReference species="M_pe160_c" stoichiometry="0.012366"/>
          <speciesReference species="M_pe161_c" stoichiometry="0.009618"/>
          <speciesReference species="M_pe181_c" stoichiometry="0.004957"/>
          <speciesReference species="M_pg160_c" stoichiometry="0.005707"/>
          <speciesReference species="M_pg161_c" stoichiometry="0.004439"/>
          <speciesReference species="M_pg181_c" stoichiometry="0.002288"/>
          <speciesReference species="M_phe_DASH_L_c" stoichiometry="0.180021"/>
          <speciesReference species="M_pheme_c" stoichiometry="0.000223"/>
          <speciesReference species="M_pro_DASH_L_c" stoichiometry="0.214798"/>
          <speciesReference species="M_ptrc_c" stoichiometry="0.03327"/>
          <speciesReference species="M_pydx5p_c" stoichiometry="0.000223"/>
          <speciesReference species="M_q8h2_c" stoichiometry="0.000223"/>
          <speciesReference species="M_ribflv_c" stoichiometry="0.000223"/>
          <speciesReference species="M_ser_DASH_L_c" stoichiometry="0.209684"/>
          <speciesReference species="M_sheme_c" stoichiometry="0.000223"/>
          <speciesReference species="M_so4_c" stoichiometry="0.004126"/>
          <speciesReference species="M_spmd_c" stoichiometry="0.006744"/>
          <speciesReference species="M_succoa_c" stoichiometry="9.8e-05"/>
          <speciesReference species="M_thf_c" stoichiometry="0.000223"/>
          <speciesReference species="M_thmpp_c" stoichiometry="0.000223"/>
          <speciesReference species="M_thr_DASH_L_c" stoichiometry="0.246506"/>
          <speciesReference species="M_trp_DASH_L_c" stoichiometry="0.055234"/>
          <speciesReference species="M_tyr_DASH_L_c" stoichiometry="0.133993"/>
          <speciesReference species="M_udcpdp_c" stoichiometry="5.5e-05"/>
          <speciesReference species="M_utp_c" stoichiometry="0.140101"/>
          <speciesReference species="M_val_DASH_L_c" stoichiometry="0.411184"/>
          <speciesReference species="M_zn2_c" stoichiometry="0.000324"/>
          <speciesReference species="M_colipa_e" stoichiometry="0.008151"/>
          <speciesReference species="M_clpn160_p" stoichiometry="0.002944"/>
          <speciesReference species="M_clpn161_p" stoichiometry="0.00229"/>
          <speciesReference species="M_clpn181_p" stoichiometry="0.00118"/>
          <speciesReference species="M_murein3p3p_p" stoichiometry="0.001345"/>
          <speciesReference species="M_murein3px4p_p" stoichiometry="0.000605"/>
          <speciesReference species="M_murein4p4p_p" stoichiometry="0.005381"/>
          <speciesReference species="M_murein4px4p_p" stoichiometry="0.005448"/>
          <speciesReference species="M_murein4px4px4p_p" stoichiometry="0.000673"/>
          <speciesReference species="M_pe160_p" stoichiometry="0.031798"/>
          <speciesReference species="M_pe161_p" stoichiometry="0.024732"/>
          <speciesReference species="M_pe181_p" stoichiometry="0.012747"/>
          <speciesReference species="M_pg160_p" stoichiometry="0.004892"/>
          <speciesReference species="M_pg161_p" stoichiometry="0.003805"/>
          <speciesReference species="M_pg181_p" stoichiometry="0.001961"/>
        </listOfReactants>
        <listOfProducts>
          <speciesReference species="M_adp_c" stoichiometry="53.95"/>
          <speciesReference species="M_h_c" stoichiometry="53.95"/>
          <speciesReference species="M_pi_c" stoichiometry="53.945874"/>
          <speciesReference species="M_ppi_c" stoichiometry="0.749831"/>
        </listOfProducts>
        <kineticLaw>
          <math xmlns="http://www.w3.org/1998/Math/MathML">
            <ci> FLUX_VALUE </ci>
          </math>
          <listOfParameters>
            <parameter id="LOWER_BOUND" value="0"/>
            <parameter id="UPPER_BOUND" value="0"/>
            <parameter id="OBJECTIVE_COEFFICIENT" value="0"/>
            <parameter id="FLUX_VALUE" value="0"/>
          </listOfParameters>
        </kineticLaw>
      </reaction>
      <reaction id="R_EX_12ppd_R_LPAREN_e_RPAREN_" name="(R)-Propane-1,2-diol exchange" reversible="true" fast="false">
        <notes>
          <html:p>SUBSYSTEM: Exchange</html:p>
          <html:p>GENE ASSOCIATION: </html:p>
        </notes>
        <listOfReactants>
          <speciesReference species="M_12ppd_DASH_R_e" stoichiometry="1"/>
        </listOfReactants>
        <listOfProducts>
          <speciesReference species="M_12ppd_DASH_R_e_BOUNDARY" stoichiometry="1"/>
        </listOfProducts>
        <kineticLaw>
          <math xmlns="http://www.w3.org/1998/Math/MathML">
            <ci> FLUX_VALUE </ci>
          </math>
          <listOfParameters>
            <parameter id="LOWER_BOUND" value="0"/>
            <parameter id="UPPER_BOUND" value="1000"/>
            <parameter id="OBJECTIVE_COEFFICIENT" value="0"/>
            <parameter id="FLUX_VALUE" value="0"/>
          </listOfParameters>
        </kineticLaw>
      </reaction>
      <reaction id="R_EX_12ppd_S_LPAREN_e_RPAREN_" name="(S)-Propane-1,2-diol exchange" reversible="true" fast="false">
        <notes>
          <html:p>SUBSYSTEM: Exchange</html:p>
          <html:p>GENE ASSOCIATION: </html:p>
        </notes>
        <listOfReactants>
          <speciesReference species="M_12ppd_DASH_S_e" stoichiometry="1"/>
        </listOfReactants>
        <listOfProducts>
          <speciesReference species="M_12ppd_DASH_S_e_BOUNDARY" stoichiometry="1"/>
        </listOfProducts>
        <kineticLaw>
          <math xmlns="http://www.w3.org/1998/Math/MathML">
            <ci> FLUX_VALUE </ci>
          </math>
          <listOfParameters>
            <parameter id="LOWER_BOUND" value="0"/>
            <parameter id="UPPER_BOUND" value="1000"/>
            <parameter id="OBJECTIVE_COEFFICIENT" value="0"/>
            <parameter id="FLUX_VALUE" value="0"/>
          </listOfParameters>
        </kineticLaw>
      </reaction>
      <reaction id="R_EX_14glucan_LPAREN_e_RPAREN_" name="1,4-alpha-D-glucan exchange" reversible="true" fast="false">
        <notes>
          <html:p>SUBSYSTEM: Exchange</html:p>
          <html:p>GENE ASSOCIATION: </html:p>
        </notes>
        <listOfReactants>
          <speciesReference species="M_14glucan_e" stoichiometry="1"/>
        </listOfReactants>
        <listOfProducts>
          <speciesReference species="M_14glucan_e_BOUNDARY" stoichiometry="1"/>
        </listOfProducts>
        <kineticLaw>
          <math xmlns="http://www.w3.org/1998/Math/MathML">
            <ci> FLUX_VALUE </ci>
          </math>
          <listOfParameters>
            <parameter id="LOWER_BOUND" value="0"/>
            <parameter id="UPPER_BOUND" value="1000"/>
            <parameter id="OBJECTIVE_COEFFICIENT" value="0"/>
            <parameter id="FLUX_VALUE" value="0"/>
          </listOfParameters>
        </kineticLaw>
      </reaction>
      <reaction id="R_EX_15dap_LPAREN_e_RPAREN_" name="1,5-Diaminopentane exchange" reversible="true" fast="false">
        <notes>
          <html:p>SUBSYSTEM: Exchange</html:p>
          <html:p>GENE ASSOCIATION: </html:p>
        </notes>
        <listOfReactants>
          <speciesReference species="M_15dap_e" stoichiometry="1"/>
        </listOfReactants>
        <listOfProducts>
          <speciesReference species="M_15dap_e_BOUNDARY" stoichiometry="1"/>
        </listOfProducts>
        <kineticLaw>
          <math xmlns="http://www.w3.org/1998/Math/MathML">
            <ci> FLUX_VALUE </ci>
          </math>
          <listOfParameters>
            <parameter id="LOWER_BOUND" value="0"/>
            <parameter id="UPPER_BOUND" value="1000"/>
            <parameter id="OBJECTIVE_COEFFICIENT" value="0"/>
            <parameter id="FLUX_VALUE" value="0"/>
          </listOfParameters>
        </kineticLaw>
      </reaction>
      <reaction id="R_EX_23camp_LPAREN_e_RPAREN_" name="2&apos;,3&apos;-Cyclic AMP exchange" reversible="true" fast="false">
        <notes>
          <html:p>SUBSYSTEM: Exchange</html:p>
          <html:p>GENE ASSOCIATION: </html:p>
        </notes>
        <listOfReactants>
          <speciesReference species="M_23camp_e" stoichiometry="1"/>
        </listOfReactants>
        <listOfProducts>
          <speciesReference species="M_23camp_e_BOUNDARY" stoichiometry="1"/>
        </listOfProducts>
        <kineticLaw>
          <math xmlns="http://www.w3.org/1998/Math/MathML">
            <ci> FLUX_VALUE </ci>
          </math>
          <listOfParameters>
            <parameter id="LOWER_BOUND" value="0"/>
            <parameter id="UPPER_BOUND" value="1000"/>
            <parameter id="OBJECTIVE_COEFFICIENT" value="0"/>
            <parameter id="FLUX_VALUE" value="0"/>
          </listOfParameters>
        </kineticLaw>
      </reaction>
      <reaction id="R_EX_23ccmp_LPAREN_e_RPAREN_" name="2&apos;,3&apos;-Cyclic CMP exchange" reversible="true" fast="false">
        <notes>
          <html:p>SUBSYSTEM: Exchange</html:p>
          <html:p>GENE ASSOCIATION: </html:p>
        </notes>
        <listOfReactants>
          <speciesReference species="M_23ccmp_e" stoichiometry="1"/>
        </listOfReactants>
        <listOfProducts>
          <speciesReference species="M_23ccmp_e_BOUNDARY" stoichiometry="1"/>
        </listOfProducts>
        <kineticLaw>
          <math xmlns="http://www.w3.org/1998/Math/MathML">
            <ci> FLUX_VALUE </ci>
          </math>
          <listOfParameters>
            <parameter id="LOWER_BOUND" value="0"/>
            <parameter id="UPPER_BOUND" value="1000"/>
            <parameter id="OBJECTIVE_COEFFICIENT" value="0"/>
            <parameter id="FLUX_VALUE" value="0"/>
          </listOfParameters>
        </kineticLaw>
      </reaction>
      <reaction id="R_EX_23cgmp_LPAREN_e_RPAREN_" name="2&apos;,3&apos;-Cyclic GMP exchange" reversible="true" fast="false">
        <notes>
          <html:p>SUBSYSTEM: Exchange</html:p>
          <html:p>GENE ASSOCIATION: </html:p>
        </notes>
        <listOfReactants>
          <speciesReference species="M_23cgmp_e" stoichiometry="1"/>
        </listOfReactants>
        <listOfProducts>
          <speciesReference species="M_23cgmp_e_BOUNDARY" stoichiometry="1"/>
        </listOfProducts>
        <kineticLaw>
          <math xmlns="http://www.w3.org/1998/Math/MathML">
            <ci> FLUX_VALUE </ci>
          </math>
          <listOfParameters>
            <parameter id="LOWER_BOUND" value="0"/>
            <parameter id="UPPER_BOUND" value="1000"/>
            <parameter id="OBJECTIVE_COEFFICIENT" value="0"/>
            <parameter id="FLUX_VALUE" value="0"/>
          </listOfParameters>
        </kineticLaw>
      </reaction>
      <reaction id="R_EX_23cump_LPAREN_e_RPAREN_" name="2&apos;,3&apos;-Cyclic UMP exchange" reversible="true" fast="false">
        <notes>
          <html:p>SUBSYSTEM: Exchange</html:p>
          <html:p>GENE ASSOCIATION: </html:p>
        </notes>
        <listOfReactants>
          <speciesReference species="M_23cump_e" stoichiometry="1"/>
        </listOfReactants>
        <listOfProducts>
          <speciesReference species="M_23cump_e_BOUNDARY" stoichiometry="1"/>
        </listOfProducts>
        <kineticLaw>
          <math xmlns="http://www.w3.org/1998/Math/MathML">
            <ci> FLUX_VALUE </ci>
          </math>
          <listOfParameters>
            <parameter id="LOWER_BOUND" value="0"/>
            <parameter id="UPPER_BOUND" value="1000"/>
            <parameter id="OBJECTIVE_COEFFICIENT" value="0"/>
            <parameter id="FLUX_VALUE" value="0"/>
          </listOfParameters>
        </kineticLaw>
      </reaction>
      <reaction id="R_EX_23dappa_LPAREN_e_RPAREN_" name="2,3-diaminopropionate exchange" reversible="true" fast="false">
        <notes>
          <html:p>SUBSYSTEM: Exchange</html:p>
          <html:p>GENE ASSOCIATION: </html:p>
        </notes>
        <listOfReactants>
          <speciesReference species="M_23dappa_e" stoichiometry="1"/>
        </listOfReactants>
        <listOfProducts>
          <speciesReference species="M_23dappa_e_BOUNDARY" stoichiometry="1"/>
        </listOfProducts>
        <kineticLaw>
          <math xmlns="http://www.w3.org/1998/Math/MathML">
            <ci> FLUX_VALUE </ci>
          </math>
          <listOfParameters>
            <parameter id="LOWER_BOUND" value="0"/>
            <parameter id="UPPER_BOUND" value="1000"/>
            <parameter id="OBJECTIVE_COEFFICIENT" value="0"/>
            <parameter id="FLUX_VALUE" value="0"/>
          </listOfParameters>
        </kineticLaw>
      </reaction>
      <reaction id="R_EX_26dap_M_LPAREN_e_RPAREN_" name="meso-2,6-Diaminoheptanedioate exchange" reversible="true" fast="false">
        <notes>
          <html:p>SUBSYSTEM: Exchange</html:p>
          <html:p>GENE ASSOCIATION: </html:p>
        </notes>
        <listOfReactants>
          <speciesReference species="M_26dap_DASH_M_e" stoichiometry="1"/>
        </listOfReactants>
        <listOfProducts>
          <speciesReference species="M_26dap_DASH_M_e_BOUNDARY" stoichiometry="1"/>
        </listOfProducts>
        <kineticLaw>
          <math xmlns="http://www.w3.org/1998/Math/MathML">
            <ci> FLUX_VALUE </ci>
          </math>
          <listOfParameters>
            <parameter id="LOWER_BOUND" value="0"/>
            <parameter id="UPPER_BOUND" value="1000"/>
            <parameter id="OBJECTIVE_COEFFICIENT" value="0"/>
            <parameter id="FLUX_VALUE" value="0"/>
          </listOfParameters>
        </kineticLaw>
      </reaction>
      <reaction id="R_EX_2ddglcn_LPAREN_e_RPAREN_" name="2-Dehydro-3-deoxy-D-gluconate exchange" reversible="true" fast="false">
        <notes>
          <html:p>SUBSYSTEM: Exchange</html:p>
          <html:p>GENE ASSOCIATION: </html:p>
        </notes>
        <listOfReactants>
          <speciesReference species="M_2ddglcn_e" stoichiometry="1"/>
        </listOfReactants>
        <listOfProducts>
          <speciesReference species="M_2ddglcn_e_BOUNDARY" stoichiometry="1"/>
        </listOfProducts>
        <kineticLaw>
          <math xmlns="http://www.w3.org/1998/Math/MathML">
            <ci> FLUX_VALUE </ci>
          </math>
          <listOfParameters>
            <parameter id="LOWER_BOUND" value="0"/>
            <parameter id="UPPER_BOUND" value="1000"/>
            <parameter id="OBJECTIVE_COEFFICIENT" value="0"/>
            <parameter id="FLUX_VALUE" value="0"/>
          </listOfParameters>
        </kineticLaw>
      </reaction>
      <reaction id="R_EX_34dhpac_LPAREN_e_RPAREN_" name="3,4-Dihydroxyphenylacetaldehyde exchange" reversible="true" fast="false">
        <notes>
          <html:p>SUBSYSTEM: Exchange</html:p>
          <html:p>GENE ASSOCIATION: </html:p>
        </notes>
        <listOfReactants>
          <speciesReference species="M_34dhpac_e" stoichiometry="1"/>
        </listOfReactants>
        <listOfProducts>
          <speciesReference species="M_34dhpac_e_BOUNDARY" stoichiometry="1"/>
        </listOfProducts>
        <kineticLaw>
          <math xmlns="http://www.w3.org/1998/Math/MathML">
            <ci> FLUX_VALUE </ci>
          </math>
          <listOfParameters>
            <parameter id="LOWER_BOUND" value="0"/>
            <parameter id="UPPER_BOUND" value="1000"/>
            <parameter id="OBJECTIVE_COEFFICIENT" value="0"/>
            <parameter id="FLUX_VALUE" value="0"/>
          </listOfParameters>
        </kineticLaw>
      </reaction>
      <reaction id="R_EX_3amp_LPAREN_e_RPAREN_" name="3&apos;-AMP exchange" reversible="true" fast="false">
        <notes>
          <html:p>SUBSYSTEM: Exchange</html:p>
          <html:p>GENE ASSOCIATION: </html:p>
        </notes>
        <listOfReactants>
          <speciesReference species="M_3amp_e" stoichiometry="1"/>
        </listOfReactants>
        <listOfProducts>
          <speciesReference species="M_3amp_e_BOUNDARY" stoichiometry="1"/>
        </listOfProducts>
        <kineticLaw>
          <math xmlns="http://www.w3.org/1998/Math/MathML">
            <ci> FLUX_VALUE </ci>
          </math>
          <listOfParameters>
            <parameter id="LOWER_BOUND" value="0"/>
            <parameter id="UPPER_BOUND" value="1000"/>
            <parameter id="OBJECTIVE_COEFFICIENT" value="0"/>
            <parameter id="FLUX_VALUE" value="0"/>
          </listOfParameters>
        </kineticLaw>
      </reaction>
      <reaction id="R_EX_3cmp_LPAREN_e_RPAREN_" name="3&apos;-cmp exchange" reversible="true" fast="false">
        <notes>
          <html:p>SUBSYSTEM: Exchange</html:p>
          <html:p>GENE ASSOCIATION: </html:p>
        </notes>
        <listOfReactants>
          <speciesReference species="M_3cmp_e" stoichiometry="1"/>
        </listOfReactants>
        <listOfProducts>
          <speciesReference species="M_3cmp_e_BOUNDARY" stoichiometry="1"/>
        </listOfProducts>
        <kineticLaw>
          <math xmlns="http://www.w3.org/1998/Math/MathML">
            <ci> FLUX_VALUE </ci>
          </math>
          <listOfParameters>
            <parameter id="LOWER_BOUND" value="0"/>
            <parameter id="UPPER_BOUND" value="1000"/>
            <parameter id="OBJECTIVE_COEFFICIENT" value="0"/>
            <parameter id="FLUX_VALUE" value="0"/>
          </listOfParameters>
        </kineticLaw>
      </reaction>
      <reaction id="R_EX_3gmp_LPAREN_e_RPAREN_" name="3&apos;-GMP exchange" reversible="true" fast="false">
        <notes>
          <html:p>SUBSYSTEM: Exchange</html:p>
          <html:p>GENE ASSOCIATION: </html:p>
        </notes>
        <listOfReactants>
          <speciesReference species="M_3gmp_e" stoichiometry="1"/>
        </listOfReactants>
        <listOfProducts>
          <speciesReference species="M_3gmp_e_BOUNDARY" stoichiometry="1"/>
        </listOfProducts>
        <kineticLaw>
          <math xmlns="http://www.w3.org/1998/Math/MathML">
            <ci> FLUX_VALUE </ci>
          </math>
          <listOfParameters>
            <parameter id="LOWER_BOUND" value="0"/>
            <parameter id="UPPER_BOUND" value="1000"/>
            <parameter id="OBJECTIVE_COEFFICIENT" value="0"/>
            <parameter id="FLUX_VALUE" value="0"/>
          </listOfParameters>
        </kineticLaw>
      </reaction>
      <reaction id="R_EX_3hcinnm_LPAREN_e_RPAREN_" name="3-hydroxycinnamic acid exchange" reversible="true" fast="false">
        <notes>
          <html:p>SUBSYSTEM: Exchange</html:p>
          <html:p>GENE ASSOCIATION: </html:p>
        </notes>
        <listOfReactants>
          <speciesReference species="M_3hcinnm_e" stoichiometry="1"/>
        </listOfReactants>
        <listOfProducts>
          <speciesReference species="M_3hcinnm_e_BOUNDARY" stoichiometry="1"/>
        </listOfProducts>
        <kineticLaw>
          <math xmlns="http://www.w3.org/1998/Math/MathML">
            <ci> FLUX_VALUE </ci>
          </math>
          <listOfParameters>
            <parameter id="LOWER_BOUND" value="0"/>
            <parameter id="UPPER_BOUND" value="1000"/>
            <parameter id="OBJECTIVE_COEFFICIENT" value="0"/>
            <parameter id="FLUX_VALUE" value="0"/>
          </listOfParameters>
        </kineticLaw>
      </reaction>
      <reaction id="R_EX_3hpp_LPAREN_e_RPAREN_" name="3-Hydroxypropanoate exchange" reversible="true" fast="false">
        <notes>
          <html:p>SUBSYSTEM: Exchange</html:p>
          <html:p>GENE ASSOCIATION: </html:p>
        </notes>
        <listOfReactants>
          <speciesReference species="M_3hpp_e" stoichiometry="1"/>
        </listOfReactants>
        <listOfProducts>
          <speciesReference species="M_3hpp_e_BOUNDARY" stoichiometry="1"/>
        </listOfProducts>
        <kineticLaw>
          <math xmlns="http://www.w3.org/1998/Math/MathML">
            <ci> FLUX_VALUE </ci>
          </math>
          <listOfParameters>
            <parameter id="LOWER_BOUND" value="0"/>
            <parameter id="UPPER_BOUND" value="1000"/>
            <parameter id="OBJECTIVE_COEFFICIENT" value="0"/>
            <parameter id="FLUX_VALUE" value="0"/>
          </listOfParameters>
        </kineticLaw>
      </reaction>
      <reaction id="R_EX_3hpppn_LPAREN_e_RPAREN_" name="3-(3-hydroxy-phenyl)propionate exchange" reversible="true" fast="false">
        <notes>
          <html:p>SUBSYSTEM: Exchange</html:p>
          <html:p>GENE ASSOCIATION: </html:p>
        </notes>
        <listOfReactants>
          <speciesReference species="M_3hpppn_e" stoichiometry="1"/>
        </listOfReactants>
        <listOfProducts>
          <speciesReference species="M_3hpppn_e_BOUNDARY" stoichiometry="1"/>
        </listOfProducts>
        <kineticLaw>
          <math xmlns="http://www.w3.org/1998/Math/MathML">
            <ci> FLUX_VALUE </ci>
          </math>
          <listOfParameters>
            <parameter id="LOWER_BOUND" value="0"/>
            <parameter id="UPPER_BOUND" value="1000"/>
            <parameter id="OBJECTIVE_COEFFICIENT" value="0"/>
            <parameter id="FLUX_VALUE" value="0"/>
          </listOfParameters>
        </kineticLaw>
      </reaction>
      <reaction id="R_EX_3ump_LPAREN_e_RPAREN_" name="3&apos;-UMP exchange" reversible="true" fast="false">
        <notes>
          <html:p>SUBSYSTEM: Exchange</html:p>
          <html:p>GENE ASSOCIATION: </html:p>
        </notes>
        <listOfReactants>
          <speciesReference species="M_3ump_e" stoichiometry="1"/>
        </listOfReactants>
        <listOfProducts>
          <speciesReference species="M_3ump_e_BOUNDARY" stoichiometry="1"/>
        </listOfProducts>
        <kineticLaw>
          <math xmlns="http://www.w3.org/1998/Math/MathML">
            <ci> FLUX_VALUE </ci>
          </math>
          <listOfParameters>
            <parameter id="LOWER_BOUND" value="0"/>
            <parameter id="UPPER_BOUND" value="1000"/>
            <parameter id="OBJECTIVE_COEFFICIENT" value="0"/>
            <parameter id="FLUX_VALUE" value="0"/>
          </listOfParameters>
        </kineticLaw>
      </reaction>
      <reaction id="R_EX_4abut_LPAREN_e_RPAREN_" name="4-Aminobutanoate exchange" reversible="true" fast="false">
        <notes>
          <html:p>SUBSYSTEM: Exchange</html:p>
          <html:p>GENE ASSOCIATION: </html:p>
        </notes>
        <listOfReactants>
          <speciesReference species="M_4abut_e" stoichiometry="1"/>
        </listOfReactants>
        <listOfProducts>
          <speciesReference species="M_4abut_e_BOUNDARY" stoichiometry="1"/>
        </listOfProducts>
        <kineticLaw>
          <math xmlns="http://www.w3.org/1998/Math/MathML">
            <ci> FLUX_VALUE </ci>
          </math>
          <listOfParameters>
            <parameter id="LOWER_BOUND" value="0"/>
            <parameter id="UPPER_BOUND" value="1000"/>
            <parameter id="OBJECTIVE_COEFFICIENT" value="0"/>
            <parameter id="FLUX_VALUE" value="0"/>
          </listOfParameters>
        </kineticLaw>
      </reaction>
      <reaction id="R_EX_4hoxpacd_LPAREN_e_RPAREN_" name="4-Hydroxyphenylacetaldehyde exchange" reversible="true" fast="false">
        <notes>
          <html:p>SUBSYSTEM: Exchange</html:p>
          <html:p>GENE ASSOCIATION: </html:p>
        </notes>
        <listOfReactants>
          <speciesReference species="M_4hoxpacd_e" stoichiometry="1"/>
        </listOfReactants>
        <listOfProducts>
          <speciesReference species="M_4hoxpacd_e_BOUNDARY" stoichiometry="1"/>
        </listOfProducts>
        <kineticLaw>
          <math xmlns="http://www.w3.org/1998/Math/MathML">
            <ci> FLUX_VALUE </ci>
          </math>
          <listOfParameters>
            <parameter id="LOWER_BOUND" value="0"/>
            <parameter id="UPPER_BOUND" value="1000"/>
            <parameter id="OBJECTIVE_COEFFICIENT" value="0"/>
            <parameter id="FLUX_VALUE" value="0"/>
          </listOfParameters>
        </kineticLaw>
      </reaction>
      <reaction id="R_EX_5dglcn_LPAREN_e_RPAREN_" name="5-Dehydro-D-gluconate exchange" reversible="true" fast="false">
        <notes>
          <html:p>SUBSYSTEM: Exchange</html:p>
          <html:p>GENE ASSOCIATION: </html:p>
        </notes>
        <listOfReactants>
          <speciesReference species="M_5dglcn_e" stoichiometry="1"/>
        </listOfReactants>
        <listOfProducts>
          <speciesReference species="M_5dglcn_e_BOUNDARY" stoichiometry="1"/>
        </listOfProducts>
        <kineticLaw>
          <math xmlns="http://www.w3.org/1998/Math/MathML">
            <ci> FLUX_VALUE </ci>
          </math>
          <listOfParameters>
            <parameter id="LOWER_BOUND" value="0"/>
            <parameter id="UPPER_BOUND" value="1000"/>
            <parameter id="OBJECTIVE_COEFFICIENT" value="0"/>
            <parameter id="FLUX_VALUE" value="0"/>
          </listOfParameters>
        </kineticLaw>
      </reaction>
      <reaction id="R_EX_5mtr_LPAREN_e_RPAREN_" name="5-Methylthio-D-ribose exchange" reversible="true" fast="false">
        <notes>
          <html:p>SUBSYSTEM: Exchange</html:p>
          <html:p>GENE ASSOCIATION: </html:p>
        </notes>
        <listOfReactants>
          <speciesReference species="M_5mtr_e" stoichiometry="1"/>
        </listOfReactants>
        <listOfProducts>
          <speciesReference species="M_5mtr_e_BOUNDARY" stoichiometry="1"/>
        </listOfProducts>
        <kineticLaw>
          <math xmlns="http://www.w3.org/1998/Math/MathML">
            <ci> FLUX_VALUE </ci>
          </math>
          <listOfParameters>
            <parameter id="LOWER_BOUND" value="0"/>
            <parameter id="UPPER_BOUND" value="1000"/>
            <parameter id="OBJECTIVE_COEFFICIENT" value="0"/>
            <parameter id="FLUX_VALUE" value="0"/>
          </listOfParameters>
        </kineticLaw>
      </reaction>
      <reaction id="R_EX_LalaDglu_LPAREN_e_RPAREN_" name="L-alanine-D-glutamate exchange" reversible="true" fast="false">
        <notes>
          <html:p>SUBSYSTEM: Exchange</html:p>
          <html:p>GENE ASSOCIATION: </html:p>
        </notes>
        <listOfReactants>
          <speciesReference species="M_LalaDglu_e" stoichiometry="1"/>
        </listOfReactants>
        <listOfProducts>
          <speciesReference species="M_LalaDglu_e_BOUNDARY" stoichiometry="1"/>
        </listOfProducts>
        <kineticLaw>
          <math xmlns="http://www.w3.org/1998/Math/MathML">
            <ci> FLUX_VALUE </ci>
          </math>
          <listOfParameters>
            <parameter id="LOWER_BOUND" value="0"/>
            <parameter id="UPPER_BOUND" value="1000"/>
            <parameter id="OBJECTIVE_COEFFICIENT" value="0"/>
            <parameter id="FLUX_VALUE" value="0"/>
          </listOfParameters>
        </kineticLaw>
      </reaction>
      <reaction id="R_EX_LalaDgluMdap_LPAREN_e_RPAREN_" name="L-alanine-D-glutamate-meso-2,6-diaminoheptanedioate exchange" reversible="true" fast="false">
        <notes>
          <html:p>SUBSYSTEM: Exchange</html:p>
          <html:p>GENE ASSOCIATION: </html:p>
        </notes>
        <listOfReactants>
          <speciesReference species="M_LalaDgluMdap_e" stoichiometry="1"/>
        </listOfReactants>
        <listOfProducts>
          <speciesReference species="M_LalaDgluMdap_e_BOUNDARY" stoichiometry="1"/>
        </listOfProducts>
        <kineticLaw>
          <math xmlns="http://www.w3.org/1998/Math/MathML">
            <ci> FLUX_VALUE </ci>
          </math>
          <listOfParameters>
            <parameter id="LOWER_BOUND" value="0"/>
            <parameter id="UPPER_BOUND" value="1000"/>
            <parameter id="OBJECTIVE_COEFFICIENT" value="0"/>
            <parameter id="FLUX_VALUE" value="0"/>
          </listOfParameters>
        </kineticLaw>
      </reaction>
      <reaction id="R_EX_LalaDgluMdapDala_LPAREN_e_RPAREN_" name="L-alanine-D-glutamate-meso-2,6-diaminoheptanedioate-D-alanine exchange" reversible="true" fast="false">
        <notes>
          <html:p>SUBSYSTEM: Exchange</html:p>
          <html:p>GENE ASSOCIATION: </html:p>
        </notes>
        <listOfReactants>
          <speciesReference species="M_LalaDgluMdapDala_e" stoichiometry="1"/>
        </listOfReactants>
        <listOfProducts>
          <speciesReference species="M_LalaDgluMdapDala_e_BOUNDARY" stoichiometry="1"/>
        </listOfProducts>
        <kineticLaw>
          <math xmlns="http://www.w3.org/1998/Math/MathML">
            <ci> FLUX_VALUE </ci>
          </math>
          <listOfParameters>
            <parameter id="LOWER_BOUND" value="0"/>
            <parameter id="UPPER_BOUND" value="1000"/>
            <parameter id="OBJECTIVE_COEFFICIENT" value="0"/>
            <parameter id="FLUX_VALUE" value="0"/>
          </listOfParameters>
        </kineticLaw>
      </reaction>
      <reaction id="R_EX_LalaLglu_LPAREN_e_RPAREN_" name="L-alanine-L-glutamate exchange" reversible="true" fast="false">
        <notes>
          <html:p>SUBSYSTEM: Exchange</html:p>
          <html:p>GENE ASSOCIATION: </html:p>
        </notes>
        <listOfReactants>
          <speciesReference species="M_LalaLglu_e" stoichiometry="1"/>
        </listOfReactants>
        <listOfProducts>
          <speciesReference species="M_LalaLglu_e_BOUNDARY" stoichiometry="1"/>
        </listOfProducts>
        <kineticLaw>
          <math xmlns="http://www.w3.org/1998/Math/MathML">
            <ci> FLUX_VALUE </ci>
          </math>
          <listOfParameters>
            <parameter id="LOWER_BOUND" value="0"/>
            <parameter id="UPPER_BOUND" value="1000"/>
            <parameter id="OBJECTIVE_COEFFICIENT" value="0"/>
            <parameter id="FLUX_VALUE" value="0"/>
          </listOfParameters>
        </kineticLaw>
      </reaction>
      <reaction id="R_EX_ac_LPAREN_e_RPAREN_" name="Acetate exchange" reversible="true" fast="false">
        <notes>
          <html:p>SUBSYSTEM: Exchange</html:p>
          <html:p>GENE ASSOCIATION: </html:p>
        </notes>
        <listOfReactants>
          <speciesReference species="M_ac_e" stoichiometry="1"/>
        </listOfReactants>
        <listOfProducts>
          <speciesReference species="M_ac_e_BOUNDARY" stoichiometry="1"/>
        </listOfProducts>
        <kineticLaw>
          <math xmlns="http://www.w3.org/1998/Math/MathML">
            <ci> FLUX_VALUE </ci>
          </math>
          <listOfParameters>
            <parameter id="LOWER_BOUND" value="0"/>
            <parameter id="UPPER_BOUND" value="1000"/>
            <parameter id="OBJECTIVE_COEFFICIENT" value="0"/>
            <parameter id="FLUX_VALUE" value="0"/>
          </listOfParameters>
        </kineticLaw>
      </reaction>
      <reaction id="R_EX_acac_LPAREN_e_RPAREN_" name="Acetoacetate exchange" reversible="true" fast="false">
        <notes>
          <html:p>SUBSYSTEM: Exchange</html:p>
          <html:p>GENE ASSOCIATION: </html:p>
        </notes>
        <listOfReactants>
          <speciesReference species="M_acac_e" stoichiometry="1"/>
        </listOfReactants>
        <listOfProducts>
          <speciesReference species="M_acac_e_BOUNDARY" stoichiometry="1"/>
        </listOfProducts>
        <kineticLaw>
          <math xmlns="http://www.w3.org/1998/Math/MathML">
            <ci> FLUX_VALUE </ci>
          </math>
          <listOfParameters>
            <parameter id="LOWER_BOUND" value="0"/>
            <parameter id="UPPER_BOUND" value="1000"/>
            <parameter id="OBJECTIVE_COEFFICIENT" value="0"/>
            <parameter id="FLUX_VALUE" value="0"/>
          </listOfParameters>
        </kineticLaw>
      </reaction>
      <reaction id="R_EX_acald_LPAREN_e_RPAREN_" name="Acetaldehyde exchange" reversible="true" fast="false">
        <notes>
          <html:p>SUBSYSTEM: Exchange</html:p>
          <html:p>GENE ASSOCIATION: </html:p>
        </notes>
        <listOfReactants>
          <speciesReference species="M_acald_e" stoichiometry="1"/>
        </listOfReactants>
        <listOfProducts>
          <speciesReference species="M_acald_e_BOUNDARY" stoichiometry="1"/>
        </listOfProducts>
        <kineticLaw>
          <math xmlns="http://www.w3.org/1998/Math/MathML">
            <ci> FLUX_VALUE </ci>
          </math>
          <listOfParameters>
            <parameter id="LOWER_BOUND" value="0"/>
            <parameter id="UPPER_BOUND" value="1000"/>
            <parameter id="OBJECTIVE_COEFFICIENT" value="0"/>
            <parameter id="FLUX_VALUE" value="0"/>
          </listOfParameters>
        </kineticLaw>
      </reaction>
      <reaction id="R_EX_acgal_LPAREN_e_RPAREN_" name="N-Acetyl-D-galactosamine exchange" reversible="true" fast="false">
        <notes>
          <html:p>SUBSYSTEM: Exchange</html:p>
          <html:p>GENE ASSOCIATION: </html:p>
        </notes>
        <listOfReactants>
          <speciesReference species="M_acgal_e" stoichiometry="1"/>
        </listOfReactants>
        <listOfProducts>
          <speciesReference species="M_acgal_e_BOUNDARY" stoichiometry="1"/>
        </listOfProducts>
        <kineticLaw>
          <math xmlns="http://www.w3.org/1998/Math/MathML">
            <ci> FLUX_VALUE </ci>
          </math>
          <listOfParameters>
            <parameter id="LOWER_BOUND" value="0"/>
            <parameter id="UPPER_BOUND" value="1000"/>
            <parameter id="OBJECTIVE_COEFFICIENT" value="0"/>
            <parameter id="FLUX_VALUE" value="0"/>
          </listOfParameters>
        </kineticLaw>
      </reaction>
      <reaction id="R_EX_acgal1p_LPAREN_e_RPAREN_" name="N-Acetyl-D-galactosamine 1-phosphate exchange" reversible="true" fast="false">
        <notes>
          <html:p>SUBSYSTEM: Exchange</html:p>
          <html:p>GENE ASSOCIATION: </html:p>
        </notes>
        <listOfReactants>
          <speciesReference species="M_acgal1p_e" stoichiometry="1"/>
        </listOfReactants>
        <listOfProducts>
          <speciesReference species="M_acgal1p_e_BOUNDARY" stoichiometry="1"/>
        </listOfProducts>
        <kineticLaw>
          <math xmlns="http://www.w3.org/1998/Math/MathML">
            <ci> FLUX_VALUE </ci>
          </math>
          <listOfParameters>
            <parameter id="LOWER_BOUND" value="0"/>
            <parameter id="UPPER_BOUND" value="1000"/>
            <parameter id="OBJECTIVE_COEFFICIENT" value="0"/>
            <parameter id="FLUX_VALUE" value="0"/>
          </listOfParameters>
        </kineticLaw>
      </reaction>
      <reaction id="R_EX_acgam_LPAREN_e_RPAREN_" name="N-Acetyl-D-glucosamine exchange" reversible="true" fast="false">
        <notes>
          <html:p>SUBSYSTEM: Exchange</html:p>
          <html:p>GENE ASSOCIATION: </html:p>
        </notes>
        <listOfReactants>
          <speciesReference species="M_acgam_e" stoichiometry="1"/>
        </listOfReactants>
        <listOfProducts>
          <speciesReference species="M_acgam_e_BOUNDARY" stoichiometry="1"/>
        </listOfProducts>
        <kineticLaw>
          <math xmlns="http://www.w3.org/1998/Math/MathML">
            <ci> FLUX_VALUE </ci>
          </math>
          <listOfParameters>
            <parameter id="LOWER_BOUND" value="0"/>
            <parameter id="UPPER_BOUND" value="1000"/>
            <parameter id="OBJECTIVE_COEFFICIENT" value="0"/>
            <parameter id="FLUX_VALUE" value="0"/>
          </listOfParameters>
        </kineticLaw>
      </reaction>
      <reaction id="R_EX_acgam1p_LPAREN_e_RPAREN_" name="N-Acetyl-D-glucosamine 1-phosphate exchange" reversible="true" fast="false">
        <notes>
          <html:p>SUBSYSTEM: Exchange</html:p>
          <html:p>GENE ASSOCIATION: </html:p>
        </notes>
        <listOfReactants>
          <speciesReference species="M_acgam1p_e" stoichiometry="1"/>
        </listOfReactants>
        <listOfProducts>
          <speciesReference species="M_acgam1p_e_BOUNDARY" stoichiometry="1"/>
        </listOfProducts>
        <kineticLaw>
          <math xmlns="http://www.w3.org/1998/Math/MathML">
            <ci> FLUX_VALUE </ci>
          </math>
          <listOfParameters>
            <parameter id="LOWER_BOUND" value="0"/>
            <parameter id="UPPER_BOUND" value="1000"/>
            <parameter id="OBJECTIVE_COEFFICIENT" value="0"/>
            <parameter id="FLUX_VALUE" value="0"/>
          </listOfParameters>
        </kineticLaw>
      </reaction>
      <reaction id="R_EX_acmana_LPAREN_e_RPAREN_" name="N-Acetyl-D-mannosamine exchange" reversible="true" fast="false">
        <notes>
          <html:p>SUBSYSTEM: Exchange</html:p>
          <html:p>GENE ASSOCIATION: </html:p>
        </notes>
        <listOfReactants>
          <speciesReference species="M_acmana_e" stoichiometry="1"/>
        </listOfReactants>
        <listOfProducts>
          <speciesReference species="M_acmana_e_BOUNDARY" stoichiometry="1"/>
        </listOfProducts>
        <kineticLaw>
          <math xmlns="http://www.w3.org/1998/Math/MathML">
            <ci> FLUX_VALUE </ci>
          </math>
          <listOfParameters>
            <parameter id="LOWER_BOUND" value="0"/>
            <parameter id="UPPER_BOUND" value="1000"/>
            <parameter id="OBJECTIVE_COEFFICIENT" value="0"/>
            <parameter id="FLUX_VALUE" value="0"/>
          </listOfParameters>
        </kineticLaw>
      </reaction>
      <reaction id="R_EX_acmum_LPAREN_e_RPAREN_" name="N-Acetylmuramate exchange" reversible="true" fast="false">
        <notes>
          <html:p>SUBSYSTEM: Exchange</html:p>
          <html:p>GENE ASSOCIATION: </html:p>
        </notes>
        <listOfReactants>
          <speciesReference species="M_acmum_e" stoichiometry="1"/>
        </listOfReactants>
        <listOfProducts>
          <speciesReference species="M_acmum_e_BOUNDARY" stoichiometry="1"/>
        </listOfProducts>
        <kineticLaw>
          <math xmlns="http://www.w3.org/1998/Math/MathML">
            <ci> FLUX_VALUE </ci>
          </math>
          <listOfParameters>
            <parameter id="LOWER_BOUND" value="0"/>
            <parameter id="UPPER_BOUND" value="1000"/>
            <parameter id="OBJECTIVE_COEFFICIENT" value="0"/>
            <parameter id="FLUX_VALUE" value="0"/>
          </listOfParameters>
        </kineticLaw>
      </reaction>
      <reaction id="R_EX_acnam_LPAREN_e_RPAREN_" name="N-Acetylneuraminate exchange" reversible="true" fast="false">
        <notes>
          <html:p>SUBSYSTEM: Exchange</html:p>
          <html:p>GENE ASSOCIATION: </html:p>
        </notes>
        <listOfReactants>
          <speciesReference species="M_acnam_e" stoichiometry="1"/>
        </listOfReactants>
        <listOfProducts>
          <speciesReference species="M_acnam_e_BOUNDARY" stoichiometry="1"/>
        </listOfProducts>
        <kineticLaw>
          <math xmlns="http://www.w3.org/1998/Math/MathML">
            <ci> FLUX_VALUE </ci>
          </math>
          <listOfParameters>
            <parameter id="LOWER_BOUND" value="0"/>
            <parameter id="UPPER_BOUND" value="1000"/>
            <parameter id="OBJECTIVE_COEFFICIENT" value="0"/>
            <parameter id="FLUX_VALUE" value="0"/>
          </listOfParameters>
        </kineticLaw>
      </reaction>
      <reaction id="R_EX_acolipa_LPAREN_e_RPAREN_" name="4-Amino-4-deoxy-L-arabinose modified core oligosaccharide lipid A exchange" reversible="true" fast="false">
        <notes>
          <html:p>SUBSYSTEM: Exchange</html:p>
          <html:p>GENE ASSOCIATION: </html:p>
        </notes>
        <listOfReactants>
          <speciesReference species="M_acolipa_e" stoichiometry="1"/>
        </listOfReactants>
        <listOfProducts>
          <speciesReference species="M_acolipa_e_BOUNDARY" stoichiometry="1"/>
        </listOfProducts>
        <kineticLaw>
          <math xmlns="http://www.w3.org/1998/Math/MathML">
            <ci> FLUX_VALUE </ci>
          </math>
          <listOfParameters>
            <parameter id="LOWER_BOUND" value="0"/>
            <parameter id="UPPER_BOUND" value="1000"/>
            <parameter id="OBJECTIVE_COEFFICIENT" value="0"/>
            <parameter id="FLUX_VALUE" value="0"/>
          </listOfParameters>
        </kineticLaw>
      </reaction>
      <reaction id="R_EX_acser_LPAREN_e_RPAREN_" name="O-Acetyl-L-serine exchange" reversible="true" fast="false">
        <notes>
          <html:p>SUBSYSTEM: Exchange</html:p>
          <html:p>GENE ASSOCIATION: </html:p>
        </notes>
        <listOfReactants>
          <speciesReference species="M_acser_e" stoichiometry="1"/>
        </listOfReactants>
        <listOfProducts>
          <speciesReference species="M_acser_e_BOUNDARY" stoichiometry="1"/>
        </listOfProducts>
        <kineticLaw>
          <math xmlns="http://www.w3.org/1998/Math/MathML">
            <ci> FLUX_VALUE </ci>
          </math>
          <listOfParameters>
            <parameter id="LOWER_BOUND" value="0"/>
            <parameter id="UPPER_BOUND" value="1000"/>
            <parameter id="OBJECTIVE_COEFFICIENT" value="0"/>
            <parameter id="FLUX_VALUE" value="0"/>
          </listOfParameters>
        </kineticLaw>
      </reaction>
      <reaction id="R_EX_ade_LPAREN_e_RPAREN_" name="Adenine exchange" reversible="true" fast="false">
        <notes>
          <html:p>SUBSYSTEM: Exchange</html:p>
          <html:p>GENE ASSOCIATION: </html:p>
        </notes>
        <listOfReactants>
          <speciesReference species="M_ade_e" stoichiometry="1"/>
        </listOfReactants>
        <listOfProducts>
          <speciesReference species="M_ade_e_BOUNDARY" stoichiometry="1"/>
        </listOfProducts>
        <kineticLaw>
          <math xmlns="http://www.w3.org/1998/Math/MathML">
            <ci> FLUX_VALUE </ci>
          </math>
          <listOfParameters>
            <parameter id="LOWER_BOUND" value="0"/>
            <parameter id="UPPER_BOUND" value="1000"/>
            <parameter id="OBJECTIVE_COEFFICIENT" value="0"/>
            <parameter id="FLUX_VALUE" value="0"/>
          </listOfParameters>
        </kineticLaw>
      </reaction>
      <reaction id="R_EX_adn_LPAREN_e_RPAREN_" name="Adenosine exchange" reversible="true" fast="false">
        <notes>
          <html:p>SUBSYSTEM: Exchange</html:p>
          <html:p>GENE ASSOCIATION: </html:p>
        </notes>
        <listOfReactants>
          <speciesReference species="M_adn_e" stoichiometry="1"/>
        </listOfReactants>
        <listOfProducts>
          <speciesReference species="M_adn_e_BOUNDARY" stoichiometry="1"/>
        </listOfProducts>
        <kineticLaw>
          <math xmlns="http://www.w3.org/1998/Math/MathML">
            <ci> FLUX_VALUE </ci>
          </math>
          <listOfParameters>
            <parameter id="LOWER_BOUND" value="0"/>
            <parameter id="UPPER_BOUND" value="1000"/>
            <parameter id="OBJECTIVE_COEFFICIENT" value="0"/>
            <parameter id="FLUX_VALUE" value="0"/>
          </listOfParameters>
        </kineticLaw>
      </reaction>
      <reaction id="R_EX_adocbl_LPAREN_e_RPAREN_" name="Adenosylcobalamin exchange" reversible="true" fast="false">
        <notes>
          <html:p>SUBSYSTEM: Exchange</html:p>
          <html:p>GENE ASSOCIATION: </html:p>
        </notes>
        <listOfReactants>
          <speciesReference species="M_adocbl_e" stoichiometry="1"/>
        </listOfReactants>
        <listOfProducts>
          <speciesReference species="M_adocbl_e_BOUNDARY" stoichiometry="1"/>
        </listOfProducts>
        <kineticLaw>
          <math xmlns="http://www.w3.org/1998/Math/MathML">
            <ci> FLUX_VALUE </ci>
          </math>
          <listOfParameters>
            <parameter id="LOWER_BOUND" value="0"/>
            <parameter id="UPPER_BOUND" value="1000"/>
            <parameter id="OBJECTIVE_COEFFICIENT" value="0"/>
            <parameter id="FLUX_VALUE" value="0"/>
          </listOfParameters>
        </kineticLaw>
      </reaction>
      <reaction id="R_EX_ag_LPAREN_e_RPAREN_" name="silver exchange" reversible="true" fast="false">
        <notes>
          <html:p>SUBSYSTEM: Exchange</html:p>
          <html:p>GENE ASSOCIATION: </html:p>
        </notes>
        <listOfReactants>
          <speciesReference species="M_ag_e" stoichiometry="1"/>
        </listOfReactants>
        <listOfProducts>
          <speciesReference species="M_ag_e_BOUNDARY" stoichiometry="1"/>
        </listOfProducts>
        <kineticLaw>
          <math xmlns="http://www.w3.org/1998/Math/MathML">
            <ci> FLUX_VALUE </ci>
          </math>
          <listOfParameters>
            <parameter id="LOWER_BOUND" value="0"/>
            <parameter id="UPPER_BOUND" value="1000"/>
            <parameter id="OBJECTIVE_COEFFICIENT" value="0"/>
            <parameter id="FLUX_VALUE" value="0"/>
          </listOfParameters>
        </kineticLaw>
      </reaction>
      <reaction id="R_EX_agm_LPAREN_e_RPAREN_" name="Agmatine exchange" reversible="true" fast="false">
        <notes>
          <html:p>SUBSYSTEM: Exchange</html:p>
          <html:p>GENE ASSOCIATION: </html:p>
        </notes>
        <listOfReactants>
          <speciesReference species="M_agm_e" stoichiometry="1"/>
        </listOfReactants>
        <listOfProducts>
          <speciesReference species="M_agm_e_BOUNDARY" stoichiometry="1"/>
        </listOfProducts>
        <kineticLaw>
          <math xmlns="http://www.w3.org/1998/Math/MathML">
            <ci> FLUX_VALUE </ci>
          </math>
          <listOfParameters>
            <parameter id="LOWER_BOUND" value="0"/>
            <parameter id="UPPER_BOUND" value="1000"/>
            <parameter id="OBJECTIVE_COEFFICIENT" value="0"/>
            <parameter id="FLUX_VALUE" value="0"/>
          </listOfParameters>
        </kineticLaw>
      </reaction>
      <reaction id="R_EX_akg_LPAREN_e_RPAREN_" name="2-Oxoglutarate exchange" reversible="true" fast="false">
        <notes>
          <html:p>SUBSYSTEM: Exchange</html:p>
          <html:p>GENE ASSOCIATION: </html:p>
        </notes>
        <listOfReactants>
          <speciesReference species="M_akg_e" stoichiometry="1"/>
        </listOfReactants>
        <listOfProducts>
          <speciesReference species="M_akg_e_BOUNDARY" stoichiometry="1"/>
        </listOfProducts>
        <kineticLaw>
          <math xmlns="http://www.w3.org/1998/Math/MathML">
            <ci> FLUX_VALUE </ci>
          </math>
          <listOfParameters>
            <parameter id="LOWER_BOUND" value="0"/>
            <parameter id="UPPER_BOUND" value="1000"/>
            <parameter id="OBJECTIVE_COEFFICIENT" value="0"/>
            <parameter id="FLUX_VALUE" value="0"/>
          </listOfParameters>
        </kineticLaw>
      </reaction>
      <reaction id="R_EX_ala_B_LPAREN_e_RPAREN_" name="beta-Alanine exchange" reversible="true" fast="false">
        <notes>
          <html:p>SUBSYSTEM: Exchange</html:p>
          <html:p>GENE ASSOCIATION: </html:p>
        </notes>
        <listOfReactants>
          <speciesReference species="M_ala_DASH_B_e" stoichiometry="1"/>
        </listOfReactants>
        <listOfProducts>
          <speciesReference species="M_ala_DASH_B_e_BOUNDARY" stoichiometry="1"/>
        </listOfProducts>
        <kineticLaw>
          <math xmlns="http://www.w3.org/1998/Math/MathML">
            <ci> FLUX_VALUE </ci>
          </math>
          <listOfParameters>
            <parameter id="LOWER_BOUND" value="0"/>
            <parameter id="UPPER_BOUND" value="1000"/>
            <parameter id="OBJECTIVE_COEFFICIENT" value="0"/>
            <parameter id="FLUX_VALUE" value="0"/>
          </listOfParameters>
        </kineticLaw>
      </reaction>
      <reaction id="R_EX_ala_D_LPAREN_e_RPAREN_" name="D-Alanine exchange" reversible="true" fast="false">
        <notes>
          <html:p>SUBSYSTEM: Exchange</html:p>
          <html:p>GENE ASSOCIATION: </html:p>
        </notes>
        <listOfReactants>
          <speciesReference species="M_ala_DASH_D_e" stoichiometry="1"/>
        </listOfReactants>
        <listOfProducts>
          <speciesReference species="M_ala_DASH_D_e_BOUNDARY" stoichiometry="1"/>
        </listOfProducts>
        <kineticLaw>
          <math xmlns="http://www.w3.org/1998/Math/MathML">
            <ci> FLUX_VALUE </ci>
          </math>
          <listOfParameters>
            <parameter id="LOWER_BOUND" value="0"/>
            <parameter id="UPPER_BOUND" value="1000"/>
            <parameter id="OBJECTIVE_COEFFICIENT" value="0"/>
            <parameter id="FLUX_VALUE" value="0"/>
          </listOfParameters>
        </kineticLaw>
      </reaction>
      <reaction id="R_EX_ala_L_LPAREN_e_RPAREN_" name="L-Alanine exchange" reversible="true" fast="false">
        <notes>
          <html:p>SUBSYSTEM: Exchange</html:p>
          <html:p>GENE ASSOCIATION: </html:p>
        </notes>
        <listOfReactants>
          <speciesReference species="M_ala_DASH_L_e" stoichiometry="1"/>
        </listOfReactants>
        <listOfProducts>
          <speciesReference species="M_ala_DASH_L_e_BOUNDARY" stoichiometry="1"/>
        </listOfProducts>
        <kineticLaw>
          <math xmlns="http://www.w3.org/1998/Math/MathML">
            <ci> FLUX_VALUE </ci>
          </math>
          <listOfParameters>
            <parameter id="LOWER_BOUND" value="0"/>
            <parameter id="UPPER_BOUND" value="1000"/>
            <parameter id="OBJECTIVE_COEFFICIENT" value="0"/>
            <parameter id="FLUX_VALUE" value="0"/>
          </listOfParameters>
        </kineticLaw>
      </reaction>
      <reaction id="R_EX_alaala_LPAREN_e_RPAREN_" name="D-Alanyl-D-alanine exchange" reversible="true" fast="false">
        <notes>
          <html:p>SUBSYSTEM: Exchange</html:p>
          <html:p>GENE ASSOCIATION: </html:p>
        </notes>
        <listOfReactants>
          <speciesReference species="M_alaala_e" stoichiometry="1"/>
        </listOfReactants>
        <listOfProducts>
          <speciesReference species="M_alaala_e_BOUNDARY" stoichiometry="1"/>
        </listOfProducts>
        <kineticLaw>
          <math xmlns="http://www.w3.org/1998/Math/MathML">
            <ci> FLUX_VALUE </ci>
          </math>
          <listOfParameters>
            <parameter id="LOWER_BOUND" value="0"/>
            <parameter id="UPPER_BOUND" value="1000"/>
            <parameter id="OBJECTIVE_COEFFICIENT" value="0"/>
            <parameter id="FLUX_VALUE" value="0"/>
          </listOfParameters>
        </kineticLaw>
      </reaction>
      <reaction id="R_EX_all_D_LPAREN_e_RPAREN_" name="D-Allose exchange" reversible="true" fast="false">
        <notes>
          <html:p>SUBSYSTEM: Exchange</html:p>
          <html:p>GENE ASSOCIATION: </html:p>
        </notes>
        <listOfReactants>
          <speciesReference species="M_all_DASH_D_e" stoichiometry="1"/>
        </listOfReactants>
        <listOfProducts>
          <speciesReference species="M_all_DASH_D_e_BOUNDARY" stoichiometry="1"/>
        </listOfProducts>
        <kineticLaw>
          <math xmlns="http://www.w3.org/1998/Math/MathML">
            <ci> FLUX_VALUE </ci>
          </math>
          <listOfParameters>
            <parameter id="LOWER_BOUND" value="0"/>
            <parameter id="UPPER_BOUND" value="1000"/>
            <parameter id="OBJECTIVE_COEFFICIENT" value="0"/>
            <parameter id="FLUX_VALUE" value="0"/>
          </listOfParameters>
        </kineticLaw>
      </reaction>
      <reaction id="R_EX_alltn_LPAREN_e_RPAREN_" name="Allantoin exchange" reversible="true" fast="false">
        <notes>
          <html:p>SUBSYSTEM: Exchange</html:p>
          <html:p>GENE ASSOCIATION: </html:p>
        </notes>
        <listOfReactants>
          <speciesReference species="M_alltn_e" stoichiometry="1"/>
        </listOfReactants>
        <listOfProducts>
          <speciesReference species="M_alltn_e_BOUNDARY" stoichiometry="1"/>
        </listOfProducts>
        <kineticLaw>
          <math xmlns="http://www.w3.org/1998/Math/MathML">
            <ci> FLUX_VALUE </ci>
          </math>
          <listOfParameters>
            <parameter id="LOWER_BOUND" value="0"/>
            <parameter id="UPPER_BOUND" value="1000"/>
            <parameter id="OBJECTIVE_COEFFICIENT" value="0"/>
            <parameter id="FLUX_VALUE" value="0"/>
          </listOfParameters>
        </kineticLaw>
      </reaction>
      <reaction id="R_EX_amp_LPAREN_e_RPAREN_" name="AMP exchange" reversible="true" fast="false">
        <notes>
          <html:p>SUBSYSTEM: Exchange</html:p>
          <html:p>GENE ASSOCIATION: </html:p>
        </notes>
        <listOfReactants>
          <speciesReference species="M_amp_e" stoichiometry="1"/>
        </listOfReactants>
        <listOfProducts>
          <speciesReference species="M_amp_e_BOUNDARY" stoichiometry="1"/>
        </listOfProducts>
        <kineticLaw>
          <math xmlns="http://www.w3.org/1998/Math/MathML">
            <ci> FLUX_VALUE </ci>
          </math>
          <listOfParameters>
            <parameter id="LOWER_BOUND" value="0"/>
            <parameter id="UPPER_BOUND" value="1000"/>
            <parameter id="OBJECTIVE_COEFFICIENT" value="0"/>
            <parameter id="FLUX_VALUE" value="0"/>
          </listOfParameters>
        </kineticLaw>
      </reaction>
      <reaction id="R_EX_anhgm_LPAREN_e_RPAREN_" name="N-Acetyl-D-glucosamine(anhydrous)N-Acetylmuramic acid exchange" reversible="true" fast="false">
        <notes>
          <html:p>SUBSYSTEM: Exchange</html:p>
          <html:p>GENE ASSOCIATION: </html:p>
        </notes>
        <listOfReactants>
          <speciesReference species="M_anhgm_e" stoichiometry="1"/>
        </listOfReactants>
        <listOfProducts>
          <speciesReference species="M_anhgm_e_BOUNDARY" stoichiometry="1"/>
        </listOfProducts>
        <kineticLaw>
          <math xmlns="http://www.w3.org/1998/Math/MathML">
            <ci> FLUX_VALUE </ci>
          </math>
          <listOfParameters>
            <parameter id="LOWER_BOUND" value="0"/>
            <parameter id="UPPER_BOUND" value="1000"/>
            <parameter id="OBJECTIVE_COEFFICIENT" value="0"/>
            <parameter id="FLUX_VALUE" value="0"/>
          </listOfParameters>
        </kineticLaw>
      </reaction>
      <reaction id="R_EX_arab_L_LPAREN_e_RPAREN_" name="L-Arabinose exchange" reversible="true" fast="false">
        <notes>
          <html:p>SUBSYSTEM: Exchange</html:p>
          <html:p>GENE ASSOCIATION: </html:p>
        </notes>
        <listOfReactants>
          <speciesReference species="M_arab_DASH_L_e" stoichiometry="1"/>
        </listOfReactants>
        <listOfProducts>
[truncated: 2,798,307 more chars]
